# Supplementary material for: A portable feedback-controlled pump for monitoring eye outflow facility in conscious rats
Source: PLoS One. 2023 Jan 11;18(1):e0280332. doi: 10.1371/journal.pone.0280332 (PMC9833506; doi:10.1371/journal.pone.0280332)
Supplement: S2 Appendix — (ZIP) [file pone.0280332.s002.zip]

Archive with 8 entries (8 files):
- Fig_2.xlsx
- Fig_3.xlsx
- Fig_4.xlsx
- Fig_5.xlsx
- Fig_6.xlsx
- Fig_7.xlsx
- Fig_8.xlsx
- Pump Characteristics.xlsx
