# Supplementary material for: A portable feedback-controlled pump for monitoring eye outflow facility in conscious rats
Source: PLoS One. 2023 Jan 11;18(1):e0280332. doi: 10.1371/journal.pone.0280332 (PMC9833506; doi:10.1371/journal.pone.0280332)
Supplement: S2 Appendix — (ZIP) [file pone.0280332.s002.zip › Fig_2.xlsx]

## Sheet: Sheet1
Manufacture PressurevsFlowvsDuty Cycle Relationship												Simulated Pressure vs Impedence at R=0.1mmHg/ul/min						Pump Loading Effect on Pressure (mean and std across 30 seconds)
Pressure1 (mmHg)	Flow1 (ml/min)	Pressure2 (mmHg)	Flow2 (ml/min)	Pressure3 (mmHg)	Flow3 (ml/min)	Pressure4 (mmHg)	Flow4 (ml/min)	Pressure (mmHg) (R=0.1mmHg/ul/min)	Flow (ml/min) (R=0.1mmHg/ul/min)				Impedence	Pressure (mmHg)				Tubing Length (mm)	Duty Cycle (%)	Measured Resistance (mmHg/ul/min)	Pressure (mmHg)	Std
0	0.625	0	1.25	0	1.875	0	2.5	0	0				0.001	2.46914				73	0	200	-2.1295	0.325
5	0.5625	5	1.1875	5	1.8125	5	2.4375	5	0.05				0.00101393	2.50309				49	0	131.954	-1.3612	0.317
10	0.5	10	1.125	10	1.75	10	2.375	10	0.1				0.00102804	2.5375				34	0	84.3617	0.1199	0.46884
15	0.4375	15	1.0625	15	1.6875	15	2.3125	15	0.15				0.00104236	2.57238				20	0	54.9478	0.4908	0.52918
20	0.375	20	1	20	1.625	20	2.25	20	0.2				0.00105688	2.60774				5	0	14.9998	-0.7488	0.10062
25	0.3125	25	0.9375	25	1.5625	25	2.1875	25	0.25				0.00107159	2.64357
30	0.25	30	0.875	30	1.5	30	2.125	30	0.3				0.00108652	2.67989				73	31.3725	200	30.965	9.765
35	0.1875	35	0.8125	35	1.4375	35	2.0625	35	0.35				0.00110165	2.7167				49	31.3725	131.954	36.452	8.523
40	0.125	40	0.75	40	1.375	40	2	40	0.4				0.00111699	2.75401				34	31.3725	84.3617	33.885	7.922
45	0.0625	45	0.6875	45	1.3125	45	1.9375	45	0.45				0.00113254	2.79183				20	31.3725	54.9478	35.461	8.989
50	0	50	0.625	50	1.25	50	1.875	50	0.5				0.00114831	2.83016				5	31.3725	14.9998	29.42	7.673
		55	0.5625	55	1.1875	55	1.8125	55	0.55				0.0011643	2.869
		60	0.5	60	1.125	60	1.75	60	0.6				0.00118052	2.90837				73	62.7451	200	109.65	10.36
		65	0.4375	65	1.0625	65	1.6875	65	0.65				0.00119696	2.94828				49	62.7451	131.954	110.974	15.556
		70	0.375	70	1	70	1.625	70	0.7				0.00121362	2.98872				34	62.7451	84.3617	109.973	15.393
		75	0.3125	75	0.9375	75	1.5625	75	0.75				0.00123052	3.02971				20	62.7451	54.9478	112.173	17.013
		80	0.25	80	0.875	80	1.5	80	0.8				0.00124766	3.07125				5	62.7451	14.9998	106.166	15.549
		85	0.1875	85	0.8125	85	1.4375	85	0.85				0.00126503	3.11335
		90	0.125	90	0.75	90	1.375	90	0.9				0.00128265	3.15602				73	94.1176	200	166.14	13.51
		95	0.0625	95	0.6875	95	1.3125	95	0.95				0.00130051	3.19927				49	94.1176	131.954	169.908	6.269
		100	0	100	0.625	100	1.25	100	1				0.00131862	3.2431				34	94.1176	84.3617	170.239	8.038
				105	0.5625	105	1.1875	105	1.05				0.00133698	3.28752				20	94.1176	54.9478	171.612	6.29
				110	0.5	110	1.125	110	1.1				0.0013556	3.33253				5	94.1176	14.9998	169.747	7.717
				115	0.4375	115	1.0625	115	1.15				0.00137448	3.37816
				120	0.375	120	1	120	1.2				0.00139362	3.42439				73	99	200	196.882	31.29
				125	0.3125	125	0.9375	125	1.25				0.00141303	3.47125				49	100	131.954	200.477	7.954
				130	0.25	130	0.875	130	1.3				0.0014327	3.51874				34	100	84.3617	200.097	8.185
				135	0.1875	135	0.8125	135	1.35				0.00145265	3.56687				20	100	54.9478	205.917	6.906
				140	0.125	140	0.75	140	1.4				0.00147288	3.61564				5	100	14.9998	202.73	7.638
				145	0.0625	145	0.6875	145	1.45				0.00149339	3.66507
				150	0	150	0.625	150	1.5				0.00151419	3.71516
						155	0.5625	155	1.55				0.00153528	3.76592
						160	0.5	160	1.6				0.00155665	3.81736
						165	0.4375	165	1.65				0.00157833	3.86949
						170	0.375	170	1.7				0.00160031	3.92231
						175	0.3125	175	1.75				0.0016226	3.97585
						180	0.25	180	1.8				0.00164519	4.0301
						185	0.1875	185	1.85				0.0016681	4.08507
						190	0.125	190	1.9				0.00169133	4.14078
						195	0.0625	195	1.95				0.00171488	4.19723
						200	0	200	2				0.00173876	4.25444
													0.00176298	4.31241
													0.00178753	4.37114
													0.00181242	4.43067
													0.00183766	4.49098
													0.00186325	4.55209
													0.00188919	4.61402
													0.0019155	4.67677
													0.00194217	4.74035
													0.00196922	4.80478
													0.00199664	4.87006
													0.00202445	4.9362
													0.00205264	5.00322
													0.00208122	5.07113
													0.0021102	5.13993
													0.00213959	5.20964
													0.00216938	5.28027
													0.00219959	5.35183
													0.00223022	5.42434
													0.00226128	5.4978
													0.00229277	5.57223
													0.0023247	5.64763
													0.00235707	5.72402
													0.00238989	5.80142
													0.00242317	5.87983
													0.00245692	5.95927
													0.00249113	6.03975
													0.00252582	6.12128
													0.00256099	6.20388
													0.00259666	6.28756
													0.00263282	6.37232
													0.00266948	6.4582
													0.00270665	6.54519
													0.00274434	6.63331
													0.00278256	6.72257
													0.00282131	6.813
													0.0028606	6.9046
													0.00290043	6.99738
													0.00294082	7.09137
													0.00298177	7.18657
													0.00302329	7.283
													0.0030654	7.38068
													0.00310808	7.47961
													0.00315136	7.57982
													0.00319525	7.68132
													0.00323974	7.78412
													0.00328486	7.88825
													0.0033306	7.9937
													0.00337698	8.10051
													0.00342401	8.20868
													0.00347169	8.31824
													0.00352003	8.42919
													0.00356905	8.54156
													0.00361875	8.65535
													0.00366914	8.7706
													0.00372024	8.88731
													0.00377204	9.00549
													0.00382457	9.12518
													0.00387783	9.24637
													0.00393183	9.3691
													0.00398658	9.49338
													0.0040421	9.61922
													0.00409838	9.74664
													0.00415546	9.87566
													0.00421332	10.0063
													0.00427199	10.1386
													0.00433148	10.2725
													0.0043918	10.4081
													0.00445296	10.5454
													0.00451497	10.6844
													0.00457784	10.8252
													0.00464159	10.9676
													0.00470622	11.1119
													0.00477176	11.2579
													0.00483821	11.4057
													0.00490558	11.5554
													0.0049739	11.7069
													0.00504316	11.8602
													0.00511339	12.0155
													0.00518459	12.1726
													0.00525679	12.3317
													0.00532999	12.4927
													0.00540422	12.6556
													0.00547947	12.8206
													0.00555578	12.9875
													0.00563314	13.1565
													0.00571159	13.3275
													0.00579112	13.5005
													0.00587177	13.6757
													0.00595353	13.8529
													0.00603644	14.0323
													0.0061205	14.2138
													0.00620573	14.3975
													0.00629215	14.5834
													0.00637977	14.7714
													0.00646861	14.9617
													0.00655869	15.1543
													0.00665002	15.3491
													0.00674262	15.5463
													0.00683652	15.7457
													0.00693172	15.9475
													0.00702824	16.1516
													0.00712612	16.3582
													0.00722535	16.5671
													0.00732597	16.7784
													0.00742798	16.9922
													0.00753142	17.2085
													0.0076363	17.4272
													0.00774264	17.6485
													0.00785046	17.8723
													0.00795978	18.0987
													0.00807062	18.3276
													0.00818301	18.5591
													0.00829696	18.7933
													0.0084125	19.0301
													0.00852964	19.2696
													0.00864842	19.5117
													0.00876886	19.7566
													0.00889097	20.0042
													0.00901478	20.2546
													0.00914031	20.5077
													0.00926759	20.7636
													0.00939665	21.0224
													0.0095275	21.284
													0.00966017	21.5484
													0.0097947	21.8158
													0.00993109	22.086
													0.0100694	22.3592
													0.0102096	22.6353
													0.0103518	22.9144
													0.0104959	23.1965
													0.0106421	23.4816
													0.0107903	23.7697
													0.0109405	24.0609
													0.0110929	24.3551
													0.0112474	24.6525
													0.011404	24.9529
													0.0115628	25.2565
													0.0117238	25.5633
													0.0118871	25.8732
													0.0120526	26.1864
													0.0122204	26.5027
													0.0123906	26.8222
													0.0125632	27.1451
													0.0127381	27.4712
													0.0129155	27.8005
													0.0130954	28.1332
													0.0132777	28.4692
													0.0134626	28.8085
													0.0136501	29.1512
													0.0138402	29.4973
													0.0140329	29.8468
													0.0142283	30.1996
													0.0144264	30.5559
													0.0146273	30.9157
													0.014831	31.2788
													0.0150376	31.6455
													0.015247	32.0156
													0.0154593	32.3893
													0.0156746	32.7664
													0.0158928	33.1471
													0.0161141	33.5313
													0.0163385	33.919
													0.0165661	34.3103
													0.0167967	34.7052
													0.0170307	35.1037
													0.0172678	35.5057
													0.0175083	35.9114
													0.0177521	36.3206
													0.0179993	36.7335
													0.0182499	37.15
													0.0185041	37.5702
													0.0187617	37.994
													0.019023	38.4214
													0.0192879	38.8525
													0.0195565	39.2873
													0.0198288	39.7257
													0.020105	40.1678
													0.0203849	40.6135
													0.0206688	41.063
													0.0209566	41.5161
													0.0212485	41.9729
													0.0215443	42.4334
													0.0218444	42.8975
													0.0221486	43.3654
													0.022457	43.8369
													0.0227697	44.3121
													0.0230868	44.791
													0.0234083	45.2735
													0.0237342	45.7597
													0.0240648	46.2496
													0.0243999	46.7431
													0.0247396	47.2403
													0.0250842	47.7411
													0.0254335	48.2455
													0.0257876	48.7536
													0.0261467	49.2653
													0.0265108	49.7805
													0.02688	50.2994
													0.0272543	50.8219
													0.0276339	51.3479
													0.0280187	51.8775
													0.0284088	52.4106
													0.0288044	52.9472
													0.0292056	53.4873
													0.0296123	54.0309
													0.0300246	54.578
													0.0304427	55.1285
													0.0308666	55.6825
													0.0312965	56.2398
													0.0317323	56.8006
													0.0321742	57.3647
													0.0326222	57.9321
													0.0330765	58.5029
													0.0335371	59.0769
													0.0340041	59.6542
													0.0344776	60.2347
													0.0349578	60.8184
													0.0354446	61.4053
													0.0359381	61.9954
													0.0364386	62.5885
													0.036946	63.1847
													0.0374605	63.784
													0.0379822	64.3863
													0.0385111	64.9915
													0.0390474	65.5997
													0.0395911	66.2108
													0.0401424	66.8247
													0.0407014	67.4415
													0.0412682	68.0611
													0.0418429	68.6833
													0.0424256	69.3083
													0.0430164	69.936
													0.0436154	70.5663
													0.0442227	71.1991
													0.0448386	71.8345
													0.045463	72.4723
													0.046096	73.1126
													0.046738	73.7553
													0.0473888	74.4003
													0.0480487	75.0475
													0.0487178	75.6971
													0.0493962	76.3488
													0.0500841	77.0026
													0.0507815	77.6586
													0.0514887	78.3165
													0.0522057	78.9765
													0.0529327	79.6383
													0.0536698	80.302
													0.0544171	80.9676
													0.0551749	81.6349
													0.0559433	82.3038
													0.0567223	82.9745
													0.0575122	83.6467
													0.0583131	84.3204
													0.0591251	84.9956
													0.0599484	85.6722
													0.0607832	86.3501
													0.0616297	87.0293
													0.0624879	87.7097
													0.063358	88.3913
													0.0642403	89.074
													0.0651349	89.7577
													0.0660419	90.4424
													0.0669616	91.128
													0.0678941	91.8145
													0.0688395	92.5017
													0.0697981	93.1896
													0.0707701	93.8782
													0.0717556	94.5673
													0.0727548	95.257
													0.073768	95.9471
													0.0747952	96.6376
													0.0758368	97.3285
													0.0768928	98.0196
													0.0779636	98.7108
													0.0790493	99.4022
													0.0801501	100.094
													0.0812662	100.785
													0.0823979	101.477
													0.0835453	102.168
													0.0847087	102.859
													0.0858883	103.55
													0.0870843	104.24
													0.088297	104.93
													0.0895266	105.62
													0.0907733	106.309
													0.0920373	106.997
													0.093319	107.685
													0.0946185	108.372
													0.0959361	109.058
													0.097272	109.743
													0.0986266	110.428
													0.1	111.111
													0.101393	111.794
													0.102804	112.475
													0.104236	113.155
													0.105688	113.834
													0.107159	114.511
													0.108652	115.188
													0.110165	115.862
													0.111699	116.536
													0.113254	117.207
													0.114831	117.878
													0.11643	118.546
													0.118052	119.213
													0.119696	119.878
													0.121362	120.541
													0.123052	121.203
													0.124766	121.862
													0.126503	122.519
													0.128265	123.175
													0.130051	123.828
													0.131862	124.479
													0.133698	125.128
													0.13556	125.775
													0.137448	126.419
													0.139362	127.061
													0.141303	127.701
													0.14327	128.338
													0.145265	128.973
													0.147288	129.605
													0.149339	130.234
													0.151419	130.861
													0.153528	131.486
													0.155665	132.107
													0.157833	132.726
													0.160031	133.342
													0.16226	133.955
													0.164519	134.565
													0.16681	135.173
													0.169133	135.777
													0.171488	136.379
													0.173876	136.977
													0.176298	137.573
													0.178753	138.165
													0.181242	138.754
													0.183766	139.34
													0.186325	139.923
													0.188919	140.503
													0.19155	141.079
													0.194217	141.652
													0.196922	142.222
													0.199664	142.789
													0.202445	143.352
													0.205264	143.912
													0.208122	144.468
													0.21102	145.021
													0.213959	145.571
													0.216938	146.117
													0.219959	146.659
													0.223022	147.199
													0.226128	147.734
													0.229277	148.266
													0.23247	148.795
													0.235707	149.32
													0.238989	149.842
													0.242317	150.359
													0.245692	150.874
													0.249113	151.384
													0.252582	151.892
													0.256099	152.395
													0.259666	152.895
													0.263282	153.391
													0.266948	153.884
													0.270665	154.372
													0.274434	154.858
													0.278256	155.339
													0.282131	155.817
													0.28606	156.291
													0.290043	156.762
													0.294082	157.229
													0.298177	157.692
													0.302329	158.151
													0.30654	158.607
													0.310808	159.059
													0.315136	159.508
													0.319525	159.952
													0.323974	160.394
													0.328486	160.831
													0.33306	161.265
													0.337698	161.695
													0.342401	162.121
													0.347169	162.544
													0.352003	162.963
													0.356905	163.379
													0.361875	163.791
													0.366914	164.199
													0.372024	164.604
													0.377204	165.005
													0.382457	165.402
													0.387783	165.796
													0.393183	166.186
													0.398658	166.573
													0.40421	166.956
													0.409838	167.336
													0.415546	167.712
													0.421332	168.085
													0.427199	168.454
													0.433148	168.82
													0.43918	169.182
													0.445296	169.541
													0.451497	169.896
													0.457784	170.248
													0.464159	170.597
													0.470622	170.942
													0.477176	171.284
													0.483821	171.622
													0.490558	171.957
													0.49739	172.289
													0.504316	172.618
													0.511339	172.943
													0.518459	173.265
													0.525679	173.583
													0.532999	173.899
													0.540422	174.211
													0.547947	174.52
													0.555578	174.826
													0.563314	175.129
													0.571159	175.428
													0.579112	175.725
													0.587177	176.018
													0.595353	176.309
													0.603644	176.596
													0.61205	176.88
													0.620573	177.162
													0.629215	177.44
													0.637977	177.715
													0.646861	177.988
													0.655869	178.257
													0.665002	178.524
													0.674262	178.787
													0.683652	179.048
													0.693172	179.306
													0.702824	179.561
													0.712612	179.814
													0.722535	180.063
													0.732597	180.31
													0.742798	180.554
													0.753142	180.796
													0.76363	181.034
													0.774264	181.27
													0.785046	181.504
													0.795978	181.735
													0.807062	181.963
													0.818301	182.189
													0.829696	182.412
													0.84125	182.632
													0.852964	182.85
													0.864842	183.066
													0.876886	183.279
													0.889097	183.49
													0.901478	183.698
													0.914031	183.904
													0.926759	184.107
													0.939665	184.309
													0.95275	184.507
													0.966017	184.704
													0.97947	184.898
													0.993109	185.09
													1.00694	185.28
													1.02096	185.467
													1.03518	185.653
													1.04959	185.836
													1.06421	186.017
													1.07903	186.195
													1.09405	186.372
													1.10929	186.547
													1.12474	186.719
													1.1404	186.89
													1.15628	187.058
													1.17238	187.224
													1.18871	187.389
													1.20526	187.551
													1.22204	187.712
													1.23906	187.87
													1.25632	188.027
													1.27381	188.182
													1.29155	188.334
													1.30954	188.485
													1.32777	188.635
													1.34626	188.782
													1.36501	188.927
													1.38402	189.071
													1.40329	189.213
													1.42283	189.353
													1.44264	189.492
													1.46273	189.629
													1.4831	189.764
													1.50376	189.897
													1.5247	190.029
													1.54593	190.159
													1.56746	190.288
													1.58928	190.415
													1.61141	190.54
													1.63385	190.664
													1.65661	190.787
													1.67967	190.907
													1.70307	191.027
													1.72678	191.144
													1.75083	191.261
													1.77521	191.376
													1.79993	191.489
													1.82499	191.601
													1.85041	191.712
													1.87617	191.821
													1.9023	191.929
													1.92879	192.035
													1.95565	192.14
													1.98288	192.244
													2.0105	192.346
													2.03849	192.447
													2.06688	192.547
													2.09566	192.646
													2.12485	192.743
													2.15443	192.839
													2.18444	192.934
													2.21486	193.028
													2.2457	193.12
													2.27697	193.212
													2.30868	193.302
													2.34083	193.391
													2.37342	193.479
													2.40648	193.565
													2.43999	193.651
													2.47396	193.735
													2.50842	193.819
													2.54335	193.901
													2.57876	193.982
													2.61467	194.062
													2.65108	194.142
													2.688	194.22
													2.72543	194.297
													2.76339	194.373
													2.80187	194.448
													2.84088	194.522
													2.88044	194.595
													2.92056	194.668
													2.96123	194.739
													3.00246	194.809
													3.04427	194.879
													3.08666	194.947
													3.12965	195.015
													3.17323	195.082
													3.21742	195.148
													3.26222	195.213
													3.30765	195.277
													3.35371	195.34
													3.40041	195.403
													3.44776	195.465
													3.49578	195.525
													3.54446	195.586
													3.59381	195.645
													3.64386	195.703
													3.6946	195.761
													3.74605	195.818
													3.79822	195.874
													3.85111	195.93
													3.90474	195.985
													3.95911	196.039
													4.01424	196.092
													4.07014	196.145
													4.12682	196.197
													4.18429	196.248
													4.24256	196.298
													4.30164	196.348
													4.36154	196.398
													4.42227	196.446
													4.48386	196.494
													4.5463	196.542
													4.6096	196.588
													4.6738	196.634
													4.73888	196.68
													4.80487	196.725
													4.87178	196.769
													4.93962	196.813
													5.00841	196.856
													5.07815	196.898
													5.14887	196.94
													5.22057	196.981
													5.29327	197.022
													5.36698	197.063
													5.44171	197.102
													5.51749	197.142
													5.59433	197.18
													5.67223	197.218
													5.75122	197.256
													5.83131	197.293
													5.91251	197.33
													5.99484	197.366
													6.07832	197.402
													6.16297	197.437
													6.24879	197.472
													6.3358	197.506
													6.42403	197.54
													6.51349	197.573
													6.60419	197.606
													6.69616	197.639
													6.78941	197.671
													6.88395	197.702
													6.97981	197.734
													7.07701	197.764
													7.17556	197.795
													7.27548	197.825
													7.3768	197.854
													7.47952	197.883
													7.58368	197.912
													7.68928	197.941
													7.79636	197.969
													7.90493	197.996
													8.01501	198.023
													8.12662	198.05
													8.23979	198.077
													8.35453	198.103
													8.47087	198.129
													8.58883	198.154
													8.70843	198.179
													8.8297	198.204
													8.95266	198.229
													9.07733	198.253
													9.20373	198.277
													9.3319	198.3
													9.46185	198.323
													9.59361	198.346
													9.7272	198.369
													9.86266	198.391
													10	198.413
													10.1393	198.434
													10.2804	198.456
													10.4236	198.477
													10.5688	198.497
													10.7159	198.518
													10.8652	198.538
													11.0165	198.558
													11.1699	198.578
													11.3254	198.597
													11.4831	198.616
													11.643	198.635
													11.8052	198.654
													11.9696	198.672
													12.1362	198.69
													12.3052	198.708
													12.4766	198.726
													12.6503	198.743
													12.8265	198.76
													13.0051	198.777
													13.1862	198.794
													13.3698	198.81
													13.556	198.827
													13.7448	198.843
													13.9362	198.858
													14.1303	198.874
													14.327	198.889
													14.5265	198.905
													14.7288	198.92
													14.9339	198.934
													15.1419	198.949
													15.3528	198.963
													15.5665	198.977
													15.7833	198.991
													16.0031	199.005
													16.226	199.019
													16.4519	199.032
													16.681	199.045
													16.9133	199.058
													17.1488	199.071
													17.3876	199.084
													17.6298	199.097
													17.8753	199.109
													18.1242	199.121
													18.3766	199.133
													18.6325	199.145
													18.8919	199.157
													19.155	199.168
													19.4217	199.18
													19.6922	199.191
													19.9664	199.202
													20.2445	199.213
													20.5264	199.224
													20.8122	199.234
													21.102	199.245
													21.3959	199.255
													21.6938	199.265
													21.9959	199.275
													22.3022	199.285
													22.6128	199.295
													22.9277	199.305
													23.247	199.314
													23.5707	199.323
													23.8989	199.333
													24.2317	199.342
													24.5692	199.351
													24.9113	199.36
													25.2582	199.369
													25.6099	199.377
													25.9666	199.386
													26.3282	199.394
													26.6948	199.402
													27.0665	199.411
													27.4434	199.419
													27.8256	199.427
													28.2131	199.434
													28.606	199.442
													29.0043	199.45
													29.4082	199.457
													29.8177	199.465
													30.2329	199.472
													30.654	199.479
													31.0808	199.487
													31.5136	199.494
													31.9525	199.501
													32.3974	199.507
													32.8486	199.514
													33.306	199.521
													33.7698	199.527
													34.2401	199.534
													34.7169	199.54
													35.2003	199.546
													35.6905	199.553
													36.1875	199.559
													36.6914	199.565
													37.2024	199.571
													37.7204	199.577
													38.2457	199.583
													38.7783	199.588
													39.3183	199.594
													39.8658	199.599
													40.421	199.605
													40.9838	199.61
													41.5546	199.616
													42.1332	199.621
													42.7199	199.626
													43.3148	199.631
													43.918	199.636
													44.5296	199.641
													45.1497	199.646
													45.7784	199.651
													46.4159	199.656
													47.0622	199.661
													47.7176	199.665
													48.3821	199.67
													49.0558	199.674
													49.739	199.679
													50.4316	199.683
													51.1339	199.688
													51.8459	199.692
													52.5679	199.696
													53.2999	199.7
													54.0422	199.704
													54.7947	199.708
													55.5578	199.712
													56.3314	199.716
													57.1159	199.72
													57.9112	199.724
													58.7177	199.728
													59.5353	199.732
													60.3644	199.735
													61.205	199.739
													62.0573	199.743
													62.9215	199.746
													63.7977	199.75
													64.6861	199.753
													65.5869	199.756
													66.5002	199.76
													67.4262	199.763
													68.3652	199.766
													69.3172	199.769
													70.2824	199.773
													71.2612	199.776
													72.2535	199.779
													73.2597	199.782
													74.2798	199.785
													75.3142	199.788
													76.363	199.791
													77.4264	199.794
													78.5046	199.796
													79.5978	199.799
													80.7062	199.802
													81.8301	199.805
													82.9696	199.807
													84.125	199.81
													85.2964	199.813
													86.4842	199.815
													87.6886	199.818
													88.9097	199.82
													90.1478	199.823
													91.4031	199.825
													92.6759	199.828
													93.9665	199.83
													95.275	199.832
													96.6017	199.835
													97.947	199.837
													99.3109	199.839
													100.694	199.841
													102.096	199.843
													103.518	199.846
													104.959	199.848
													106.421	199.85
													107.903	199.852
													109.405	199.854
													110.929	199.856
													112.474	199.858
													114.04	199.86
													115.628	199.862
													117.238	199.864
													118.871	199.865
													120.526	199.867
													122.204	199.869
													123.906	199.871
													125.632	199.873
													127.381	199.874
													129.155	199.876
													130.954	199.878
													132.777	199.88
													134.626	199.881
													136.501	199.883
													138.402	199.884
													140.329	199.886
													142.283	199.888
													144.264	199.889
													146.273	199.891
													148.31	199.892
													150.376	199.894
													152.47	199.895
													154.593	199.897
													156.746	199.898
													158.928	199.899
													161.141	199.901
													163.385	199.902
													165.661	199.903
													167.967	199.905
													170.307	199.906
													172.678	199.907
													175.083	199.909
													177.521	199.91
													179.993	199.911
													182.499	199.912
													185.041	199.914
													187.617	199.915
													190.23	199.916
													192.879	199.917
													195.565	199.918
													198.288	199.919
													201.05	199.92
													203.849	199.922
													206.688	199.923
													209.566	199.924
													212.485	199.925
													215.443	199.926
													218.444	199.927
													221.486	199.928
													224.57	199.929
													227.697	199.93
													230.868	199.931
													234.083	199.932
													237.342	199.933
													240.648	199.934
													243.999	199.934
													247.396	199.935
													250.842	199.936
													254.335	199.937
													257.876	199.938
													261.467	199.939
													265.108	199.94
													268.8	199.94
													272.543	199.941
													276.339	199.942
													280.187	199.943
													284.088	199.944
													288.044	199.944
													292.056	199.945
													296.123	199.946
													300.246	199.947
													304.427	199.947
													308.666	199.948
													312.965	199.949
													317.323	199.95
													321.742	199.95
													326.222	199.951
													330.765	199.952
													335.371	199.952
													340.041	199.953
													344.776	199.954
													349.578	199.954
													354.446	199.955
													359.381	199.955
													364.386	199.956
													369.46	199.957
													374.605	199.957
													379.822	199.958
													385.111	199.958
													390.474	199.959
													395.911	199.96
													401.424	199.96
													407.014	199.961
													412.682	199.961
													418.429	199.962
													424.256	199.962
													430.164	199.963
													436.154	199.963
													442.227	199.964
													448.386	199.964
													454.63	199.965
													460.96	199.965
													467.38	199.966
													473.888	199.966
													480.487	199.967
													487.178	199.967
													493.962	199.968
													500.841	199.968
													507.815	199.968
													514.887	199.969
													522.057	199.969
													529.327	199.97
													536.698	199.97
													544.171	199.971
													551.749	199.971
													559.433	199.971
													567.223	199.972
													575.122	199.972
													583.131	199.973
													591.251	199.973
													599.484	199.973
													607.832	199.974
													616.297	199.974
													624.879	199.974
													633.58	199.975
													642.403	199.975
													651.349	199.975
													660.419	199.976
													669.616	199.976
													678.941	199.976
													688.395	199.977
													697.981	199.977
													707.701	199.977
													717.556	199.978
													727.548	199.978
													737.68	199.978
													747.952	199.979
													758.368	199.979
													768.928	199.979
													779.636	199.979
													790.493	199.98
													801.501	199.98
													812.662	199.98
													823.979	199.981
													835.453	199.981
													847.087	199.981
													858.883	199.981
													870.843	199.982
													882.97	199.982
													895.266	199.982
													907.733	199.982
													920.373	199.983
													933.19	199.983
													946.185	199.983
													959.361	199.983
													972.72	199.984
													986.266	199.984
													1000	199.984
