# Supplementary material for: A portable feedback-controlled pump for monitoring eye outflow facility in conscious rats
Source: PLoS One. 2023 Jan 11;18(1):e0280332. doi: 10.1371/journal.pone.0280332 (PMC9833506; doi:10.1371/journal.pone.0280332)
Supplement: S2 Appendix — (ZIP) [file pone.0280332.s002.zip › Fig_3.xlsx]

## Sheet: Sheet1
Resistance vs Time				Pump Pressure vs Duty Cycle vs Time										Programed vs Measured Flow				Bench Test Conductance Summary				Bench Test Individual Conductance Measurements
Day	Resistance (mmHg/ul/min)			Duty Cycle (%)	Pressure Day 1 (mmHg)	std Day 1 (mmHg)	Pressure Day 10 (mmHg)	std Day 10 (mmHg)	Pressure Day 20 (mmHg)	std Day 20 (mmHg)	Pressure Day 40 (mmHg)	std Day 40 (mmHg)		Device	Programmed Flow (ul/min)	Measured Flow (ul/min)		exp	Conductance_sys (ul/min/mmHg)	Conductance_measur (ul/min/mmHg)		Prog flow (ul/min	Measured flow (ul/min	Pressure (mmHg)	Prog flow (ul/min	Measured flow (ul/min	Pressure (mmHg)	Prog flow (ul/min	Measured flow (ul/min	Pressure (mmHg)	Prog flow (ul/min	Measured flow (ul/min	Pressure (mmHg)	Prog flow (ul/min	Measured flow (ul/min	Pressure (mmHg)
0	157.882			0	2.581	17.03	-0.471	0.061	-0.309	0.146	1.632	0.063		1	0	-0.0103138		1	0.0372491	0.0382842		0	0.002181	-0.566	0	0.000939	0.027	0	0.002312	0.662	0	0.001466	0.445	0	0.000699	0.114
1	157.363			1.96078	-0.225	0.41	-0.466	0.06	-0.418	0.062	1.623	0.063		1	0.2	0.18085		2	0.0362211	0.0368703		0.1	0.063829	1.555	0.1	0.082978	2.397	0.1	0.081958	2.648	0.1	0.080132	2.54	0.1	0.081146	2.519
2	157.753			3.92157	-0.085	0.407	-0.212	0.064	-0.286	0.062	1.756	0.079		1	0.4	0.415751		3	0.0343203	0.0347575		0.2	0.201242	5.307	0.2	0.197685	5.5	0.2	0.208442	5.995	0.2	0.201453	5.978	0.2	0.207201	6.242
3	158.727			5.88235	1.01	0.404	0.97	0.121	1.203	0.177	2.723	0.136		1	0.6	0.59867		4	0.0347094	0.0354131		0.3	0.343609	8.44	0.3	0.33999	8.863	0.3	0.341923	9.926	0.3	0.338043	10.114	0.3	0.339917	10.288
4	159.663			7.84314	2.848	0.464	4.038	0.276	3.724	0.361	4.976	0.292		1	0.8	0.8123		5	0.0316767	0.0323314		0.4	0.456951	10.752	0.4	0.459838	11.563	0.4	0.455526	12.457	0.4	0.453768	13.074	0.4	0.454625	13.792
5	158.809			9.80392	6.183	0.514	7.423	0.461	7.026	0.429	8.063	0.425		1	1	0.98124		mean	0.0348353	0.0355313		0.5	0.561273	12.868	0.5	0.551427	13.742	0.5	0.556447	15.085	0.5	0.546361	15.573	0.5	0.552793	16.835
6	157.898			11.7647	11.036	0.645	11.178	0.574	10.938	0.664	11.972	0.616		1	1.2	1.19797		std	0.00212157	0.00224852		0.6	0.660949	15.405	0.6	0.646719	16.078	0.6	0.648441	17.62	0.6	0.639435	18.168	0.6	0.640051	19.491
7	157.838			13.7255	17.059	0.715	16.222	0.79	15.685	0.807	16.805	0.781		1	1.4	1.40278						0.7	0.743539	17.34	0.7	0.745643	18.715	0.7	0.742219	20.175	0.7	0.74168	21.066	0.7	0.743678	22.71
8	159.425			15.6863	23.97	0.863	21.369	0.971	21.211	0.962	22.4	0.875		1	1.6	1.5915						0.8	0.855565	20.027	0.8	0.853252	21.459	0.8	0.846673	22.967	0.8	0.847051	24.037	0.8	0.84974	25.996
9	159.959			17.6471	31.134	0.739	27.837	1.202	27.763	1.166	28.388	0.996		2	0	-0.0325						0.9	0.954658	22.525	0.9	0.947016	23.968	0.9	0.94921	25.941	0.9	0.94114	26.719	0.9	0.943298	28.955
10	160.247			19.6078	38.599	0.9	34.742	1.313	34.818	1.279	35.16	1.188		2	0.2	0.149667						1	1.02938	24.52	1	1.02529	26.267	1	1.01947	27.988	1	1.01057	28.733	1	1.0115	31.101
11	159.113			21.5686	45.457	0.862	42.08	1.512	41.924	1.691	42.504	1.213		2	0.4	0.337833						1.1	1.11968	28.986	1.1	1.11366	30.64	1.1	1.11319	31.778	1.1	1.11438	34.307	1.1	1.12093	34.6
12	159.352			23.5294	52.98	1.013	49.622	1.774	49.308	1.703	50.305	1.481		2	0.6	0.568167						1.2	1.22018	33.614	1.2	1.21266	34.368	1.2	1.209	37.24	1.2	1.22213	32.432	1.2	1.22116	37.983
13	162.575			25.4902	59.214	0.822	57.204	1.792	56.771	1.708	57.754	1.59		2	0.8	0.7592
14	161.433			27.451	65.786	1.007	64.625	2.043	64.304	2.222	65.412	1.798		2	1	0.944667
15	158.537			29.4118	72.11	0.733	72.255	2.158	71.953	2.319	72.975	1.733		3	0	0.002
16	158.987			31.3725	78.589	0.831	80.086	2.435	79.741	2.401	80.388	1.829		3	0.2	0.185
17	158.004			33.3333	86.4	0.938	87.851	2.86	87.714	2.16	87.659	1.899		3	0.4	0.377
18	158.508			35.2941	94.47	0.883	96.184	2.628	95.255	2.382	95.353	2.035		3	0.6	0.543
19	152.041			37.2549	102.426	0.924	103.892	2.705	102.966	2.964	103.149	2.154		3	0.8	0.712
20	176.546			39.2157	111.169	1.111	111.548	2.944	110.843	2.761	111.222	2.367		3	1	0.927
21	164.037			41.1765	119.163	1.008	118.881	3.056	118.599	3.071	118.727	2.359		3	1.2	1.143
22	162.328			43.1373	127.241	0.897	126.015	3.167	125.398	2.917	126.277	2.355		3	1.4	1.337
30	157.628			45.098	133.608	0.812	132.383	3.233	131.924	3.605	133.186	2.761		3	1.6	1.53
31	160.398			47.0588	140.182	0.786	138.637	3.492	138.372	3.045	139.713	2.226		4	0	0
32	153.598			49.0196	146.186	0.833	145.164	3.36	144.004	2.971	146.007	2.556		4	0.2	0.191
33	153.219			50.9804	152.178	0.76	151.014	3.548	149.6	2.83	151.522	2.487		4	0.4	0.388
34	159.693			52.9412	158.118	1.206	155.748	3.386	154.526	3.304	157.115	2.494		4	0.6	0.558
35	149.586			54.902	163.609	0.716	160.535	3.257	158.607	3.45	161.778	2.671		4	0.8	0.745
36	157.09			56.8627	168.406	0.731	164.682	3.212	163.161	3.084	166.727	2.438		4	1	0.964
37	164.853			58.8235	171.841	0.618	168.648	3.403	167.171	3.037	170.457	2.616		4	1.2	1.178
38	159.828			60.7843	175.042	0.65	172.336	3.569	171.143	3.226	173.822	2.639		4	1.4	1.372
39	153.045			62.7451	178.152	0.585	175.46	3.243	174.741	3.212	177.098	2.696		4	1.6	1.569
40	169.761			64.7059	180.212	0.625	177.849	3.468	176.728	3.402	179.418	2.577		5	0.2	0.189
41	162.661			66.6667	180.919	0.57	179.118	3.465	178.284	3.465	180.879	2.363		5	0.4	0.399
42	160.917			68.6275	180.67	0.583	179.146	3.282	178.285	3	181.508	2.737		5	0.6	0.6
43	166.058			70.5882	179.32	0.599	178.722	3.139	177.687	3.03	180.496	2.495		5	0.8	0.78
44	162.351			72.549	178.741	0.597	177.717	3.271	177.341	3.15	179.879	2.457		5	1	0.968
45	156.795			74.5098	178.158	0.563	176.9	3.256	176.677	3.383	179.649	2.557		5	1.2	1.187
46	159.281			76.4706	178.822	0.526	177.282	3.506	177.282	3.506	179.798	2.453		6	0.2	0.195
47	162.255			78.4314	179.741	0.582	177.548	3.492	177.548	3.492	180.341	2.823		6	0.4	0.419
48	153.383			80.3922	180.597	0.592	178.153	3.227	178.153	3.227	180.377	2.361		6	0.6	0.595
49	162.911			82.3529	181.063	0.526	178.561	3.211	178.561	3.211	180.672	2.728		6	0.8	0.784
50	157.439			84.3137	180.897	0.611	178.179	3.713	178.179	3.713	180.19	2.515		6	1	1.008
51	155.911			86.2745	180.758	0.604	177.541	3.433	177.541	3.433	179.311	2.717		6	1.2	1.231
52	157.497			88.2353	180.474	0.561	176.396	3.686	176.396	3.686	178.256	2.814
53	163.189			90.1961	178.999	0.596	174.678	3.412	174.678	3.412	176.95	2.747
				92.1569	177.254	0.6	172.427	3.316	172.427	3.316	174.039	2.568
				94.1176	178.232	0.533	173.508	3.564	173.508	3.564	175.118	2.565
				96.0784	185.804	0.982	183.977	3.199	183.977	3.199	185.789	2.716
				98.0392	180.877	0.727	180.351	3.15	180.351	3.15	183.162	2.53
				100	196.274	3.791	195.012	9.541	195.012	9.541	184.216	8.457
