# Supplementary material for: A portable feedback-controlled pump for monitoring eye outflow facility in conscious rats
Source: PLoS One. 2023 Jan 11;18(1):e0280332. doi: 10.1371/journal.pone.0280332 (PMC9833506; doi:10.1371/journal.pone.0280332)
Supplement: S2 Appendix — (ZIP) [file pone.0280332.s002.zip › Fig_4.xlsx]

## Sheet: Sheet1
Constant Flow Step Repsonse Pressure and Flow verification								CP Box Plot (Flow Rates)						Proportional Feedback Step Repsonse Pressure and Flow verification								Constant Flow Step Repsonse Pressure and Flow verification									CP Box Plot Flow rates, larger range												Raw Pressure calculated vs measured (2nd needle) (mmHg)
Time (min)	Ps (mmHg)	Pe (mmHg)	Flow (ul/min)	IOP 2nd sensor (mmHg)	Flow meter (exclude transient) (ul/min)	Transients Flowmeter (ul/min		Prog Flow Rates (ul/min)	0.13 ul/min	0.23 ul/min	0.33 ul/min			Time (min)	Ps (mmHg)	Pe (mmHg)	Flow (ul/min)	IOP 2nd sensor (mmHg)	Flow meter (exclude transient) (ul/min)	Transients Flowmeter (ul/min		Time (min)	Ps (mmHg)	Pe (mmHg)	Flow (ul/min)	Flow meter (ul/min)	Flowmeter (exclude transient) (ul/min)				Flow Rates	0 ul/min	0.2 ul/min	0.4 ul/min	0.6 ul/min	0.8 ul/min		exp	Pe calc vs Measured slope	Prog Flow vs measured slope	Prog Flow vs measured slopes (roboust linear fitting)		exp1_true	exp1_calc	exp2_true	exp2_calc	exp3_true	exp3_calc	exp4_true
-10.7	8.01	8.064	0	8.034	-0.031			0.13	0.0299852	0.250919	0.470615			-2.133	18.66	18.51	0	18.389	0.08			0.000269444	17.19	17.19	0	-0.05635	-0.05635				0	-0.03635	0.0658492	0.330858	0.560877	0.75338		1	1.00205	0.477975	0.6459		22.3318	22.31	15.37	16.31	28.0189	28.0885	18.389
-10.683	8.01	8.064	0	8.025	-0.045			0.23	0.0420593	0.250541	0.481963			-2.116	18.61	18.464	0	18.384	0.029			0.000542222	17.19	17.19	0	-0.054625	-0.054625				0.2	-0.034625	0.0668861	0.337626	0.567626	0.769234		2	1.05894	0.380826	0.5502		22.4372	22.3107	15.37	16.31	27.9839	28.049	18.3839
-10.667	8.01	8.062	0	8.015	-0.039			0.33	0.0540148	0.249274	0.490119			-2.1	18.607	18.46	0	18.446	-0.04			0.000825833	17.19	17.19	0	-0.05635	-0.05635				0.4	-0.03635	0.0669615	0.343998	0.567852	0.7905		3	0.997374	0.679718	0.7759		22.5475	22.332	15.3773	16.31	27.9517	28.018	18.4462
-10.65	7.98	8.034	0	8.006	-0.044				0.0660222	0.245311	0.49517			-2.083	18.6	18.454	0	18.386	-0.014			0.00109861	17.19	17.19	0	-0.0537625	-0.0537625				0.6	-0.0337625	0.0673574	0.351087	0.566665	0.811445		4	0.994222	0.461377	1.103		22.5939	22.3993	15.3655	16.29	27.9452	28.0031	18.3856
-10.633	7.983	8.039	0	8.005	-0.0241111				0.0781481	0.241926	0.495844			-2.066	18.603	18.452	0	18.319	0.026			0.00137778	17.19	17.19	0	-0.0483	-0.0483				0.8	-0.0283	0.0683377	0.358289	0.565609	0.826188		5	0.995572	0.352647	0.9469		22.6	22.4463	15.3527	16.28	27.9344	27.9864	18.3185
-10.617	8	8.054	0	8.006	-0.0181111				0.0897556	0.240563	0.492111			-2.05	18.53	18.379	0	18.108	0.068			0.00166333	17.19	17.19	0	-0.044275	-0.044275					-0.024275	0.0696762	0.362474	0.565307	0.833653		mean	1.00963	0.470508	0.80438		22.608	22.4647	15.3427	16.29	27.9346	27.9809	18.1076
-10.6	7.997	8.049	0	7.998	-0.00888889				0.100037	0.24023	0.482607			-2.033	18.463	18.318	0	18.403	-0.11			0.00193556	17.19	17.19	0	-0.0441929	-0.0441929					-0.0241929	0.0706189	0.364811	0.562649	0.838894		std	0.0277213	0.128298	0.223618		22.594	22.484	15.3327	16.27	27.9128	27.9664	18.4028
-10.583	7.98	8.034	0	7.999	-0.0195333				0.108304	0.240748	0.468689			-2.016	18.477	18.335	0	18.609	0.0119333			0.00221917	17.19	17.19	0	-0.0435562	-0.0435562					-0.0235563	0.0710525	0.365264	0.56033	0.841402							22.566	22.4847	15.3227	16.28	27.9108	27.9614	18.6092
-10.567	7.983	8.038	0	8.008	-0.0188667				0.114837	0.241207	0.450141			-2	18.533	18.39	0	18.495	0.00226667			0.00249222	17.19	17.19	0	-0.0424222	-0.0424222					-0.0224222	0.0709959	0.364943	0.559614	0.838706							22.56	22.512	15.32	16.28	27.9165	27.9547	18.4946
-10.55	7.99	8.044	0	8.002	-0.016563				0.120481	0.240748	0.430319			-1.983	18.563	18.419	0	18.423	0.000933333			0.00277611	17.19	17.1877	0	-0.041285	-0.041285					-0.021285	0.070468	0.36468	0.56001	0.835934							22.5358	22.5117	15.3127	16.29	27.9433	27.9609	18.4226
-10.533	7.987	8.042	0	8.006	-0.0146667				0.124956	0.241	0.411859			-1.966	18.583	18.435	0	18.288	0.00146667			0.00305111	17.12	17.12	0	-0.0401455	-0.0401455					-0.0201455	0.0704869	0.365075	0.563215	0.832786							22.5218	22.501	15.3027	16.28	27.9741	27.9776	18.2876
-10.517	8	8.053	0	8.009	-0.0124963				0.1276	0.24097	0.39523			-1.95	18.55	18.397	0	18.223	0.00393333			0.00333389	17.12	17.1223	0	-0.0366083	-0.0366083					-0.0166083	0.0709016	0.366207	0.568267	0.825302							22.5038	22.4727	15.3	16.3	27.9866	27.9786	18.2231
-10.5	7.99	8.044	0	8.005	-0.0113185				0.128696	0.240607	0.3804			-1.933	18.46	18.315	0	18.233	0.0008			0.00360694	17.19	17.1877	0	-0.0342346	-0.0342346					-0.0142346	0.0716557	0.36698	0.571981	0.817685							22.5081	22.4927	15.3	16.28	27.8863	27.9373	18.2328
-10.483	7.99	8.043	0	8.001	-0.0112815				0.128807	0.240489	0.369941			-1.916	18.473	18.332	0	18.278	0.0129333			0.00389167	17.12	17.1223	0	-0.0340893	-0.0340893					-0.0140893	0.0726172	0.369034	0.576016	0.812765							22.518	22.511	15.2854	16.28	27.9398	27.9561	18.2783
-10.467	7.98	8.034	0	8	-0.0122593				0.128622	0.241222	0.363274			-1.9	18.53	18.382	0	18.468	0.029			0.00416972	17.19	17.1877	0	-0.0341933	-0.0341933					-0.0141933	0.0736164	0.370128	0.578693	0.807675							22.5281	22.4823	15.2873	16.27	28.0184	28.0033	18.4684
-10.45	7.983	8.039	0	8	-0.0126815				0.128585	0.243496	0.360111			-1.883	18.507	18.362	0	18.41	0.0226667			0.00444389	17.12	17.12	0	-0.0328469	-0.0328469					-0.0128469	0.0745402	0.370071	0.58169	0.806034							22.53	22.4927	15.29	16.26	28.0615	28.0461	18.4097
-10.433	8	8.054	0	7.992	-0.0133852				0.128978	0.246748	0.358941			-1.866	18.52	18.374	0	18.343	0.0122667			0.00472722	17.12	17.12	0	-0.0305765	-0.0305765					-0.0105765	0.0749361	0.367866	0.578919	0.805959							22.5381	22.5117	15.2826	16.26	28.0865	28.0917	18.3431
-10.417	7.993	8.046	0	7.984	-0.0133778				0.129178	0.250415	0.359585			-1.85	18.52	18.373	0	18.314	0.0056			0.00500639	17.12	17.12	0	-0.0303472	-0.0303472					-0.0103472	0.0750303	0.365207	0.573866	0.807071							22.5319	22.5013	15.28	16.23	28.0906	28.1104	18.3141
-10.4	7.98	8.034	0	7.996	-0.0139926				0.128889	0.254311	0.360607			-1.833	18.5	18.352	0	18.169	0.0068			0.00527889	17.12	17.12	0	-0.0307474	-0.0307474					-0.0107474	0.0748041	0.364152	0.572792	0.812633							22.53	22.4823	15.2727	16.2	28.0672	28.1198	18.1688
-10.383	7.977	8.032	0	7.991	-0.0151185				0.128681	0.256007	0.360726			-1.816	18.467	18.321	0	18.378	0.000733333			0.0055575	17.12	17.12	0	-0.0311075	-0.0311075					-0.0111075	0.0742762	0.361588	0.567268	0.814989							22.5055	22.492	15.27	16.22	28.0697	28.1231	18.3783
-10.367	7.99	8.044	0	7.99	-0.0159556				0.128637	0.256941	0.360607			-1.8	18.477	18.329	0	18.233	-0.000133333			0.00584167	17.12	17.1223	0	-0.0302286	-0.0302286					-0.0102286	0.0736164	0.358552	0.560896	0.812425							22.5082	22.4837	15.2627	16.2	28.0943	28.1388	18.2327
-10.35	7.987	8.04	0	7.988	-0.0169704				0.129311	0.258363	0.362119			-1.783	18.457	18.309	0	18.203	0.00386667			0.00612083	17.19	17.19	0	-0.0302659	-0.0302659					-0.0102659	0.0735221	0.358251	0.558351	0.809579							22.51	22.4827	15.2526	16.17	28.0948	28.1576	18.203
-10.333	7.98	8.034	0	7.998	-0.0171111				0.130585	0.260326	0.363393			-1.766	18.433	18.286	0	18.142	0.0132667			0.00639222	17.19	17.19	0	-0.0326	-0.0326					-0.0126	0.0741254	0.358628	0.561273	0.80807							22.5018	22.501	15.2353	16.16	28.0899	28.162	18.1424
-10.317	7.987	8.041	0	8.007	-0.0163556				0.130933	0.262281	0.364948			-1.75	18.41	18.265	0	18.312	0.0117333			0.00669333	17.19	17.19	0	-0.0335417	-0.0335417					-0.0135417	0.0747664	0.358835	0.563441	0.807561							22.4919	22.464	15.2373	16.15	28.0719	28.1614	18.3117
-10.3	7.99	8.045	0	8.001	-0.0170222				0.13097	0.261141	0.365637			-1.733	18.427	18.282	0	18.503	0.00946667			0.00695778	17.19	17.19	0	-0.032154	-0.032154					-0.012154	0.0757467	0.358835	0.564346	0.808165							22.49	22.4643	15.2327	16.14	28.055	28.1547	18.5027
-10.283	8	8.054	0	8.017	-0.0175556				0.131681	0.257059	0.36563			-1.716	18.45	18.305	0	18.389	0.00393333			0.00723556	17.19	17.19	0	-0.0311385	-0.0311385					-0.0111385	0.0761803	0.358515	0.567023	0.807486							22.4818	22.4737	15.2152	16.15	28.0528	28.1593	18.3885
-10.267	8	8.054	0	8.027	-0.0175852				0.132585	0.253689	0.364133			-1.7	18.463	18.314	0	18.306	-0.00366667			0.00750778	17.19	17.19	0	-0.0297296	-0.0297296					-0.00972963	0.0766516	0.359514	0.571736	0.805639							22.4718	22.4643	15.2027	16.11	28.0653	28.1542	18.3058
-10.25	8	8.054	0	8.021	-0.0176148				0.133341	0.252489	0.36043			-1.683	18.42	18.274	0	18.238	0.008			0.007795	17.19	17.1877	0	-0.0282161	-0.0282161					-0.00821607	0.0766328	0.363303	0.578052	0.802358							22.4782	22.4733	15.1854	16.12	28.0768	28.1514	18.2381
-10.233	8.007	8.062	0	8.013	-0.0170889				0.133919	0.25403	0.354896			-1.666	18.423	18.273	0	18.124	-0.000333333			0.00807556	17.12	17.12	0	-0.0262517	-0.0262517					-0.00625172	0.076727	0.366621	0.580898	0.802471							22.48	22.454	15.18	16.1	28.0926	28.1447	18.1241
-10.217	8.02	8.074	0	8.011	-0.0164148				0.134193	0.256978	0.347911			-1.65	18.36	18.214	0	18.124	-0.00373333			0.00835694	17.12	17.1177	0	-0.0239583	-0.0239583					-0.00395833	0.0766139	0.370901	0.583519	0.805299							22.5048	22.4547	15.18	16.09	28.1225	28.1498	18.1236
-10.2	8.013	8.068	0	8.025	-0.0161852				0.134037	0.259681	0.338933			-1.633	18.367	18.219	0	18.151	-0.00226667			0.00862556	17.05	17.0523	0	-0.0229258	-0.0229258					-0.00292581	0.0768025	0.373578	0.585084	0.80528							22.5183	22.474	15.18	16.09	28.1173	28.1514	18.1507
-10.183	8.02	8.074	0	8.013	-0.0164741				0.133822	0.260526	0.330296			-1.616	18.35	18.204	0	18.162	0.000666667			0.00890889	17.12	17.12	0	-0.0225687	-0.0225687					-0.00256875	0.0767082	0.373012	0.588458	0.815329							22.5117	22.4737	15.1654	16.07	28.1002	28.1431	18.1619
-10.167	8.013	8.066	0	8.005	-0.0163259				0.133704	0.260178	0.32183			-1.6	18.343	18.2	0	18.324	0.00853333			0.00918806	17.12	17.1177	0	-0.0225818	-0.0225818					-0.00258182	0.0768967	0.370788	0.591154	0.830298							22.4853	22.4637	15.16	16.05	28.085	28.1275	18.3236
-10.15	7.99	8.044	0	8.001	-0.0144				0.133526	0.261148	0.313815			-1.583	18.373	18.231	0	18.461	0.0138667			0.00946444	17.05	17.05	0	-0.022425	-0.022425					-0.002425	0.0772738	0.367149	0.59172	0.841873							22.4883	22.4547	15.16	16.07	28.1009	28.1382	18.4608
-10.133	7.99	8.045	0	8.007	-0.0130593				0.133111	0.263711	0.306052			-1.566	18.417	18.272	0	18.296	0.0236667			0.00974167	17.05	17.05	0	-0.0225729	-0.0225729					-0.00257286	0.0781033	0.364133	0.586366	0.849093							22.4984	22.4743	15.1527	16.05	28.1635	28.1515	18.2956
-10.117	8.01	8.064	0	8.016	-0.0124444				0.132415	0.265074	0.299252			-1.55	18.437	18.289	0	18.201	0.0221333			0.0100258	17.05	17.05	0	-0.0226167	-0.0226167					-0.00261667	0.0785557	0.361437	0.580446	0.852374							22.5082	22.4833	15.1427	16.05	28.1619	28.1755	18.2006
-10.1	8.003	8.057	0	8.021	-0.0117185				0.131756	0.26477	0.293467			-1.533	18.413	18.264	0	18.097	0.0112			0.0103061	17.05	17.05	0	-0.0228135	-0.0228135					-0.00281351	0.0791025	0.359891	0.575582	0.854655							22.51	22.464	15.1326	16.05	28.1549	28.1831	18.0971
-10.083	8	8.053	0	8.021	-0.0116593				0.131615	0.263526	0.288459			-1.516	18.367	18.221	0	18.113	0.00973333			0.0105797	17.05	17.05	0	-0.023575	-0.023575					-0.003575	0.0794418	0.360381	0.57792	0.860688							22.5017	22.465	15.1227	16.01	28.1395	28.1976	18.1131
-10.067	7.99	8.044	0	8.018	-0.0109778				0.131681	0.262304	0.282533			-1.5	18.37	18.224	0	18.249	0.0167333			0.0108583	17.05	17.05	0	-0.02415	-0.02415					-0.00415	0.0798566	0.361248	0.586158	0.864062							22.5	22.493	15.1126	16.03	28.1138	28.2003	18.2488
-10.05	7.99	8.043	0	8.002	-0.00967407				0.131111	0.262348	0.276081			-1.483	18.363	18.215	0	18.208	0.0194667			0.0111428	17.05	17.05	0	-0.0244375	-0.0244375					-0.0044375	0.0804221	0.363511	0.593247	0.864948							22.5	22.464	15.1026	16.02	28.0605	28.1769	18.2083
-10.033	7.97	8.024	0	7.984	-0.009				0.129993	0.263748	0.267563			-1.466	18.33	18.184	0	18.099	0.0284667			0.0114172	17.05	17.0477	0	-0.0243744	-0.0243744					-0.00437439	0.0807049	0.363661	0.59664	0.860763							22.5	22.464	15.0926	16	28.036	28.1474	18.0992
-10.017	7.97	8.022	0	7.981	-0.00857037				0.129548	0.26397	0.257489			-1.45	18.337	18.188	0	18.132	0.0324667			0.0117025	16.98	16.98	0	-0.0242321	-0.0242321					-0.00423214	0.08095	0.365434	0.597545	0.85392							22.5	22.464	15.0753	16	28.0116	28.1264	18.1317
-10	7.94	7.995	0	7.964	-0.00825185				0.129681	0.26257	0.249526			-1.433	18.3	18.154	0	18.113	0.0166667			0.0119767	16.98	16.98	0	-0.0235616	-0.0235616					-0.00356163	0.0813836	0.367243	0.592945	0.842061							22.4833	22.464	15.0774	15.97	28.0148	28.122	18.1127
-9.983	7.95	8.005	0	7.969	-0.00718519				0.129726	0.25957	0.245356			-1.416	18.3	18.158	0	18.226	0.0012			0.01226	16.98	16.9823	0	-0.0233398	-0.0233398					-0.00333977	0.0820623	0.366621	0.583557	0.827262							22.4883	22.4643	15.0726	15.97	28.0141	28.1209	18.2256
-9.967	7.96	8.014	0	7.961	-0.00454074				0.129807	0.255578	0.245148			-1.4	18.35	18.202	0	18.151	-0.00986667			0.0125414	17.05	17.05	0	-0.0240989	-0.0240989					-0.00409889	0.0821566	0.365245	0.576204	0.818571							22.4983	22.4737	15.0626	15.98	28.0123	28.1052	18.1514
-9.95	7.96	8.015	0	7.977	-0.00228889				0.129689	0.251067	0.248985			-1.383	18.323	18.176	0	18.084	-0.0014			0.012815	17.05	17.05	0	-0.024425	-0.024425					-0.004425	0.0817984	0.36647	0.569455	0.813048							22.5	22.4637	15.06	15.96	28.0307	28.0869	18.0839
-9.933	7.98	8.034	0	7.971	-2.96296e-05				0.12937	0.247222	0.25517			-1.366	18.303	18.155	0	17.988	0.0062			0.0130969	17.05	17.05	0	-0.0241255	-0.0241255					-0.00412553	0.0811951	0.366207	0.564101	0.810088							22.5083	22.4547	15.0526	15.95	28.0145	28.0915	17.9877
-9.917	7.973	8.026	0	7.98	0.00177037				0.129533	0.244719	0.264385			-1.35	18.273	18.126	0	17.995	0.0076			0.013375	17.05	17.05	0	-0.024174	-0.024174					-0.00417396	0.0807426	0.364906	0.563139	0.808957							22.5267	22.474	15.0353	15.92	28.0117	28.1149	17.9947
-9.9	7.96	8.014	0	7.973	0.00234074				0.130074	0.2426	0.276096			-1.333	18.253	18.108	0	18.154	-0.000133333			0.0136517	17.05	17.05	0	-0.0240327	-0.0240327					-0.00403265	0.0807615	0.364906	0.56691	0.809409							22.5383	22.4737	15.03	15.93	28.0169	28.1132	18.1538
-9.883	7.96	8.013	0	7.978	0.00414815				0.130615	0.240704	0.289956			-1.316	18.263	18.114	0	17.882	-0.0056			0.0139292	17.05	17.05	0	-0.023874	-0.023874					-0.003874	0.0817984	0.36417	0.57266	0.812048							22.515	22.4647	15.0226	15.93	28.0288	28.0982	17.8822
-9.867	7.95	8.006	0	7.974	0.00665926				0.130956	0.240289	0.304237			-1.3	18.223	18.083	0	18.282	-0.00586667			0.0142161	17.05	17.0477	0	-0.0233833	-0.0233833					-0.00338333	0.0832123	0.364227	0.57775	0.815348							22.5184	22.4843	15.0053	15.92	28.0574	28.0873	18.2819
-9.85	7.98	8.034	0	7.973	0.00774815				0.130556	0.241178	0.316185			-1.283	18.3	18.153	0	18.265	-0.00186667			0.0144892	16.98	16.9823	0	-0.023	-0.023					-0.003	0.0841549	0.365226	0.584103	0.817459							22.4949	22.5017	14.9926	15.91	28.0699	28.0826	18.2653
-9.833	7.977	8.027	0	7.972	0.00828148				0.13	0.242237	0.32417			-1.266	18.283	18.139	0	18.164	-0.00413333			0.0147731	17.05	17.05	0	-0.0224575	-0.0224575					-0.00245755	0.0843057	0.364039	0.588948	0.819759							22.4816	22.4917	14.9974	15.89	28.0882	28.0887	18.1636
-9.817	7.93	7.984	0	7.932	0.00776296				0.130059	0.242585	0.328			-1.25	18.31	18.164	0	18.136	-0.00553333			0.0150469	17.05	17.0477	0	-0.0225954	-0.0225954					-0.00259537	0.0847393	0.364925	0.589212	0.823379							22.48	22.482	14.9926	15.89	28.0171	28.0752	18.1361
-9.8	7.933	7.98	0	7.846	0.00761481				0.130756	0.242444	0.328052			-1.233	18.307	18.155	0	17.999	-0.0114			0.0153306	16.98	16.98	0	-0.02254	-0.02254					-0.00254	0.0860025	0.36877	0.588232	0.826621							22.4886	22.474	14.9826	15.9	27.9912	28.0564	17.9991
-9.783	7.83	7.885	0	7.824	0.00827407				0.13137	0.241756	0.325756			-1.216	18.23	18.085	0	17.914	-0.0144667			0.0156061	16.98	16.98	0	-0.0225687	-0.0225687					-0.00256875	0.087077	0.372654	0.589156	0.829657							22.49	22.4743	14.9652	15.88	28.0044	28.0514	17.9136
-9.767	7.843	7.893	0	7.82	0.00868148				0.131074	0.241407	0.322563			-1.2	18.247	18.102	0	18.071	-0.0120667			0.0158903	16.98	16.98	0	-0.0227781	-0.0227781					-0.00277807	0.0879631	0.375991	0.591814	0.830599							22.49	22.4837	14.9526	15.87	28.0065	28.0447	18.0709
-9.75	7.79	7.845	0	7.809	0.00848148				0.130607	0.242126	0.318474			-1.183	18.27	18.124	0	18.085	0.00586667			0.0161744	16.98	16.98	0	-0.0226629	-0.0226629					-0.00266293	0.088868	0.377575	0.59302	0.831711							22.5069	22.4737	14.9426	15.86	28.0337	28.0509	18.0854
-9.733	7.803	7.857	0	7.816	0.00741481				0.130904	0.243096	0.313207			-1.166	18.263	18.117	0	18.034	0.0134			0.0164433	16.98	16.98	0	-0.0224932	-0.0224932					-0.00249322	0.0893205	0.378272	0.593039	0.834502							22.5185	22.4647	14.9326	15.86	28.0287	28.0676	18.0336
-9.717	7.8	7.854	0	7.82	0.00508889				0.131133	0.243459	0.308385			-1.15	18.253	18.108	0	18.16	0.0203333			0.0167278	16.98	16.98	0	-0.0222908	-0.0222908					-0.00229083	0.0892451	0.379177	0.5927	0.837688							22.52	22.4847	14.9152	15.84	28.0122	28.072	18.1604
-9.7	7.803	7.859	0	7.82	0.00345185				0.131415	0.243756	0.304963			-1.133	18.257	18.111	0	18.197	0.00993333			0.0170028	16.98	16.98	0	-0.0222836	-0.0222836					-0.00228361	0.088623	0.380534	0.59417	0.837179							22.503	22.5107	14.9026	15.81	28.0122	28.0726	18.197
-9.683	7.82	7.874	0	7.811	0.0018963				0.131474	0.244681	0.303333			-1.116	18.267	18.122	0	18.144	0.00326667			0.0172828	16.98	16.98	0	-0.0220197	-0.0220197					-0.00201967	0.0884721	0.384644	0.592398	0.836651							22.5	22.472	14.9	15.81	28.0392	28.0787	18.1444
-9.667	7.813	7.866	0	7.819	0.000148148				0.131185	0.246037	0.302933			-1.1	18.29	18.144	0	18.107	0.000666667			0.017565	16.98	16.98	0	-0.0216803	-0.0216803					-0.00168033	0.0886418	0.389923	0.58876	0.832296							22.5	22.464	14.8852	15.81	28.0246	28.0675	18.1068
-9.65	7.79	7.845	0	7.819	-0.00191111				0.130793	0.247178	0.302956			-1.083	18.287	18.138	0	18.135	0.00226667			0.0178444	16.98	16.9823	0	-0.0208885	-0.0208885					-0.000888525	0.0885098	0.391902	0.588402	0.826339							22.4829	22.4637	14.8725	15.81	28.0425	28.0782	18.135
-9.633	7.8	7.854	0	7.827	-0.00553333				0.130704	0.24723	0.303926			-1.066	18.25	18.105	0	18.02	0.000266667			0.0181189	17.05	17.0477	0	-0.0200779	-0.0200779					-7.7869e-05	0.0882082	0.388	0.588232	0.821776							22.4885	22.454	14.8626	15.77	28.0617	28.0915	18.02
-9.617	7.8	7.855	0	7.813	-0.00894815				0.131193	0.24557	0.305452			-1.05	18.263	18.122	0	18.161	0.0006			0.0184064	16.98	16.98	0	-0.0198705	-0.0198705					0.000129508	0.0881893	0.379498	0.58744	0.818025							22.49	22.4547	14.8525	15.76	28.0897	28.116	18.1608
-9.6	7.82	7.874	0	7.81	-0.0108148				0.131985	0.243267	0.306348			-1.033	18.33	18.182	0	18.303	-0.0046			0.0186786	16.98	16.98	0	-0.0195123	-0.0195123					0.000487705	0.0883402	0.370335	0.587798	0.818666							22.4814	22.474	14.85	15.76	28.1169	28.1298	18.3025
-9.583	7.813	7.866	0	7.81	-0.0126519				0.132193	0.241622	0.307504			-1.016	18.303	18.159	0	18.295	-0.0138			0.0189556	16.98	16.9777	0	-0.0185697	-0.0185697					0.00143033	0.0884344	0.360325	0.587534	0.821116							22.4887	22.474	14.8425	15.73	28.145	28.1326	18.295
-9.567	7.79	7.844	0	7.81	-0.0148148				0.132407	0.24157	0.308259			-1	18.33	18.184	0	18.18	-0.0168667			0.0192397	16.91	16.9123	0	-0.0179475	-0.0179475					0.00205246	0.0887926	0.351973	0.58695	0.825641							22.5157	22.4747	14.8326	15.74	28.1468	28.1404	18.1802
-9.55	7.79	7.843	0	7.801	-0.0169704				0.132081	0.242207	0.307793			-0.983	18.337	18.189	0	18.053	-0.013			0.0195197	16.98	16.9777	0	-0.0177025	-0.0177025					0.00229754	0.0894525	0.347316	0.587553	0.830203							22.5114	22.5017	14.8226	15.72	28.1382	28.1509	18.0532
-9.533	7.78	7.834	0	7.784	-0.019163				0.132444	0.242644	0.307059			-0.966	18.31	18.164	0	18.21	-0.000333333			0.0198028	16.91	16.9123	0	-0.0174008	-0.0174008					0.00259918	0.0908852	0.344771	0.589307	0.834257							22.5014	22.4913	14.8275	15.72	28.1758	28.1693	18.2096
-9.517	7.78	7.835	0	7.807	-0.0213926				0.13317	0.242467	0.306541			-0.95	18.303	18.162	0	18.495	-1.73472e-18			0.0200783	16.98	16.98	0	-0.0173443	-0.0173443					0.00265574	0.0921484	0.343244	0.591569	0.826791							22.4914	22.4647	14.8226	15.71	28.1971	28.196	18.4951
-9.5	7.79	7.844	0	7.819	-0.0229185				0.133126	0.241096	0.305822			-0.933	18.36	18.219	0	18.43	-0.0114667			0.0203531	16.98	16.98	0	-0.0184	-0.0184					0.0016	0.0926385	0.343075	0.593812	0.822116							22.5072	22.4843	14.8125	15.7	28.1903	28.2093	18.4301
-9.483	7.79	7.845	0	7.846	-0.0242519				0.132785	0.239978	0.3046			-0.916	18.423	18.278	0	18.247	-0.0119333			0.0206361	16.98	16.98	0	-0.0189467	-0.0189467					0.00105328	0.0932795	0.342886	0.596734	0.817459							22.5358	22.5023	14.8026	15.7	28.1973	28.2042	18.2469
-9.467	7.81	7.864	0	7.858	-0.0260074				0.132807	0.239178	0.301978			-0.9	18.427	18.281	0	18.327	-0.0172			0.0209119	16.98	16.98	0	-0.0187959	-0.0187959					0.0012041	0.0934492	0.342094	0.597828	0.814989							22.5666	22.5123	14.8	15.69	28.1419	28.202	18.3272
-9.45	7.81	7.867	0	7.868	-0.0279185				0.132696	0.237719	0.298896			-0.883	18.427	18.281	0	18.358	-0.0164			0.0211958	16.98	16.98	0	-0.0188336	-0.0188336					0.00116639	0.0929213	0.342094	0.598921	0.813802							22.57	22.5223	14.8	15.69	28.1409	28.2031	18.3582
-9.433	7.85	7.904	0	7.878	-0.0292963				0.133052	0.235667	0.297704			-0.866	18.437	18.295	0	18.361	-0.0066			0.0214683	16.98	16.98	0	-0.0184943	-0.0184943					0.00150574	0.0923746	0.343584	0.596489	0.81088							22.5526	22.532	14.7777	15.67	28.1215	28.2159	18.361
-9.417	7.85	7.904	0	7.88	-0.0296963				0.133652	0.23303	0.299289			-0.85	18.49	18.343	0	18.237	-0.00266667			0.0217544	16.98	16.9777	0	-0.0186451	-0.0186451					0.00135492	0.0920352	0.345186	0.596282	0.808711							22.55	22.54	14.7625	15.65	28.1109	28.1985	18.2374
-9.4	7.85	7.905	0	7.898	-0.0298667				0.134615	0.230948	0.304437			-0.833	18.48	18.327	0	18.031	-0.00293333			0.0220325	16.91	16.9123	0	-0.0181549	-0.0181549					0.00184508	0.0919787	0.347844	0.595999	0.806374							22.55	22.5397	14.7674	15.64	28.0803	28.1914	18.0309
-9.383	7.86	7.914	0	7.899	-0.0297704				0.13543	0.230867	0.311222			-0.816	18.38	18.235	0	18.038	-0.00286667			0.0223083	16.98	16.98	0	-0.0174008	-0.0174008					0.00259918	0.0929402	0.349352	0.593492	0.803207							22.5587	22.5297	14.7626	15.65	28.1126	28.1831	18.038
-9.367	7.863	7.919	0	7.908	-0.029563				0.136074	0.232593	0.318785			-0.8	18.393	18.243	0	18.05	-0.00653333			0.0225858	16.98	16.98	0	-0.0170426	-0.0170426					0.00295738	0.094109	0.351766	0.596753	0.799662							22.5425	22.512	14.7674	15.64	28.1036	28.1664	18.0502
-9.35	7.89	7.944	0	7.891	-0.0294889				0.136415	0.234481	0.328659			-0.783	18.34	18.195	0	18.331	-0.00626667			0.0228717	16.98	16.98	0	-0.0177402	-0.0177402					0.00225984	0.0952025	0.354989	0.601278	0.798588							22.5226	22.5127	14.7551	15.62	28.1	28.1614	18.3314
-9.333	7.893	7.946	0	7.89	-0.0281185				0.136881	0.235341	0.340452			-0.766	18.353	18.209	0	18.262	0.00493333			0.0231497	16.98	16.98	0	-0.0177213	-0.0177213					0.00227869	0.0960508	0.356761	0.601919	0.800096							22.5287	22.5313	14.7425	15.63	28.1	28.1531	18.2625
-9.317	7.88	7.934	0	7.889	-0.0256222				0.136881	0.234726	0.354022			-0.75	18.373	18.227	0	18.203	0.0195333			0.0234258	16.98	16.98	0	-0.0168541	-0.0168541					0.0031459	0.0969934	0.357572	0.601184	0.802924							22.5212	22.512	14.74	15.63	28.0835	28.1369	18.2025
-9.3	7.88	7.937	0	7.935	-0.0238				0.1372	0.233193	0.369059			-0.733	18.373	18.228	0	18.175	0.0225333			0.0237053	16.98	16.98	0	-0.0163639	-0.0163639					0.00363607	0.0978607	0.358666	0.601919	0.808485							22.5025	22.5117	14.7251	15.62	28.0618	28.1398	18.1754
-9.283	7.92	7.974	0	7.93	-0.0224593				0.137363	0.23163	0.381319			-0.716	18.377	18.23	0	18.127	0.006			0.0239881	16.98	16.98	0	-0.0167787	-0.0167787					0.00322131	0.0988221	0.358647	0.602371	0.815366							22.5	22.5017	14.72	15.61	28.0679	28.1426	18.127
-9.267	7.913	7.969	0	7.93	-0.021237				0.137674	0.231126	0.388756			-0.7	18.373	18.227	0	18.212	-0.0006			0.0242675	16.98	16.98	0	-0.0170803	-0.0170803					0.00291967	0.0996705	0.358534	0.601353	0.821946							22.5	22.492	14.72	15.6	28.0875	28.1493	18.2117
-9.25	7.94	7.994	0	7.931	-0.020237				0.1384	0.231889	0.390696			-0.683	18.37	18.226	0	18.297	-0.00553333			0.0245406	16.98	16.98	0	-0.0176648	-0.0176648					0.00233525	0.0998779	0.357761	0.596207	0.827752							22.4824	22.4917	14.7051	15.62	28.0821	28.1436	18.2973
-9.233	7.933	7.986	0	7.94	-0.0184444				0.138593	0.232444	0.387615			-0.666	18.397	18.252	0	18.246	0.0006			0.0248278	16.98	16.9777	0	-0.0184	-0.0184					0.0016	0.0995762	0.355555	0.589212	0.831938							22.4712	22.4813	14.7	15.62	28.0707	28.1336	18.2458
-9.217	7.91	7.965	0	7.949	-0.0165778				0.138393	0.2332	0.380563			-0.65	18.417	18.264	0	18.07	0.0104667			0.0251044	16.91	16.9123	0	-0.0186828	-0.0186828					0.00131721	0.0988787	0.354066	0.587365	0.833804							22.47	22.4547	14.7076	15.59	28.068	28.1236	18.0704
-9.2	7.92	7.974	0	7.949	-0.0154				0.139119	0.235252	0.370267			-0.633	18.32	18.175	0	18.009	0.00873333			0.0253783	16.98	16.9777	0	-0.019041	-0.019041					0.000959016	0.098577	0.352444	0.585611	0.833201							22.4788	22.4743	14.6952	15.59	28.072	28.1153	18.0087
-9.183	7.923	7.979	0	7.941	-0.014237				0.139881	0.237919	0.357022			-0.616	18.33	18.185	0	17.957	-0.00653333			0.0256622	16.91	16.91	0	-0.0186074	-0.0186074					0.00139262	0.0984262	0.351426	0.585084	0.834275							22.48	22.4833	14.69	15.58	28.0882	28.1316	17.9571
-9.167	7.94	7.994	0	7.95	-0.0140222				0.140481	0.240519	0.3418			-0.6	18.34	18.193	0	18.301	-0.0148667			0.0259442	16.91	16.91	0	-0.0183623	-0.0183623					0.0016377	0.098841	0.35284	0.586743	0.827828							22.4888	22.4643	14.6824	15.57	28.1535	28.1873	18.3006
-9.15	7.933	7.986	0	7.95	-0.013363				0.140289	0.241933	0.325822			-0.583	18.323	18.182	0	18.332	-0.012			0.0262283	16.91	16.91	0	-0.018532	-0.018532					0.00146803	0.0995385	0.356592	0.587157	0.815894							22.4989	22.474	14.665	15.57	28.201	28.2104	18.3316
-9.133	7.92	7.974	0	7.932	-0.0116148				0.139681	0.241104	0.312696			-0.566	18.38	18.234	0	18.298	-0.000133333			0.0264961	16.91	16.9123	0	-0.0190975	-0.0190975					0.000902459	0.099859	0.358477	0.590419	0.802999							22.4912	22.474	14.6525	15.54	28.2263	28.2198	18.2982
-9.117	7.92	7.975	0	7.93	-0.0104148				0.139193	0.238541	0.303519			-0.55	18.38	18.235	0	18.297	0.0126667			0.0267811	16.98	16.9777	0	-0.0193238	-0.0193238					0.00067623	0.0997836	0.358873	0.59598	0.79329							22.49	22.474	14.6425	15.52	28.2185	28.2214	18.2968
-9.1	7.93	7.984	0	7.939	-0.00974815				0.139215	0.235548	0.296852			-0.533	18.4	18.254	0	18.165	0.0128			0.0270592	16.91	16.91	0	-0.019041	-0.019041					0.000959016	0.10018	0.35744	0.598714	0.785843							22.4632	22.4737	14.6325	15.52	28.2002	28.2131	18.1648
-9.083	7.923	7.978	0	7.94	-0.0098				0.13923	0.233874	0.293563			-0.516	18.397	18.249	0	18.114	0.000933333			0.0273389	16.91	16.9123	0	-0.0187393	-0.0187393					0.00126066	0.100198	0.354348	0.599657	0.778604							22.4511	22.4633	14.6375	15.51	28.1692	28.1964	18.1137
-9.067	7.93	7.984	0	7.949	-0.0103481				0.139526	0.234326	0.293481			-0.5	18.37	18.223	0	18.287	-0.0144			0.0276119	16.98	16.9777	0	-0.0184377	-0.0184377					0.0015623	0.100311	0.349315	0.595339	0.767651							22.441	22.4443	14.625	15.51	28.1447	28.1909	18.2871
-9.05	7.927	7.982	0	7.958	-0.0100963				0.139696	0.236289	0.295948			-0.483	18.36	18.214	0	18.293	-0.0177333			0.0278972	16.91	16.91	0	-0.0181361	-0.0181361					0.00186393	0.100293	0.344922	0.587459	0.761448							22.449	22.454	14.6125	15.5	28.1158	28.1758	18.2926
-9.033	7.94	7.996	0	7.969	-0.00987407				0.139037	0.238533	0.300593			-0.466	18.367	18.219	0	18.186	0.0044			0.0281778	16.91	16.91	0	-0.0181549	-0.0181549					0.00184508	0.10018	0.341397	0.583896	0.762655							22.45	22.4533	14.6175	15.48	28.1064	28.1636	18.1859
-9.017	7.97	8.024	0	7.961	-0.00966667				0.138548	0.240622	0.306778			-0.45	18.34	18.195	0	18.083	0.0196			0.02845	16.91	16.91	0	-0.018777	-0.018777					0.00122295	0.0999533	0.339757	0.582143	0.76833							22.468	22.4343	14.6049	15.49	28.0917	28.1536	18.0831
-9	7.97	8.025	0	7.97	-0.00940741				0.138844	0.242341	0.31377			-0.433	18.357	18.202	0	18.003	0.0182667			0.0287347	16.91	16.9123	0	-0.0190787	-0.0190787					0.000921311	0.100425	0.337758	0.585611	0.778265							22.47	22.4443	14.5925	15.48	28.0946	28.1453	18.0031
-8.983	7.98	8.034	0	7.969	-0.0103481				0.139156	0.244319	0.319126			-0.416	18.24	18.095	0	17.953	0.00813333			0.0290156	16.98	16.9777	0	-0.0197197	-0.0197197					0.000280328	0.100915	0.335948	0.592097	0.793516							22.461	22.454	14.59	15.46	28.1085	28.1582	17.9534
-8.967	7.977	8.029	0	7.97	-0.0106667				0.138763	0.246081	0.322096			-0.4	18.257	18.118	0	18.284	-0.0026			0.0292897	16.91	16.91	0	-0.0203041	-0.0203041					-0.000304098	0.101725	0.334855	0.600976	0.812331							22.4509	22.454	14.5975	15.47	28.0937	28.1685	18.2838
-8.95	7.96	8.014	0	7.97	-0.00981481				0.137889	0.2466	0.323415			-0.383	18.35	18.202	0	18.256	-0.000666667			0.0295678	16.91	16.91	0	-0.0197951	-0.0197951					0.000204918	0.102819	0.334195	0.608743	0.82566							22.441	22.4537	14.6	15.54	28.0751	28.1545	18.2557
-8.933	7.96	8.015	0	7.989	-0.00963704				0.137274	0.245126	0.322281			-0.366	18.327	18.182	0	18.228	0.0125333			0.0298539	16.91	16.91	0	-0.0188336	-0.0188336					0.00116639	0.104723	0.332743	0.612401	0.835124							22.44	22.444	14.5925	15.58	28.0661	28.1509	18.2282
-8.917	7.97	8.024	0	8	-0.00951852				0.136978	0.240963	0.318207			-0.35	18.35	18.203	0	18.042	0.0164667			0.0301336	16.91	16.9123	0	-0.0190598	-0.0190598					0.000940164	0.106401	0.333516	0.613004	0.842043							22.4583	22.444	14.5976	15.63	28.0489	28.1358	18.0418
-8.9	7.963	8.016	0	7.981	-0.00939259				0.136933	0.236163	0.311104			-0.333	18.337	18.189	0	18.046	0.0198			0.030405	16.98	16.9777	0	-0.0189279	-0.0189279					0.00107213	0.107381	0.336778	0.612684	0.845078							22.46	22.4443	14.6151	15.67	28.0326	28.1247	18.0464
-8.883	7.95	8.005	0	7.97	-0.0102				0.137044	0.232711	0.302119			-0.316	18.31	18.163	0	18.173	0.0207333			0.0307122	16.91	16.91	0	-0.0189656	-0.0189656					0.00103443	0.107381	0.340247	0.611948	0.843645							22.4691	22.4533	14.635	15.69	28.0319	28.1309	18.1729
-8.867	7.963	8.018	0	7.98	-0.010763				0.13683	0.231333	0.293437			-0.3	18.293	18.15	0	18.164	0.0096			0.0309706	16.91	16.91	0	-0.0191541	-0.0191541					0.000845902	0.106608	0.343282	0.610911	0.838593							22.461	22.4347	14.6627	15.75	28.0633	28.1476	18.1641
-8.85	7.97	8.024	0	7.985	-0.0105704				0.136541	0.231926	0.286874			-0.283	18.323	18.179	0	18.234	0.00433333			0.0312506	16.91	16.91	0	-0.0199459	-0.0199459					5.4098e-05	0.10593	0.347128	0.610817	0.834143							22.4509	22.4537	14.6851	15.81	28.1024	28.1509	18.2339
-8.833	7.97	8.025	0	7.99	-0.0102519				0.136385	0.23263	0.282059			-0.266	18.34	18.196	0	18.301	0.00673333			0.0315281	16.91	16.91	0	-0.0201156	-0.0201156					-0.000115574	0.10608	0.351087	0.610685	0.832956							22.4591	22.4447	14.6975	15.82	28.1154	28.1352	18.3008
-8.817	7.98	8.033	0	7.984	-0.0104296				0.136504	0.232267	0.278237			-0.25	18.373	18.221	0	18.234	0.0082			0.0318125	16.91	16.91	0	-0.0204361	-0.0204361					-0.000436066	0.107155	0.355366	0.613419	0.835011							22.4691	22.464	14.7151	15.85	28.1069	28.1147	18.2339
-8.8	7.96	8.014	0	7.972	-0.0113926				0.136496	0.230963	0.275548			-0.233	18.29	18.146	0	18.087	0.0218			0.0320808	16.91	16.91	0	-0.0205303	-0.0205303					-0.000530328	0.107626	0.357704	0.615134	0.836726							22.47	22.4637	14.7276	15.89	28.069	28.0869	18.0867
-8.783	7.96	8.012	0	7.965	-0.0121778				0.136415	0.229926	0.274919			-0.216	18.32	18.17	0	18.072	0.0130667			0.0323611	16.91	16.91	0	-0.0207189	-0.0207189					-0.000718852	0.107607	0.355159	0.614644	0.838913							22.4609	21.7143	14.7452	15.9	28.0244	28.0602	18.0724
-8.767	7.93	7.984	0	7.959	-0.0125481				0.13623	0.229363	0.276059			-0.2	18.27	18.125	0	18.014	-0.00233333			0.0326486	16.91	16.91	0	-0.0208508	-0.0208508					-0.00085082	0.107211	0.350936	0.610553	0.840214							22.4509	21.9172	14.7575	15.91	28.0157	28.0755	18.0138
-8.75	7.937	7.992	0	7.957	-0.0126296				0.135852	0.228637	0.279022			-0.183	18.28	18.133	0	17.955	-0.00413333			0.0329247	16.91	16.91	0	-0.0210582	-0.0210582					-0.0010582	0.106702	0.346298	0.604275	0.841345							22.4683	22.152	14.7751	15.93	28.0157	28.0803	17.955
-8.733	7.96	8.014	0	7.964	-0.0123333				0.136015	0.226296	0.284022			-0.166	18.26	18.114	0	18.199	-0.000133333			0.0332033	16.91	16.908	0	-0.0216803	-0.0216803					-0.00168033	0.106193	0.342339	0.602013	0.83912							22.5162	22.1592	14.8102	15.94	27.9936	28.0574	18.1989
-8.717	7.957	8.011	0	7.959	-0.0131852				0.137037	0.222481	0.288978			-0.15	18.257	18.112	0	18.247	0.004			0.0334772	16.85	16.85	0	-0.0215295	-0.0215295					-0.00152951	0.106608	0.340303	0.600203	0.837914							22.5751	22.4767	14.8351	15.97	27.9688	28.0352	18.2467
-8.7	7.96	8.014	0	7.971	-0.0147778				0.137696	0.218867	0.291015			-0.133	18.28	18.134	0	18.174	0.0092			0.0337617	16.85	16.85	0	-0.0213221	-0.0213221					-0.00132213	0.1074	0.337155	0.59928	0.835765							22.6628	22.5056	14.8552	15.98	27.9329	28.0152	18.1739
-8.683	7.957	8.012	0	7.976	-0.0155556				0.138185	0.217385	0.291415			-0.116	18.287	18.141	0	18.059	0.0152667			0.0340422	16.85	16.85	0	-0.0210016	-0.0210016					-0.00100164	0.108248	0.33395	0.600034	0.83518							22.7345	22.58	14.8675	15.96	27.9182	27.9952	18.0588
-8.667	7.97	8.024	0	7.98	-0.0160074				0.138815	0.219141	0.292356			-0.1	18.29	18.144	0	18.017	0.0188667			0.0343153	16.85	16.85	0	-0.0205492	-0.0205492					-0.00054918	0.109285	0.32903	0.604916	0.835256							22.7954	22.6623	14.87	15.98	27.9017	27.9764	18.0175
-8.65	7.963	8.017	0	7.973	-0.0163704				0.13943	0.222489	0.294533			-0.083	18.283	18.137	0	18.226	0.00746667			0.0345992	16.85	16.85	0	-0.0202475	-0.0202475					-0.000247541	0.110096	0.32788	0.609252	0.838442							22.837	22.6733	14.8852	15.99	27.9145	27.9743	18.2265
-8.633	7.96	8.014	0	7.97	-0.0163852				0.139896	0.225237	0.298			-0.066	18.273	18.131	0	18.376	-0.00106667			0.0348847	16.85	16.85	0	-0.0203795	-0.0203795					-0.000379508	0.111246	0.331895	0.610893	0.843004							22.886	22.7293	14.9051	16.01	27.9574	28.0044	18.3764
-8.617	7.96	8.013	0	7.965	-0.0168074				0.140178	0.226533	0.302274			-0.05	18.317	18.173	0	18.172	0.00733333			0.03516	16.85	16.85	0	-0.0207377	-0.0207377					-0.000737705	0.112264	0.340077	0.612948	0.845926							22.9369	22.7936	14.9176	16.02	27.9925	28.0276	18.1718
-8.6	7.94	7.996	0	7.961	-0.0177926				0.140207	0.22617	0.306689			-0.033	18.353	18.204	0	18.107	0.0373333			0.0354386	16.85	16.852	0	-0.0216049	-0.0216049					-0.00160492	0.112867	0.351125	0.617114	0.84455							23.0046	22.86	14.9353	16.01	28.0075	28.0326	18.1067
-8.583	7.97	8.024	0	7.955	-0.0185778				0.140074	0.225896	0.310681			-0.016	18.31	18.165	0	18.055	0.0544			0.0357131	16.91	16.91	0	-0.0232828	-0.0232828					-0.00328279	0.112358	0.362436	0.616548	0.840723							23.0563	22.9436	14.9476	16.01	28.0129	28.0404	18.055
-8.567	7.97	8.023	0	7.956	-0.0181704				0.139741	0.226141	0.314822			1.77636e-15	18.32	18.168	0	17.976	0.0674667			0.0359967	16.91	16.91	0	-0.0246779	-0.0246779					-0.00467787	0.112113	0.372975	0.615134	0.834238							23.0785	23.008	14.9653	16.04	28.0133	28.0487	17.9764
-8.55	7.96	8.014	0	7.954	-0.0173852				0.139496	0.226474	0.319489			0.017	18.24	17.482	0.34	18.038		0.0520667		0.0362711	16.91	16.91	0	-0.0252246	-0.0252246					-0.00522459	0.112075	0.380384	0.615097	0.827884							23.145	23.017	14.9624	16.04	28.0035	28.0364	18.0378
-8.533	7.957	8.009	0	7.963	-0.016963				0.139519	0.226748	0.323637			0.034	18.247	17.717	0.227	18.254		0.0471333		0.0365494	16.91	16.908	0	-0.0251303	-0.0251303					-0.00513033	0.112396	0.385134	0.613871	0.824548							23.2156	23.054	14.9753	16.06	27.9872	28.032	18.254
-8.517	7.94	7.994	0	7.966	-0.0168519				0.139207	0.225741	0.327578			0.05	18.57	18.006	0.23	18.265		0.0528667		0.036835	16.85	16.85	0	-0.0252434	-0.0252434					-0.00524344	0.112641	0.388735	0.613607	0.821588							23.2662	23.057	14.9876	16.07	27.9636	28.0309	18.2648
-8.5	7.94	7.994	0	7.96	-0.0169407				0.138644	0.224889	0.329874			0.067	18.51	17.928	0.25	18.284		0.0736		0.0371092	16.85	16.85	0	-0.0247721	-0.0247721					-0.00477213	0.112961	0.390828	0.615285	0.831674							23.2422	23.1773	14.9976	16.06	27.9372	28.0141	18.2836
-8.483	7.94	7.994	0	7.952	-0.0167037				0.138407	0.226096	0.33043			0.084	18.7	18.195	0.2	18.262		0.0931333		0.0373886	16.85	16.8477	0	-0.0236598	-0.0236598					-0.00365984	0.11347	0.391601	0.615719	0.839328							23.2873	23.232	15.0077	16.09	27.9032	27.9802	18.2623
-8.467	7.94	7.993	0	7.945	-0.016037				0.138133	0.230022	0.331148			0.1	18.72	18.228	0.193	18.284		0.106067		0.0376733	16.78	16.78	0	-0.0231885	-0.0231885					-0.00318853	0.113452	0.392053	0.611779	0.84653							23.3089	23.233	15.0251	16.1	27.9048	27.9647	18.2836
-8.45	7.93	7.984	0	7.941	-0.0158593				0.137822	0.235052	0.332526			0.117	18.75	18.277	0.183	18.223		0.0992667		0.0379514	16.78	16.7823	0	-0.0232451	-0.0232451					-0.00324508	0.114036	0.391412	0.614192	0.853599							23.3193	23.2703	15.0376	16.09	27.9034	27.9709	18.2228
-8.433	7.937	7.991	0	7.952	-0.0158				0.137081	0.239119	0.3338			0.134	18.787	18.329	0.173	18.172		0.0892		0.0382319	16.85	16.85	0	-0.0235844	-0.0235844					-0.00358443	0.114998	0.390149	0.617133	0.860009							23.32	23.2887	15.04	16.11	27.9297	27.9888	18.1719
-8.417	7.94	7.994	0	7.952	-0.0160222				0.135867	0.241385	0.334407			0.15	18.793	18.329	0.177	18.263		0.091		0.0385125	16.85	16.85	0	-0.0249607	-0.0249607					-0.00496066	0.115601	0.388622	0.626578	0.866249							23.3765	23.3176	15.0552	16.11	27.9602	28.0093	18.2631
-8.4	7.943	7.997	0	7.95	-0.0167704				0.135244	0.243511	0.33337			0.167	18.783	18.317	0.18	18.503		0.1142		0.0387844	16.85	16.85	0	-0.0257148	-0.0257148					-0.00571475	0.115884	0.388339	0.629707	0.866136							23.4745	23.3823	15.06	16.11	27.9814	28.0366	18.5028
-8.383	7.94	7.993	0	7.95	-0.0169852				0.134733	0.246504	0.330652			0.184	18.827	18.388	0.167	18.577	0.1404			0.0390683	16.85	16.85	0	-0.0265631	-0.0265631					-0.00656311	0.116185	0.387133	0.631348	0.866438							23.5373	23.394	15.06	16.14	27.9857	28.0565	18.5773
-8.367	7.92	7.974	0	7.938	-0.0165333				0.1338	0.250859	0.325481			0.2	18.93	18.532	0.14	18.435	0.150867			0.0393508	16.85	16.85	0	-0.027091	-0.027091					-0.00709098	0.115601	0.38636	0.6364	0.867512							23.6064	23.4773	15.06	16.13	27.9601	28.0458	18.4353
-8.35	7.92	7.974	0	7.931	-0.0164741				0.133044	0.254556	0.320385			0.217	18.933	18.544	0.14	18.403	0.1492			0.0396231	16.85	16.85	0	-0.0268648	-0.0268648					-0.00686475	0.11562	0.385832	0.644902	0.874261							23.6196	23.525	15.0828	16.13	27.9525	28.0331	18.4032
-8.333	7.92	7.974	0	7.935	-0.0170074				0.132711	0.255985	0.316452			0.234	19.05	18.685	0.12	18.898	0.146333			0.0399058	16.85	16.85	0	-0.0257902	-0.0257902					-0.00579016	0.115393	0.385097	0.65414	0.883141							23.62	23.5623	15.0976	16.15	27.937	28.0164	18.8982
-8.317	7.927	7.983	0	7.929	-0.0173926				0.132356	0.255319	0.3126			0.25	19.007	18.633	0.13	18.763	0.1412			0.0401908	16.85	16.8477	0	-0.0255639	-0.0255639					-0.00556393	0.114922	0.383042	0.658948	0.887157							23.6391	23.58	15.1154	16.15	27.9304	28.012	18.7627
-8.3	7.96	8.013	0	7.958	-0.0171926				0.132015	0.25423	0.307659			0.267	19.09	18.746	0.11	18.613	0.120733			0.0404589	16.78	16.78	0	-0.0249795	-0.0249795					-0.00497951	0.113697	0.382948	0.658137	0.884668							23.6496	23.581	15.1277	16.18	27.9359	28.012	18.6125
-8.283	7.95	8.005	0	7.979	-0.016837				0.132481	0.253615	0.302778			0.284	19.09	18.74	0.11	18.444	0.120933			0.0407383	16.78	16.78	0	-0.0239803	-0.0239803					-0.00398033	0.112283	0.382024	0.652934	0.875807							23.6595	23.6183	15.1224	16.17	27.9102	28.0097	18.4444
-8.267	7.96	8.014	0	7.981	-0.0163926				0.133185	0.256593	0.297148			0.3	19.01	18.632	0.13	18.615	0.133667			0.0410169	16.78	16.78	0	-0.0230943	-0.0230943					-0.00309426	0.110907	0.381289	0.641566	0.861291							23.66	23.6287	15.1048	16.16	27.8735	27.979	18.6152
-8.25	7.953	8.008	0	7.968	-0.0160593				0.133074	0.25957	0.293807			0.317	19.04	18.668	0.125	18.554	0.131667			0.0413025	16.78	16.78	0	-0.0228869	-0.0228869					-0.00288688	0.110435	0.379724	0.627803	0.848528							23.6696	23.657	15.1153	16.19	27.8441	27.9463	18.5538
-8.233	7.96	8.014	0	7.968	-0.0164519				0.133244	0.259689	0.292659			0.334	19.023	18.645	0.127	18.441	0.125733			0.0415822	16.78	16.78	0	-0.0229811	-0.0229811					-0.00298115	0.111076	0.377084	0.619584	0.839441							23.6603	23.693	15.1276	16.17	27.8153	27.909	18.4408
-8.217	7.953	8.008	0	7.965	-0.0167481				0.134	0.257104	0.293348			0.35	18.967	18.571	0.137	18.359	0.1084			0.0418564	16.78	16.78	0	-0.0231697	-0.0231697					-0.00316967	0.112339	0.375331	0.613023	0.834935							23.6794	23.6643	15.1378	16.19	27.8026	27.878	18.3587
-8.2	7.96	8.014	0	7.966	-0.0158741				0.134178	0.253615	0.295356			0.367	18.917	18.51	0.147	18.41	0.118133			0.0421403	16.78	16.78	0	-0.0240746	-0.0240746					-0.00407459	0.113207	0.374916	0.606293	0.835161							23.7289	23.6747	15.14	16.19	27.8022	27.8642	18.4101
-8.183	7.96	8.013	0	7.974	-0.0148444				0.134415	0.250659	0.297378			0.384	18.967	18.581	0.137	18.828	0.130067			0.0424186	16.78	16.78	0	-0.0253566	-0.0253566					-0.00535656	0.114149	0.37486	0.602861	0.83682							23.7589	23.695	15.1476	16.19	27.8364	27.8631	18.8283
-8.167	7.95	8.005	0	7.974	-0.0144519				0.134837	0.249044	0.299919			0.4	19.047	18.676	0.123	18.7	0.135			0.0426944	16.78	16.78	0	-0.026073	-0.026073					-0.00607295	0.114752	0.375689	0.600939	0.838197							23.8083	23.7336	15.15	16.2	27.8846	27.8805	18.6997
-8.15	7.97	8.024	0	7.968	-0.0138741				0.13457	0.247348	0.305741			0.417	19.01	18.63	0.13	18.562	0.1328			0.0429711	16.78	16.7823	0	-0.0262992	-0.0262992					-0.00629918	0.115092	0.375878	0.597168	0.839498							23.8391	23.7893	15.1576	16.2	27.935	27.9228	18.5619
-8.133	7.963	8.017	0	7.962	-0.0134741				0.134763	0.245533	0.31377			0.434	19.017	18.645	0.127	18.533	0.131333			0.0432589	16.85	16.85	0	-0.0264877	-0.0264877					-0.0064877	0.115261	0.37535	0.596923	0.843758							23.8497	23.7793	15.16	16.21	27.9498	27.956	18.5328
-8.117	7.96	8.014	0	7.955	-0.0133185				0.135904	0.241304	0.324637			0.45	19.05	18.687	0.12	18.543	0.127667			0.0435314	16.85	16.8477	0	-0.025941	-0.025941					-0.00594098	0.115205	0.376387	0.596263	0.849282							23.8597	23.826	15.16	16.2	27.9508	27.9709	18.5432
-8.1	7.96	8.012	0	7.951	-0.0125852				0.136289	0.237652	0.335281			0.467	19.04	18.671	0.123	18.743	0.1212			0.0438169	16.78	16.78	0	-0.0250738	-0.0250738					-0.00507377	0.11562	0.378875	0.598111	0.856144							23.8697	23.826	15.1753	16.2	27.9742	27.9893	18.7431
-8.083	7.93	7.984	0	7.96	-0.0112963				0.135911	0.236948	0.344696			0.484	19.02	18.659	0.12	18.594	0.120067			0.0440939	16.78	16.78	0	-0.0248852	-0.0248852					-0.00488525	0.116411	0.382043	0.602767	0.863327							23.87	23.8276	15.1954	16.22	27.9836	28.0155	18.5939
-8.067	7.93	7.985	0	7.96	-0.0111333				0.136178	0.238889	0.353481			0.5	19.04	18.676	0.117	18.449	0.1204			0.0443758	16.78	16.78	0	-0.0246967	-0.0246967					-0.00469672	0.11709	0.386492	0.60814	0.869567							23.8898	23.8837	15.2	16.23	27.9782	28.0217	18.4492
-8.05	7.94	7.994	0	7.95	-0.0120519				0.136963	0.242067	0.360126			0.517	18.93	18.55	0.13	18.418	0.129333			0.0446547	16.78	16.78	0	-0.0239615	-0.0239615					-0.00396147	0.117147	0.39211	0.610987	0.873771							23.8899	23.8743	15.2	16.22	27.9759	28.0165	18.4178
-8.033	7.943	7.996	0	7.945	-0.0122519				0.136844	0.245363	0.364956			0.534	18.937	18.547	0.137	18.487	0.138333			0.0449328	16.78	16.78	0	-0.0233582	-0.0233582					-0.0033582	0.117071	0.396936	0.613362	0.871358							23.89	23.8923	15.1923	16.24	27.9409	28.0008	18.4865
-8.017	7.93	7.984	0	7.941	-0.0115037				0.137007	0.24583	0.369363			0.55	18.973	18.579	0.14	18.69	0.1356			0.0452117	16.78	16.7777	0	-0.0227926	-0.0227926					-0.00279262	0.116638	0.399557	0.612533	0.86427							23.9097	23.9023	15.1823	16.22	27.9055	27.992	18.6899
-8	7.933	7.986	0	7.94	-0.010963				0.137896	0.245526	0.370548			0.567	19.023	18.638	0.133	18.622	0.1224			0.0454844	16.71	16.7123	0	-0.0220385	-0.0220385					-0.00203852	0.116543	0.402667	0.612816	0.85835							23.9296	23.9127	15.18	16.24	27.8898	27.9909	18.6221
-7.983	7.92	7.974	0	7.938	-0.0101778				0.137274	0.246244	0.369015			0.584	19.033	18.651	0.13	18.528	0.109867			0.0457658	16.78	16.7777	0	-0.0216426	-0.0216426					-0.00164262	0.116336	0.406268	0.612382	0.852374							23.9598	23.9397	15.1876	16.24	27.8697	27.9758	18.5284
-7.967	7.92	7.974	0	7.934	-0.00927407				0.136578	0.2484	0.365422			0.6	19.003	18.624	0.13	18.467	0.121267			0.046045	16.71	16.71	0	-0.0213033	-0.0213033					-0.00130328	0.116298	0.40887	0.612212	0.844361							23.97	23.931	15.1977	16.24	27.8584	27.9631	18.467
-7.95	7.92	7.973	0	7.946	-0.00918519				0.137304	0.251133	0.360585			0.617	19.01	18.631	0.13	18.582	0.127467			0.0463294	16.71	16.71	0	-0.0203607	-0.0203607					-0.000360656	0.116091	0.412998	0.613042	0.837367							23.9996	23.9677	15.2	16.23	27.8735	27.9447	18.5823
-7.933	7.91	7.965	0	7.955	-0.00915556				0.137511	0.253059	0.356607			0.634	19.03	18.668	0.12	18.601	0.122533			0.0466039	16.71	16.71	0	-0.0199836	-0.0199836					1.6393e-05	0.115921	0.415148	0.614154	0.834803							24.0297	23.9593	15.2077	16.23	27.8533	27.918	18.6008
-7.917	7.92	7.974	0	7.951	-0.00773333				0.137044	0.254044	0.352148			0.65	19.03	18.661	0.123	18.538	0.1154			0.0468889	16.71	16.7123	0	-0.0205303	-0.0205303					-0.000530328	0.115148	0.414865	0.616643	0.833069							24.0499	23.9983	15.2255	16.25	27.8333	27.9019	18.5384
-7.9	7.92	7.974	0	7.95	-0.00642963				0.136696	0.254674	0.347548			0.667	19.02	18.64	0.13	18.568	0.1096			0.0471694	16.78	16.7777	0	-0.020832	-0.020832					-0.000831967	0.114243	0.414243	0.620149	0.831768							24.0301	24.0163	15.23	16.25	27.8048	27.8696	18.5679
-7.883	7.923	7.979	0	7.948	-0.00602222				0.136133	0.254689	0.342393			0.684	19.02	18.653	0.127	18.682	0.111067			0.0474408	16.71	16.71	0	-0.021077	-0.021077					-0.00107705	0.113565	0.412112	0.624316	0.828544							24.01	24.026	15.2223	16.26	27.7669	27.8447	18.6817
-7.867	7.94	7.994	0	7.946	-0.00602222				0.135822	0.256089	0.3354			0.7	19.11	18.749	0.12	18.752	0.0989333			0.0477261	16.71	16.71	0	-0.0211148	-0.0211148					-0.00111475	0.113414	0.409831	0.62605	0.824623							24.0298	24.0257	15.22	16.26	27.7248	27.8185	18.7521
-7.85	7.937	7.989	0	7.94	-0.00627407				0.135741	0.258015	0.327889			0.717	19.123	18.772	0.113	18.683	0.0898			0.0480003	16.71	16.71	0	-0.0209074	-0.0209074					-0.000907377	0.113942	0.407625	0.62654	0.825528							24.03	24.017	15.2277	16.25	27.728	27.8131	18.6829
-7.833	7.92	7.974	0	7.941	-0.00673333				0.135556	0.258622	0.321185			0.734	19.11	18.763	0.11	18.57	0.0917333			0.0482822	16.71	16.71	0	-0.0203795	-0.0203795					-0.000379508	0.11462	0.405175	0.623618	0.82402							24.06	24.054	15.23	16.28	27.7731	27.8299	18.5698
-7.817	7.917	7.971	0	7.928	-0.00652593				0.134385	0.257919	0.315919			0.75	19.073	18.727	0.11	18.551	0.0956667			0.0485631	16.71	16.71	0	-0.0204361	-0.0204361					-0.000436066	0.115488	0.402139	0.619734	0.823831							24.05	24.0537	15.2457	16.28	27.8354	27.865	18.5512
-7.8	7.92	7.974	0	7.926	-0.00583704				0.133422	0.256304	0.314748			0.767	19.04	18.689	0.117	18.685	0.0940667			0.0488358	16.71	16.71	0	-0.0201721	-0.0201721					-0.000172131	0.116506	0.400707	0.615021	0.818948							24.05	24.0443	15.25	16.28	27.8869	27.8955	18.6852
-7.783	7.913	7.966	0	7.921	-0.00615556				0.133348	0.254193	0.316874			0.784	19.103	18.757	0.113	18.823	0.0860667			0.0491192	16.71	16.71	0	-0.019418	-0.019418					0.000581967	0.117335	0.39884	0.612005	0.811728							24.05	24.0537	15.25	16.28	27.8768	27.9014	18.8233
-7.767	7.9	7.954	0	7.918	-0.00736296				0.132763	0.251585	0.32137			0.8	19.153	18.81	0.11	18.724	0.0769333			0.0493958	16.71	16.71	0	-0.0188336	-0.0188336					0.00116639	0.117543	0.400198	0.612382	0.806581							24.0633	24.0456	15.2422	16.27	27.8415	27.8931	18.724
-7.75	7.903	7.957	0	7.924	-0.00794074				0.132474	0.24923	0.328415			0.817	19.167	18.834	0.103	18.695	0.0846			0.0496775	16.71	16.71	0	-0.0187582	-0.0187582					0.0012418	0.11792	0.401348	0.613739	0.801906							24.08	24.1013	15.24	16.27	27.8175	27.8752	18.6954
-7.733	7.9	7.956	0	7.929	-0.00842963				0.133015	0.247533	0.338052			0.834	19.157	18.826	0.1	18.677	0.09			0.0499528	16.71	16.71	0	-0.0185885	-0.0185885					0.00141147	0.118825	0.405608	0.614399	0.801566							24.0833	24.0823	15.2478	16.27	27.8215	27.8552	18.677
-7.717	7.93	7.983	0	7.922	-0.00871111				0.132052	0.245674	0.349037			0.85	19.1	18.756	0.11	18.633	0.0939333			0.0502297	16.71	16.71	0	-0.0183246	-0.0183246					0.00167541	0.119692	0.411151	0.613947	0.804752							24.07	24.0913	15.25	16.29	27.809	27.8352	18.6333
-7.7	7.917	7.97	0	7.92	-0.00862222				0.131563	0.243533	0.360319			0.867	19.103	18.769	0.107	18.607	0.094			0.0505147	16.71	16.7123	0	-0.0186074	-0.0186074					0.00139262	0.119824	0.414752	0.614173	0.810031							24.0834	24.072	15.2423	16.27	27.7877	27.8158	18.6071
-7.683	7.91	7.964	0	7.928	-0.00920741				0.132719	0.242067	0.369356			0.884	19.15	18.804	0.11	18.735	0.0884			0.0507931	16.78	16.7777	0	-0.0191164	-0.0191164					0.000883607	0.119447	0.418522	0.613777	0.817534							24.1033	24.0733	15.24	16.26	27.7816	27.8031	18.7353
-7.667	7.907	7.961	0	7.938	-0.0106444				0.133822	0.24123	0.375622			0.9	19.127	18.788	0.11	18.867	0.0859333			0.0510711	16.71	16.7123	0	-0.0198893	-0.0198893					0.000110656	0.11922	0.424706	0.611835	0.823511							24.11	24.1117	15.2477	16.27	27.767	27.7864	18.8672
-7.65	7.91	7.964	0	7.94	-0.0109407				0.134585	0.240748	0.377037			0.917	19.2	18.875	0.1	18.909	0.0757333			0.0513503	16.78	16.78	0	-0.0202287	-0.0202287					-0.000228689	0.118843	0.434245	0.609969	0.825207							24.11	24.1023	15.2423	16.28	27.7732	27.7831	18.9086
-7.633	7.91	7.965	0	7.935	-0.0105556				0.135348	0.240704	0.373993			0.934	19.22	18.907	0.093	18.842	0.0726			0.0516233	16.78	16.7777	0	-0.0202664	-0.0202664					-0.000266393	0.118711	0.439222	0.607669	0.82368							24.1234	24.1197	15.2478	16.28	27.7953	27.7993	18.8418
-7.617	7.92	7.974	0	7.931	-0.0105111				0.135793	0.24077	0.368881			0.95	19.23	18.919	0.09	18.753	0.0808667			0.0519	16.71	16.71	0	-0.0196631	-0.0196631					0.000336885	0.118674	0.436809	0.609422	0.821041							24.1434	24.11	15.2656	16.27	27.8221	27.8271	18.7531
-7.6	7.917	7.969	0	7.915	-0.0101185				0.136407	0.24037	0.363007			0.967	19.183	18.875	0.09	18.653	0.089			0.0521869	16.71	16.71	0	-0.0192107	-0.0192107					0.000789344	0.118353	0.432303	0.612476	0.81991							24.1433	24.1103	15.2777	16.27	27.8619	27.8571	18.6531
-7.583	7.89	7.945	0	7.902	-0.00962963				0.137933	0.239807	0.356193			0.984	19.173	18.853	0.097	18.812	0.0880667			0.05246	16.71	16.71	0	-0.0184	-0.0184					0.0016	0.117693	0.423914	0.61044	0.821908							24.1333	24.1203	15.28	16.27	27.8764	27.8877	18.8123
-7.567	7.903	7.956	0	7.902	-0.00974815				0.139519	0.239163	0.349496			1	19.173	18.849	0.1	18.813	0.0716667			0.0527372	16.71	16.7123	0	-0.0170803	-0.0170803					0.00291967	0.117788	0.413922	0.611628	0.825245							24.1233	24.13	15.28	16.3	27.9016	27.9238	18.8127
-7.55	7.89	7.944	0	7.912	-0.0094963				0.13923	0.238407	0.344422			1.017	19.197	18.872	0.1	18.856	0.0673333			0.0530156	16.78	16.78	0	-0.0158926	-0.0158926					0.00410738	0.117844	0.40278	0.611816	0.831749							24.12	24.13	15.28	16.31	27.9317	27.9415	18.856
-7.533	7.89	7.945	0	7.913	-0.00852593				0.138837	0.238156	0.341815			1.034	19.21	18.898	0.093	18.886	0.067			0.0532989	16.78	16.78	0	-0.0155721	-0.0155721					0.00442787	0.117939	0.393637	0.607556	0.835916							24.1334	24.1303	15.2878	16.31	27.9591	27.9671	18.8865
-7.517	7.9	7.953	0	7.911	-0.00771852				0.139156	0.239111	0.341548			1.05	19.243	18.93	0.09	18.892	0.0788667			0.053585	16.78	16.78	0	-0.0158926	-0.0158926					0.00410738	0.117675	0.387868	0.60173	0.838065							24.1667	24.1403	15.29	16.3	27.9555	27.9955	18.8916
-7.5	7.88	7.934	0	7.908	-0.00794815				0.138393	0.240763	0.34277			1.067	19.17	18.864	0.09	18.77	0.0848667			0.0538536	16.78	16.78	0	-0.0160623	-0.0160623					0.0039377	0.117505	0.382891	0.593152	0.837311							24.1935	24.1583	15.29	16.3	27.9255	28.0026	18.7703
-7.483	7.887	7.939	0	7.894	-0.0081037				0.136874	0.242815	0.344244			1.084	19.193	18.886	0.09	18.64	0.086			0.0541356	16.78	16.7777	0	-0.0163639	-0.0163639					0.00363607	0.116543	0.381062	0.586177	0.830807							24.2067	24.1687	15.29	16.3	27.8921	28.0081	18.6397
-7.467	7.86	7.914	0	7.892	-0.00757037				0.136844	0.245296	0.345141			1.1	19.2	18.873	0.1	18.732	0.0753333			0.0544147	16.71	16.71	0	-0.0164016	-0.0164016					0.00359836	0.116261	0.380365	0.585102	0.828111							24.2033	24.1873	15.2822	16.32	27.8447	27.9869	18.7324
-7.45	7.863	7.918	0	7.891	-0.00700741				0.135785	0.247674	0.345541			1.117	19.18	18.858	0.1	18.982	0.0610667			0.0546883	16.71	16.71	0	-0.0161377	-0.0161377					0.00386229	0.115959	0.378951	0.590532	0.825132							24.1933	24.1683	15.2957	16.3	27.8273	27.9585	18.9816
-7.433	7.87	7.924	0	7.888	-0.00640741				0.133259	0.249378	0.346711			1.134	19.24	18.913	0.1	18.869	0.0603333			0.0549739	16.71	16.71	0	-0.0160057	-0.0160057					0.00399426	0.11545	0.377292	0.59187	0.819702							24.1833	24.1863	15.2922	16.31	27.8526	27.952	18.8687
-7.417	7.87	7.925	0	7.897	-0.00576296				0.1324	0.250948	0.347763			1.15	19.227	18.913	0.093	18.824	0.0654			0.0552467	16.71	16.7123	0	-0.0147992	-0.0147992					0.00520082	0.11513	0.37733	0.592191	0.816271							24.1934	24.1963	15.29	16.31	27.8822	27.9526	18.8236
-7.4	7.88	7.934	0	7.897	-0.0061037				0.132533	0.252711	0.346985			1.167	19.227	18.915	0.09	18.75	0.0779333			0.0555231	16.78	16.7777	0	-0.0137057	-0.0137057					0.00629426	0.115016	0.377744	0.584801	0.813481							24.2134	24.2067	15.29	16.31	27.9021	27.9609	18.7495
-7.383	7.877	7.929	0	7.871	-0.00621481				0.131393	0.254267	0.344519			1.184	19.183	18.873	0.09	18.694	0.0795333			0.0558058	16.71	16.7123	0	-0.0130836	-0.0130836					0.00691639	0.115337	0.378743	0.581596	0.816498							24.2066	24.225	15.29	16.32	27.9448	27.9793	18.6941
-7.367	7.86	7.914	0	7.861	-0.00551852				0.130481	0.255607	0.339289			1.2	19.153	18.836	0.097	18.746	0.0744			0.0560831	16.78	16.78	0	-0.012782	-0.012782					0.00721803	0.11545	0.379007	0.57956	0.821098							24.2068	24.196	15.2822	16.31	27.9674	28.0055	18.7461
-7.35	7.857	7.909	0	7.865	-0.005				0.130674	0.256244	0.33177			1.217	19.183	18.863	0.1	18.995	0.0574667			0.0563619	16.78	16.78	0	-0.0127254	-0.0127254					0.00727459	0.116317	0.378743	0.573565	0.819495							24.21	24.1957	15.2878	16.3	27.9751	28.0114	18.9948
-7.333	7.84	7.895	0	7.869	-0.00455556				0.130956	0.255533	0.324444			1.234	19.26	18.948	0.093	19.04	0.0536			0.0566406	16.78	16.78	0	-0.0129328	-0.0129328					0.00706721	0.116468	0.379271	0.563799	0.815102							24.2033	24.186	15.2978	16.31	27.9586	28.0031	19.0403
-7.317	7.86	7.914	0	7.865	-0.0042963				0.13097	0.254319	0.318378			1.25	19.29	19	0.08	18.938	0.0679333			0.0569242	16.78	16.78	0	-0.0137434	-0.0137434					0.00625656	0.11677	0.38027	0.554543	0.807939							24.1865	24.186	15.3	16.3	27.9354	27.9852	18.9377
-7.3	7.86	7.913	0	7.871	-0.0046963				0.132378	0.253319	0.313044			1.267	19.297	19.008	0.08	18.892	0.0704667			0.0571981	16.78	16.7777	0	-0.014177	-0.014177					0.00582295	0.117335	0.381873	0.551281	0.804809							24.1665	24.1857	15.3	16.305	27.9294	27.9664	18.8921
-7.283	7.85	7.904	0	7.863	-0.00471852				0.133104	0.252481	0.308778			1.284	19.31	19.019	0.08	18.92	0.075			0.0574786	16.71	16.7123	0	-0.0148557	-0.0148557					0.00514426	0.118108	0.382816	0.55426	0.805412							24.1533	24.177	15.2922	16.3	27.9268	27.9614	18.9195
-7.267	7.85	7.904	0	7.863	-0.00443704				0.132415	0.251289	0.305556			1.3	19.293	19.008	0.08	19.161	0.0773333			0.05776	16.78	16.7777	0	-0.0156852	-0.0156852					0.00431475	0.119013	0.38487	0.558822	0.810201							24.1771	24.2057	15.29	16.3	27.9198	27.9542	19.1611
-7.25	7.85	7.904	0	7.868	-0.00402963				0.133281	0.249348	0.30323			1.317	19.35	19.078	0.07	18.994	0.0788667			0.0580411	16.71	16.71	0	-0.0164205	-0.0164205					0.00357951	0.119692	0.388471	0.57068	0.812972							24.2035	24.197	15.2978	16.31	27.9414	27.9531	18.9942
-7.233	7.853	7.909	0	7.87	-0.00359259				0.135207	0.247126	0.302807			1.334	19.35	19.073	0.073	19.017	0.0624667			0.0583139	16.71	16.71	0	-0.0165902	-0.0165902					0.00340984	0.120012	0.390979	0.588043	0.816554							24.2235	24.2263	15.3156	16.32	27.9522	27.9682	19.0169
-7.217	7.88	7.933	0	7.876	-0.00387407				0.135341	0.244763	0.304815			1.35	19.36	19.085	0.07	18.907	0.0579333			0.0585956	16.71	16.71	0	-0.0164016	-0.0164016					0.00359836	0.119503	0.393052	0.602748	0.818326							24.2367	24.2357	15.32	16.32	27.9588	27.9798	18.9073
-7.2	7.87	7.923	0	7.873	-0.00425926				0.135474	0.243044	0.309489			1.367	19.313	19.039	0.07	18.857	0.0616667			0.0588711	16.71	16.71	0	-0.0159492	-0.0159492					0.00405082	0.118994	0.393957	0.613249	0.817817							24.2604	24.2347	15.32	16.31	27.9615	27.982	18.8566
-7.183	7.86	7.914	0	7.879	-0.00385185				0.136637	0.242748	0.314556			1.384	19.283	18.999	0.077	18.938	0.0669333			0.0591486	16.71	16.71	0	-0.0157607	-0.0157607					0.00423934	0.118655	0.393486	0.620941	0.818911							24.2768	24.2537	15.3122	16.33	27.9553	27.9831	18.9377
-7.167	7.86	7.913	0	7.874	-0.00334074				0.136459	0.242541	0.319941			1.4	19.28	18.991	0.08	19.001	0.0698667			0.0594286	16.71	16.71	0	-0.015459	-0.015459					0.00454098	0.118202	0.392223	0.625296	0.821022							24.28	24.245	15.3021	16.33	27.9654	27.9982	19.0007
-7.15	7.84	7.894	0	7.873	-0.00327407				0.135489	0.241867	0.326407			1.417	19.293	19	0.08	18.835	0.0762			0.0597133	16.71	16.71	0	-0.0158361	-0.0158361					0.00416393	0.118806	0.390281	0.62671	0.825339							24.2868	24.2747	15.2921	16.33	27.9605	28.0095	18.8346
-7.133	7.84	7.896	0	7.871	-0.0036				0.136615	0.240793	0.333444			1.434	19.247	18.955	0.08	18.751	0.0851333			0.0599892	16.71	16.71	0	-0.0158549	-0.0158549					0.00414508	0.119013	0.391054	0.6249	0.824189							24.2968	24.3017	15.2978	16.31	27.9528	28.0074	18.7509
-7.117	7.87	7.923	0	7.868	-0.00385185				0.13717	0.239741	0.342259			1.45	19.227	18.936	0.087	19.095	0.082			0.0602661	16.71	16.71	0	-0.0156287	-0.0156287					0.00437131	0.11873	0.390922	0.622675	0.821003							24.2932	24.2917	15.2921	16.32	27.9564	28.0038	19.0951
-7.1	7.85	7.904	0	7.863	-0.00393333				0.135793	0.239533	0.35457			1.467	19.38	19.089	0.08	19.188	0.0811333			0.0605494	16.71	16.71	0	-0.0157041	-0.0157041					0.0042959	0.118806	0.390338	0.621318	0.816573							24.2696	24.2817	15.2978	16.31	27.94	28.002	19.1884
-7.083	7.85	7.904	0	7.861	-0.00443704				0.135089	0.240074	0.367459			1.484	19.367	19.08	0.08	19.087	0.0793333			0.0608208	16.71	16.71	0	-0.0157418	-0.0157418					0.0042582	0.118674	0.391959	0.620206	0.811879							24.2803	24.2727	15.3	16.32	27.9204	28.0031	19.0866
-7.067	7.85	7.904	0	7.86	-0.00494815				0.135444	0.2404	0.377926			1.5	19.41	19.138	0.07	19.16	0.0930667			0.0611067	16.71	16.71	0	-0.0156852	-0.0156852					0.00431475	0.118146	0.394146	0.61866	0.805714							24.2832	24.292	15.3157	16.33	27.9442	28.0182	19.1599
-7.05	7.847	7.901	0	7.862	-0.00505926				0.134926	0.240785	0.383467			1.517	19.403	19.124	0.07	19.072	0.0905333			0.0613853	16.71	16.71	0	-0.0161	-0.0161					0.0039	0.118033	0.39343	0.617453	0.80168							24.2732	24.292	15.3121	16.31	27.964	28.0298	19.0715
-7.033	7.85	7.904	0	7.855	-0.00585185				0.134052	0.240607	0.384593			1.534	19.31	19.04	0.07	18.832	0.0835333			0.0616575	16.71	16.71	0	-0.0167787	-0.0167787					0.00322131	0.118598	0.393599	0.616511	0.803282							24.2835	24.2936	15.2942	16.31	27.9677	28.0314	18.8316
-7.017	7.853	7.906	0	7.857	-0.00665926				0.134963	0.240185	0.381585			1.55	19.343	19.067	0.07	18.814	0.07			0.0619422	16.71	16.71	0	-0.0172123	-0.0172123					0.00278771	0.11956	0.395164	0.61406	0.810107							24.3104	24.348	15.2821	16.32	27.9713	28.0253	18.8141
-7	7.83	7.884	0	7.861	-0.00661481				0.135141	0.240348	0.374889			1.567	19.29	19.022	0.07	19.038	0.062			0.0622139	16.71	16.71	0	-0.0172689	-0.0172689					0.00273115	0.120484	0.397558	0.613136	0.820438							24.3268	24.2903	15.2721	16.31	27.9785	28.0376	19.0377
-6.983	7.833	7.889	0	7.859	-0.00673333				0.133896	0.241074	0.364467			1.584	19.343	19.066	0.077	19.291	0.0715333			0.0624983	16.71	16.71	0	-0.0177213	-0.0177213					0.00227869	0.121389	0.399161	0.614701	0.831806							24.3232	24.3007	15.27	16.33	27.9725	28.0397	19.2908
-6.967	7.86	7.914	0	7.857	-0.00734074				0.134556	0.241919	0.351615			1.6	19.43	19.153	0.073	19.199	0.0764			0.0627744	16.71	16.71	0	-0.0174762	-0.0174762					0.00252377	0.121747	0.400593	0.616247	0.84208							24.3268	24.311	15.2621	16.29	27.9398	28.0113	19.1994
-6.95	7.857	7.909	0	7.851	-0.00811111				0.1356	0.242659	0.336726			1.617	19.44	19.172	0.063	18.663	0.081			0.0630572	16.71	16.71	0	-0.0167221	-0.0167221					0.00327787	0.121671	0.399858	0.619376	0.851846							24.3027	24.282	15.268	16.3	27.929	28.0076	18.6626
-6.933	7.83	7.884	0	7.844	-0.00888148				0.134689	0.242052	0.322822			1.634	19.337	19.07	0.067	18.995	0.0774667			0.0633292	16.71	16.7077	0	-0.0164959	-0.0164959					0.0035041	0.121407	0.397049	0.621318	0.857181							24.2696	24.2817	15.2779	16.29	27.8957	27.979	18.9954
-6.917	7.833	7.888	0	7.857	-0.00928889				0.134104	0.239911	0.313652			1.65	19.33	19.059	0.07	19.043	0.0713333			0.0636139	16.64	16.6423	0	-0.0163074	-0.0163074					0.00369262	0.121181	0.394033	0.621205	0.856107							24.26	24.2727	15.28	16.29	27.8749	27.9502	19.0433
-6.9	7.84	7.894	0	7.852	-0.00981481				0.135059	0.236022	0.312504			1.667	19.35	19.083	0.07	19.078	0.0643333			0.0638869	16.71	16.71	0	-0.0165902	-0.0165902					0.00340984	0.120842	0.391714	0.622223	0.853467							24.2804	24.2927	15.28	16.3	27.9181	27.9655	19.078
-6.883	7.84	7.894	0	7.844	-0.0105852				0.13517	0.231689	0.3194			1.684	19.42	19.148	0.07	19.115	0.0547333			0.0641669	16.71	16.71	0	-0.0167975	-0.0167975					0.00320246	0.120766	0.388415	0.621827	0.849075							24.29	24.311	15.28	16.28	27.9241	27.9726	19.1145
-6.867	7.84	7.892	0	7.841	-0.0113333				0.134178	0.228615	0.331081			1.7	19.413	19.142	0.07	19.066	0.0634667			0.0644494	16.71	16.71	0	-0.0170426	-0.0170426					0.00295738	0.121238	0.387076	0.615398	0.846058							24.2968	24.2823	15.28	16.28	27.9403	27.9804	19.0663
-6.85	7.81	7.864	0	7.834	-0.0119852				0.134785	0.227007	0.342822			1.717	19.42	19.166	0.06	19.081	0.0711333			0.0647231	16.71	16.7123	0	-0.0167598	-0.0167598					0.00324016	0.121822	0.388716	0.609102	0.846266							24.3068	24.2923	15.28	16.28	27.9414	27.9904	19.081
-6.833	7.81	7.866	0	7.837	-0.0120593				0.134844	0.226778	0.351274			1.734	19.427	19.171	0.06	19.109	0.0671333			0.0650089	16.78	16.7777	0	-0.0169672	-0.0169672					0.00303279	0.121973	0.391601	0.6065	0.845002							24.3236	24.302	15.2879	16.29	27.9496	28.0004	19.1091
-6.817	7.84	7.894	0	7.831	-0.0116148				0.133763	0.227481	0.356933			1.75	19.4	19.128	0.07	19.061	0.0504667			0.0652831	16.71	16.71	0	-0.0175516	-0.0175516					0.00244836	0.12137	0.393052	0.606085	0.847491							24.3368	24.303	15.29	16.3	27.9767	28.0104	19.0612
-6.8	7.833	7.886	0	7.836	-0.0115407				0.133807	0.227748	0.360815			1.767	19.397	19.135	0.067	19.223	0.0611333			0.0655594	16.71	16.71	0	-0.0177779	-0.0177779					0.00222213	0.120427	0.39458	0.60682	0.849301							24.3468	24.3397	15.2821	16.28	27.9778	28.0198	19.2226
-6.783	7.82	7.874	0	7.847	-0.0117037				0.135296	0.227881	0.361252			1.784	19.46	19.207	0.06	19.214	0.0693333			0.0658428	16.71	16.7077	0	-0.0177779	-0.0177779					0.00222213	0.119051	0.393316	0.611835	0.852694							24.3431	24.33	15.28	16.29	27.9869	28.0226	19.2136
-6.767	7.817	7.872	0	7.858	-0.011963				0.135259	0.228193	0.358141			1.8	19.473	19.217	0.06	19.082	0.0791333			0.0661183	16.64	16.6423	0	-0.0174951	-0.0174951					0.00250492	0.117844	0.393863	0.615851	0.858821							24.3332	24.331	15.28	16.27	27.9853	28.0298	19.0824
-6.75	7.83	7.884	0	7.852	-0.012637				0.133815	0.22837	0.352422			1.817	19.447	19.19	0.06	18.991	0.0748			0.0663958	16.71	16.71	0	-0.0179475	-0.0179475					0.00205246	0.117354	0.392449	0.61587	0.860782							24.33	24.3603	15.28	16.28	27.9414	28.0314	18.9913
-6.733	7.837	7.89	0	7.858	-0.0128963				0.134119	0.227696	0.343985			1.834	19.41	19.154	0.06	19.008	0.0766667			0.0666756	16.71	16.71	0	-0.0180041	-0.0180041					0.0019959	0.117354	0.391563	0.61455	0.860612							24.3368	24.3773	15.288	16.3	27.9383	28.0247	19.0079
-6.717	7.83	7.884	0	7.86	-0.012837				0.134919	0.226615	0.333756			1.85	19.38	19.115	0.067	19.037	0.0848			0.0669575	16.71	16.71	0	-0.0177213	-0.0177213					0.00227869	0.117524	0.386209	0.615342	0.85818							24.3332	24.3583	15.2821	16.28	27.9495	28.0309	19.0372
-6.7	7.833	7.887	0	7.84	-0.0133259				0.134533	0.224941	0.324467			1.867	19.397	19.126	0.07	19.113	0.0831333			0.0672419	16.71	16.71	0	-0.017627	-0.017627					0.00237295	0.117675	0.380007	0.613664	0.855315							24.3711	24.3673	15.2881	16.28	27.9891	28.0493	19.113
-6.683	7.83	7.885	0	7.838	-0.014763				0.135119	0.223696	0.318348			1.884	19.41	19.132	0.07	18.982	0.0830667			0.0675117	16.71	16.71	0	-0.0176082	-0.0176082					0.0023918	0.117825	0.374257	0.611326	0.852468							24.3491	24.3487	15.298	16.29	28.0302	28.0771	18.9823
-6.667	7.85	7.904	0	7.839	-0.0156296				0.136385	0.224459	0.313281			1.9	19.33	19.059	0.07	18.922	0.0758667			0.0677919	16.71	16.7077	0	-0.0174574	-0.0174574					0.00254262	0.118202	0.369053	0.611251	0.84717							24.3231	24.3677	15.3079	16.31	28.0514	28.106	18.9218
-6.65	7.843	7.895	0	7.832	-0.0155259				0.136215	0.22763	0.307244			1.917	19.34	19.068	0.07	18.901	0.0756667			0.0680733	16.64	16.64	0	-0.0164205	-0.0164205					0.00357951	0.1189	0.362134	0.612363	0.843306							24.3337	24.3573	15.31	16.31	28.0341	28.1181	18.9011
-6.633	7.81	7.864	0	7.83	-0.0158667				0.135326	0.231704	0.301141			1.934	19.34	19.049	0.08	18.947	0.0803333			0.0683478	16.64	16.64	0	-0.0157418	-0.0157418					0.0042582	0.119352	0.352086	0.610233	0.844607							24.3262	24.3377	15.31	16.32	28.0126	28.0963	18.947
-6.617	7.813	7.869	0	7.842	-0.016163				0.136607	0.234407	0.296244			1.95	19.33	19.042	0.077	18.905	0.0720667			0.0686311	16.64	16.64	0	-0.0155156	-0.0155156					0.00448443	0.119635	0.344884	0.610685	0.84487							24.3132	24.32	15.31	16.32	27.9716	28.0596	18.9053
-6.6	7.84	7.894	0	7.876	-0.0160593				0.138104	0.235319	0.292919			1.967	19.27	18.981	0.08	18.862	0.0636667			0.0689103	16.64	16.6423	0	-0.0163451	-0.0163451					0.00365492	0.11988	0.345902	0.609045	0.844663							24.3031	24.3203	15.318	16.31	27.9498	28.0341	18.8617
-6.583	7.837	7.892	0	7.882	-0.0167333				0.138237	0.235519	0.294341			1.984	19.287	18.995	0.08	18.885	0.0647333			0.0691897	16.71	16.71	0	-0.0169295	-0.0169295					0.00307049	0.120201	0.348768	0.605218	0.843211							24.3205	24.3303	15.32	16.34	27.9376	28.0002	18.8848
-6.567	7.85	7.904	0	7.879	-0.0173704				0.138459	0.235807	0.301933			2	19.26	18.972	0.08	18.935	0.0646667			0.0694642	16.71	16.71	0	-0.01725	-0.01725					0.00275	0.120578	0.35514	0.604351	0.842344							24.3574	24.34	15.312	16.33	27.9474	27.9842	18.9349
-6.55	7.85	7.904	0	7.873	-0.0173333				0.139244	0.236867	0.315163			2.017	19.287	19.002	0.08	19.249	0.069			0.0697419	16.71	16.71	0	-0.0175328	-0.0175328					0.00246721	0.12088	0.364378	0.602956	0.847453							24.3974	24.3403	15.302	16.34	27.9794	27.9843	19.2486
-6.533	7.85	7.904	0	7.871	-0.0169407				0.139733	0.237785	0.335296			2.034	19.36	19.076	0.08	19.228	0.0752667			0.0700261	16.71	16.71	0	-0.0181361	-0.0181361					0.00186393	0.121351	0.375821	0.60469	0.858143							24.3961	24.3583	15.3162	16.34	28.0175	28.015	19.228
-6.517	7.847	7.899	0	7.864	-0.0168815				0.140148	0.238119	0.361667			2.05	19.443	19.166	0.073	19.14	0.069			0.0702989	16.71	16.7077	0	-0.0180607	-0.0180607					0.00193934	0.121728	0.384663	0.611138	0.872018							24.3695	24.368	15.312	16.34	28.0496	28.0471	19.1397
-6.5	7.83	7.885	0	7.863	-0.0163037				0.14137	0.23783	0.391422			2.067	19.45	19.189	0.063	19.051	0.0643333			0.0705786	16.64	16.64	0	-0.0173443	-0.0173443					0.00265574	0.120465	0.389244	0.619848	0.879729							24.3531	24.3683	15.31	16.32	28.0409	28.0766	19.0514
-6.483	7.84	7.894	0	7.859	-0.015563				0.142452	0.238074	0.422852			2.084	19.433	19.182	0.06	19.275	0.063			0.0708564	16.64	16.64	0	-0.0168352	-0.0168352					0.00316475	0.118693	0.394108	0.630235	0.879766							24.3569	24.3773	15.318	16.32	28.0746	28.0982	19.275
-6.467	7.84	7.894	0	7.853	-0.015				0.142244	0.238748	0.453919			2.1	19.463	19.213	0.06	19.26	0.0616			0.0711425	16.64	16.64	0	-0.0168352	-0.0168352					0.00316475	0.118391	0.396748	0.635495	0.873696							24.3463	24.3577	15.32	16.35	28.0752	28.1104	19.2598
-6.45	7.84	7.894	0	7.851	-0.0139037				0.142667	0.23943	0.481711			2.117	19.51	19.256	0.06	19.247	0.0651333			0.0714164	16.64	16.64	0	-0.017382	-0.017382					0.00261803	0.118221	0.397313	0.635533	0.862309							24.3331	24.3483	15.32	16.34	28.076	28.1198	19.2469
-6.433	7.838	7.891	0	7.862	-0.0126148				0.144007	0.239822	0.503037			2.134	19.51	19.249	0.06	19.163	0.0658667			0.0717003	16.64	16.6423	0	-0.0184189	-0.0184189					0.00158115	0.118787	0.399349	0.633214	0.847434							24.3231	24.358	15.328	16.34	28.074	28.1214	19.163
-6.417	7.82	7.874	0	7.86	-0.0123407				0.144393	0.239133	0.515748			2.15	19.41	19.157	0.06	18.973	0.0710667			0.0719769	16.71	16.71	0	-0.0193803	-0.0193803					0.000619672	0.119975	0.402403	0.629217	0.835557							24.3337	24.3503	15.33	16.34	28.0608	28.1131	18.9727
-6.4	7.827	7.882	0	7.846	-0.0119778				0.14397	0.237207	0.519178			2.167	19.427	19.174	0.06	18.963	0.0590667			0.0722503	16.71	16.71	0	-0.0205303	-0.0205303					-0.000530328	0.121125	0.404043	0.624957	0.828921							24.3538	24.368	15.33	16.35	28.0291	28.0941	18.9632
-6.383	7.84	7.894	0	7.841	-0.0109407				0.144607	0.235889	0.512296			2.184	19.44	19.185	0.06	19.25	0.0514			0.0725336	16.71	16.71	0	-0.0212279	-0.0212279					-0.00122787	0.121973	0.404251	0.622675	0.824246							24.3669	24.3677	15.33	16.35	28	28.0613	19.2499
-6.367	7.843	7.896	0	7.834	-0.0106296				0.145081	0.236652	0.49537			2.2	19.423	19.171	0.06	19.164	0.0616			0.07281	16.71	16.71	0	-0.0216615	-0.0216615					-0.00166147	0.122218	0.403836	0.622789	0.821041							24.37	24.3583	15.3138	16.35	27.9993	28.0593	19.1644
-6.35	7.82	7.874	0	7.824	-0.0112074				0.144733	0.2392	0.470726			2.217	19.45	19.195	0.06	19.098	0.0757333			0.0730869	16.71	16.7077	0	-0.0219443	-0.0219443					-0.00194426	0.121954	0.404175	0.622845	0.816158							24.3631	24.368	15.3261	16.34	27.9908	28.0547	19.0984
-6.333	7.82	7.873	0	7.819	-0.0109556				0.144741	0.242141	0.441007			2.234	19.437	19.18	0.06	19.037	0.0836			0.0733708	16.64	16.64	0	-0.0217369	-0.0217369					-0.00173689	0.121332	0.403798	0.62424	0.814028							24.36	24.3683	15.346	16.36	27.9816	28.0593	19.0368
-6.317	7.81	7.864	0	7.819	-0.0105481				0.145311	0.245222	0.407556			2.25	19.403	19.149	0.06	19.104	0.0907333			0.0736456	16.64	16.64	0	-0.0216049	-0.0216049					-0.00160492	0.120804	0.402988	0.627275	0.811935							24.3739	24.3773	15.3417	16.35	27.9579	28.0531	19.1044
-6.3	7.807	7.859	0	7.814	-0.010437				0.144785	0.248141	0.372867			2.267	19.403	19.152	0.06	19.193	0.0772			0.0739231	16.64	16.64	0	-0.0210205	-0.0210205					-0.00102049	0.120936	0.402818	0.629764	0.81382							24.38	24.3587	15.34	16.36	27.9237	28.0352	19.1933
-6.283	7.79	7.845	0	7.817	-0.0103259				0.143133	0.250578	0.338111			2.284	19.443	19.191	0.06	19.172	0.0684			0.0742089	16.64	16.64	0	-0.0204926	-0.0204926					-0.000492623	0.121181	0.404326	0.631065	0.819439							24.3869	24.378	15.34	16.38	27.8944	28.0152	19.1718
-6.267	7.8	7.854	0	7.811	-0.0101333				0.142607	0.252281	0.306252			2.3	19.467	19.213	0.06	19.187	0.0668			0.0744856	16.64	16.6377	0	-0.0201533	-0.0201533					-0.000153279	0.12152	0.404025	0.631498	0.831014							24.3762	24.3783	15.3481	16.38	27.8749	27.9964	19.1872
-6.25	7.8	7.855	0	7.812	-0.0104667				0.142704	0.253459	0.281089			2.317	19.477	19.218	0.06	19.164	0.0722667			0.07476	16.57	16.5723	0	-0.0196631	-0.0196631					0.000336885	0.12137	0.40163	0.634552	0.839743							24.37	24.3883	15.35	16.36	27.876	27.9926	19.1641
-6.233	7.82	7.874	0	7.813	-0.0108074				0.141163	0.253378	0.265748			2.334	19.41	19.157	0.06	19.053	0.0675333			0.0750392	16.64	16.64	0	-0.0195689	-0.0195689					0.000431148	0.120766	0.398784	0.636909	0.85128							24.3562	24.397	15.35	16.34	27.9171	28.0011	19.0534
-6.217	7.817	7.87	0	7.819	-0.0109185				0.139185	0.252363	0.26157			2.35	19.43	19.17	0.06	18.982	0.0594667			0.07532	16.64	16.6377	0	-0.0194746	-0.0194746					0.00052541	0.119824	0.397671	0.634892	0.858463							24.3431	24.3683	15.3419	16.36	27.9443	28.0177	18.9817
-6.2	7.81	7.864	0	7.812	-0.0109556				0.138207	0.251874	0.268356			2.367	19.35	19.079	0.07	18.935	0.0536			0.0755944	16.57	16.5723	0	-0.0195123	-0.0195123					0.000487705	0.118957	0.39769	0.631385	0.863685							24.3469	24.3777	15.348	16.36	27.9408	27.9944	18.9351
-6.183	7.817	7.871	0	7.81	-0.0110667				0.136933	0.252489	0.284452			2.384	19.367	19.096	0.067	18.906	0.0555333			0.0758806	16.64	16.6377	0	-0.0198328	-0.0198328					0.000167213	0.118466	0.398293	0.626955	0.866532							24.3362	24.368	15.3419	16.36	27.9101	27.9563	18.9063
-6.167	7.82	7.873	0	7.81	-0.0114741				0.135067	0.253815	0.308489			2.4	19.31	19.036	0.07	18.834	0.0658667			0.0761519	16.57	16.5723	0	-0.0201721	-0.0201721					-0.000172131	0.11858	0.399104	0.625089	0.867305							24.3439	24.3687	15.3481	16.35	27.8756	27.9185	18.8337
-6.15	7.807	7.86	0	7.81	-0.0121111				0.133859	0.255504	0.338311			2.417	19.277	18.991	0.077	18.909	0.0736			0.0764375	16.64	16.64	0	-0.0198516	-0.0198516					0.000148361	0.11907	0.399029	0.626201	0.86804							24.3638	24.387	15.35	16.34	27.8472	27.8807	18.909
-6.133	7.8	7.854	0	7.808	-0.0119926				0.132807	0.257022	0.370919			2.434	19.253	18.967	0.08	19.033	0.0748667			0.0767103	16.64	16.64	0	-0.019682	-0.019682					0.000318033	0.11807	0.399896	0.627407	0.866155							24.3631	24.3587	15.35	16.37	27.8202	27.8731	19.0328
-6.117	7.8	7.854	0	7.801	-0.0112667				0.130696	0.256822	0.404274			2.45	19.303	19.019	0.08	19.231	0.0653333			0.0769881	16.64	16.64	0	-0.0197197	-0.0197197					0.000280328	0.117693	0.39901	0.630556	0.869982							24.3738	24.3787	15.35	16.36	27.8328	27.8893	19.2307
-6.1	7.8	7.854	0	7.81	-0.0105704				0.128215	0.254563	0.434741			2.467	19.383	19.11	0.073	19.265	0.0598667			0.0772669	16.64	16.64	0	-0.0197574	-0.0197574					0.000242623	0.118108	0.39901	0.632648	0.874393							24.3661	24.398	15.35	16.37	27.8642	27.9166	19.2655
-6.083	7.803	7.858	0	7.812	-0.0106593				0.12637	0.251778	0.458556			2.484	19.443	19.172	0.07	19.147	0.0581333			0.0775525	16.64	16.64	0	-0.0196443	-0.0196443					0.000355738	0.118843	0.399557	0.632969	0.877787							24.3807	24.4067	15.3335	16.35	27.9039	27.9376	19.1469
-6.067	7.81	7.864	0	7.819	-0.0110222				0.124622	0.248874	0.473978			2.5	19.453	19.192	0.063	19.125	0.0600667			0.0778311	16.64	16.64	0	-0.020568	-0.020568					-0.000568033	0.119805	0.398821	0.63312	0.880125							24.397	24.425	15.33	16.35	27.9187	27.9409	19.125
-6.05	7.813	7.866	0	7.818	-0.0111778				0.122237	0.244681	0.480615			2.517	19.437	19.182	0.06	18.983	0.0674			0.0781056	16.64	16.64	0	-0.0213787	-0.0213787					-0.00137869	0.120276	0.398953	0.631593	0.880049							24.3655	24.395	15.3218	16.35	27.9005	27.9269	18.9833
-6.033	7.8	7.853	0	7.818	-0.0112889				0.120311	0.240867	0.478859			2.534	19.43	19.18	0.06	19.264	0.0702667			0.0783886	16.64	16.64	0	-0.0216238	-0.0216238					-0.00162377	0.120691	0.401121	0.632403	0.878956							24.3361	24.3663	15.3281	16.34	27.8838	27.9298	19.2643
-6.017	7.78	7.834	0	7.813	-0.0111926				0.119289	0.238496	0.46863			2.55	19.48	19.226	0.06	19.143	0.0752667			0.0786606	16.64	16.64	0	-0.0217934	-0.0217934					-0.00179344	0.120389	0.401687	0.633289	0.8756							24.3231	24.368	15.33	16.36	27.8807	27.9331	19.1432
-6	7.787	7.842	0	7.812	-0.0112444				0.118481	0.237526	0.450311			2.567	19.477	19.218	0.06	19.141	0.0696667			0.0789403	16.64	16.64	0	-0.0219631	-0.0219631					-0.00196311	0.119315	0.399311	0.63557	0.870585							24.32	24.3673	15.33	16.34	27.895	27.9493	19.1412
-5.983	7.8	7.854	0	7.809	-0.0120074				0.117963	0.237763	0.424911			2.584	19.42	19.167	0.06	19.075	0.0704667			0.079225	16.64	16.64	0	-0.022227	-0.022227					-0.00222705	0.118052	0.396333	0.631574	0.866061							24.3269	24.3483	15.3219	16.34	27.9058	27.9755	19.0748
-5.967	7.8	7.853	0	7.808	-0.012837				0.117911	0.238222	0.39323			2.6	19.437	19.181	0.06	19.005	0.0745333			0.0795083	16.64	16.64	0	-0.0216992	-0.0216992					-0.00169918	0.117298	0.392355	0.632535	0.859236							24.3578	24.358	15.32	16.33	27.9067	27.9797	19.0052
-5.95	7.79	7.844	0	7.793	-0.0134148				0.118156	0.23763	0.35797			2.617	19.41	19.155	0.06	19.018	0.0793333			0.0797769	16.64	16.6377	0	-0.0216615	-0.0216615					-0.00166147	0.117844	0.388961	0.631442	0.854316							24.3769	24.359	15.32	16.35	27.8768	27.9507	19.0183
-5.933	7.787	7.839	0	7.783	-0.0132815				0.118667	0.234807	0.320074			2.634	19.39	19.123	0.067	19.015	0.0768667			0.0800614	16.57	16.57	0	-0.0221139	-0.0221139					-0.00211393	0.118334	0.388151	0.628614	0.852789							24.3869	24.3877	15.3281	16.35	27.8575	27.942	19.0153
-5.917	7.77	7.824	0	7.774	-0.0125259				0.119674	0.229274	0.282178			2.65	19.373	19.101	0.07	19.019	0.0646667			0.0803342	16.57	16.5723	0	-0.0224156	-0.0224156					-0.00241557	0.11824	0.385549	0.630631	0.854033							24.39	24.3787	15.3382	16.36	27.871	27.9437	19.0195
-5.9	7.77	7.823	0	7.777	-0.012163				0.121267	0.224407	0.246481			2.667	19.37	19.098	0.07	18.979	0.068			0.0806186	16.64	16.64	0	-0.0229623	-0.0229623					-0.0029623	0.118843	0.386492	0.637946	0.858746							24.4111	24.398	15.34	16.35	27.9064	27.9666	18.9785
-5.883	7.76	7.814	0	7.786	-0.0125333				0.122467	0.219719	0.215719			2.684	19.363	19.091	0.07	18.993	0.0716			0.0808992	16.64	16.64	0	-0.0230189	-0.0230189					-0.00301885	0.119598	0.387189	0.647674	0.864439							24.413	24.4053	15.3481	16.35	27.9414	27.9888	18.9934
-5.867	7.763	7.819	0	7.789	-0.0128222				0.123007	0.216015	0.190837			2.7	19.353	19.084	0.07	19.126	0.0716			0.081175	16.64	16.64	0	-0.0232074	-0.0232074					-0.00320738	0.120333	0.38898	0.654668	0.864006							24.3892	24.3863	15.3419	16.37	27.9676	28.0082	19.1259
-5.85	7.78	7.834	0	7.797	-0.0126667				0.124059	0.215141	0.17437			2.717	19.39	19.12	0.07	19.232	0.0748			0.0814492	16.64	16.6377	0	-0.0229246	-0.0229246					-0.00292459	0.120653	0.390262	0.659739	0.864081							24.366	24.3963	15.34	16.37	27.9803	28.0187	19.2324
-5.833	7.78	7.834	0	7.798	-0.0122815				0.125978	0.215548	0.168407			2.734	19.42	19.167	0.06	19.109	0.0767333			0.0817325	16.57	16.57	0	-0.0227361	-0.0227361					-0.00273607	0.120898	0.388094	0.65857	0.859783							24.367	24.405	15.34	16.36	27.9676	28.0058	19.1089
-5.817	7.78	7.833	0	7.805	-0.0124889				0.127874	0.216459	0.173511			2.75	19.433	19.18	0.063	19.183	0.0611333			0.0820175	16.57	16.57	0	-0.0219066	-0.0219066					-0.00190656	0.121162	0.386416	0.650332	0.855786							24.3908	24.3687	15.3318	16.34	27.9504	27.9947	19.1829
-5.8	7.77	7.825	0	7.793	-0.0126963				0.129237	0.21957	0.188511			2.767	19.52	19.265	0.06	19.276	0.0494667			0.0822881	16.57	16.57	0	-0.0208697	-0.0208697					-0.000869672	0.121483	0.383457	0.640774	0.852034							24.4	24.3883	15.3219	16.34	27.9572	27.9998	19.2763
-5.783	7.78	7.833	0	7.791	-0.0124593				0.130207	0.223763	0.212259			2.784	19.51	19.251	0.06	19.101	0.0377333			0.0825653	16.57	16.57	0	-0.020568	-0.020568					-0.000568033	0.121822	0.38242	0.630537	0.848566							24.407	24.3983	15.32	16.33	27.9514	28.0014	19.1011
-5.767	7.77	7.824	0	7.787	-0.0121852				0.130422	0.228341	0.242919			2.8	19.44	19.187	0.06	18.971	0.0352			0.0828481	16.57	16.5723	0	-0.0208697	-0.0208697					-0.000869672	0.122105	0.383155	0.617604	0.842533							24.403	24.416	15.32	16.34	27.9204	27.9931	18.9709
-5.75	7.773	7.829	0	7.782	-0.012037				0.130185	0.231415	0.278126			2.817	19.453	19.197	0.06	19.153	0.0537333			0.0831253	16.64	16.6377	0	-0.0217369	-0.0217369					-0.00173689	0.123217	0.38438	0.60797	0.835765							24.4139	24.4157	15.3282	16.36	27.8819	27.9747	19.1526
-5.733	7.8	7.854	0	7.774	-0.0114148				0.130526	0.232585	0.314674			2.834	19.42	19.166	0.06	19.157	0.0726			0.0833992	16.57	16.57	0	-0.0220762	-0.0220762					-0.00207623	0.124141	0.384192	0.605199	0.83124							24.3992	24.4057	15.3464	16.35	27.8659	27.9469	19.157
-5.717	7.793	7.845	0	7.771	-0.0105704				0.13143	0.232304	0.350807			2.85	19.42	19.164	0.06	18.993	0.0765333			0.0836836	16.57	16.5723	0	-0.0218123	-0.0218123					-0.00181229	0.124461	0.387378	0.605048	0.830769							24.383	24.3963	15.3418	16.34	27.84	27.9174	18.9927
-5.7	7.76	7.814	0	7.771	-0.00979259				0.130852	0.229548	0.382089			2.867	19.393	19.128	0.067	19.101	0.0644667			0.0839625	16.64	16.6377	0	-0.0220574	-0.0220574					-0.00205738	0.125008	0.389244	0.605388	0.833446							24.38	24.406	15.3646	16.35	27.8087	27.8969	19.1006
-5.683	7.763	7.818	0	7.778	-0.00925926				0.129022	0.226607	0.407711			2.884	19.407	19.138	0.07	19.178	0.0554			0.0842358	16.57	16.5723	0	-0.0221328	-0.0221328					-0.00213279	0.124857	0.392807	0.610082	0.837292							24.401	24.406	15.3536	16.36	27.8249	27.9015	19.1782
-5.667	7.77	7.824	0	7.779	-0.00825926				0.128148	0.226407	0.427437			2.9	19.453	19.193	0.063	19.128	0.0560667			0.0845236	16.64	16.64	0	-0.0222836	-0.0222836					-0.00228361	0.12448	0.394749	0.618641	0.841779							24.403	24.4063	15.35	16.37	27.8582	27.9266	19.128
-5.65	7.77	7.823	0	7.773	-0.00739259				0.127615	0.227348	0.43943			2.917	19.443	19.187	0.06	19.098	0.0535333			0.0848017	16.64	16.6377	0	-0.022359	-0.022359					-0.00235902	0.124537	0.393599	0.62507	0.847321							24.4	24.4157	15.3418	16.36	27.8575	23.9456	19.0981
-5.633	7.76	7.815	0	7.778	-0.00735556				0.126556	0.229	0.442978			2.934	19.417	19.158	0.06	19.034	0.0525333			0.0850717	16.57	16.57	0	-0.0222459	-0.0222459					-0.0022459	0.124103	0.394938	0.627784	0.852204							24.386	24.406	15.3482	16.37	27.9189	24.6062	19.0336
-5.617	7.77	7.824	0	7.778	-0.00715556				0.126081	0.231756	0.439793			2.95	19.36	19.089	0.07	18.955	0.0508667			0.0853531	16.57	16.57	0	-0.0216803	-0.0216803					-0.00168033	0.123764	0.397766	0.630895	0.851676							24.366	24.4057	15.3582	16.36	28.1509	26.4286	18.9548
-5.6	7.77	7.824	0	7.771	-0.00664444				0.125807	0.234474	0.430385			2.967	19.37	19.108	0.067	18.938	0.0475333			0.0856386	16.57	16.57	0	-0.021473	-0.021473					-0.00147295	0.123161	0.402837	0.631272	0.853505							24.367	24.396	15.3518	16.38	28.5784	27.6049	18.9376
-5.583	7.77	7.824	0	7.769	-0.00596296				0.124467	0.237296	0.414563			2.984	19.43	19.157	0.07	19.26	0.0444			0.0859089	16.57	16.57	0	-0.0213033	-0.0213033					-0.00130328	0.12284	0.402969	0.630141	0.855993							24.3841	24.396	15.3418	16.37	29.1266	31.1535	19.2596
-5.567	7.77	7.824	0	7.778	-0.00507407				0.122622	0.240822	0.393741			3	19.41	19.145	0.07	19.305	0.0544			0.0861886	16.57	16.57	0	-0.0211525	-0.0211525					-0.00115246	0.122652	0.404062	0.630179	0.855993							24.39	24.396	15.34	16.37	29.6929	28.9381	19.3052
-5.55	7.77	7.824	0	7.779	-0.00528148				0.12263	0.244881	0.370393			3.017	19.51	19.256	0.06	19.299	0.0592			0.0864656	16.57	16.57	0	-0.0211902	-0.0211902					-0.00119016	0.122576	0.408889	0.631253	0.857502							24.39	24.3963	15.3482	16.35	30.2189	32.142	19.2987
-5.533	7.77	7.825	0	7.79	-0.00593333				0.12323	0.248704	0.346178			3.034	19.503	19.252	0.06	19.283	0.0632			0.0867497	16.57	16.5723	0	-0.0211713	-0.0211713					-0.00117131	0.122708	0.415789	0.631913	0.853693							24.376	24.406	15.3582	16.35	30.732	32.3764	19.2826
-5.517	7.78	7.834	0	7.782	-0.00628889				0.122215	0.251111	0.321867			3.05	19.54	19.304	0.05	19.202	0.0619333			0.0870314	16.64	16.6377	0	-0.0212844	-0.0212844					-0.00128443	0.122501	0.426252	0.631272	0.842684							24.3911	24.4063	15.3765	16.39	31.2011	31.811	19.2024
-5.5	7.777	7.83	0	7.773	-0.00643704				0.121156	0.253096	0.301896			3.067	19.54	19.305	0.05	19.299	0.0514667			0.0873053	16.57	16.57	0	-0.021077	-0.021077					-0.00107705	0.121841	0.435339	0.628953	0.83058							24.4	24.4157	15.38	16.38	31.5883	31.8706	19.299
-5.483	7.77	7.824	0	7.764	-0.00685926				0.121511	0.255474	0.288459			3.084	19.56	19.324	0.05	19.241	0.0404667			0.0875861	16.57	16.5723	0	-0.0214352	-0.0214352					-0.00143525	0.122991	0.438072	0.626861	0.82368							24.4	24.406	15.38	16.39	31.8942	32.0913	19.2412
-5.467	7.767	7.819	0	7.754	-0.00762222				0.121533	0.257311	0.282133			3.1	19.557	19.316	0.05	19.082	0.0386667			0.0878608	16.64	16.64	0	-0.0219254	-0.0219254					-0.00192541	0.125536	0.432228	0.626239	0.826093							24.386	24.4067	15.3883	16.37	32.1367	32.2699	19.0821
-5.45	7.74	7.794	0	7.758	-0.00884444				0.121081	0.260341	0.284926			3.117	19.497	19.259	0.05	19.073	0.0493333			0.0881389	16.64	16.64	0	-0.022623	-0.022623					-0.00262295	0.12744	0.422387	0.628746	0.838102							24.373	24.4257	15.3982	16.37	32.326	32.4132	19.0735
-5.433	7.74	7.794	0	7.767	-0.0103926				0.12163	0.2636	0.297296			3.134	19.47	19.225	0.057	19.329	0.059			0.0884231	16.64	16.6423	0	-0.0227172	-0.0227172					-0.00271721	0.128534	0.411961	0.62769	0.854221							24.37	24.4153	15.3835	16.39	32.5081	32.6104	19.3289
-5.417	7.74	7.795	0	7.769	-0.0120444				0.122207	0.264956	0.317496			3.15	19.51	19.257	0.06	19.264	0.0636			0.0887061	16.71	16.7077	0	-0.0225098	-0.0225098					-0.00250984	0.128647	0.400933	0.628689	0.873338							24.363	24.396	15.3717	16.38	32.6966	32.7593	19.2637
-5.4	7.75	7.804	0	7.77	-0.0128667				0.121881	0.265059	0.34517			3.167	19.53	19.294	0.05	19.218	0.0755333			0.08898	16.64	16.64	0	-0.0217746	-0.0217746					-0.00177459	0.127798	0.390451	0.627238	0.886798							24.353	24.3953	15.37	16.39	32.9167	32.9578	19.2177
-5.383	7.75	7.803	0	7.77	-0.0131407				0.1218	0.264148	0.376096			3.184	19.537	19.299	0.05	19.143	0.0858			0.0892556	16.64	16.64	0	-0.020191	-0.020191					-0.000190984	0.126592	0.383702	0.62605	0.889174							24.3359	24.368	15.3783	16.37	33.1259	33.1744	19.1433
-5.367	7.73	7.784	0	7.769	-0.0143185				0.122919	0.262696	0.40757			3.2	19.51	19.274	0.05	19.26	0.0999333			0.0895317	16.64	16.6377	0	-0.0188713	-0.0188713					0.00112869	0.125762	0.380666	0.624297	0.889117							24.3371	24.3683	15.38	16.37	33.32	33.3085	19.26
-5.35	7.733	7.791	0	7.778	-0.0159926				0.123919	0.260215	0.437074			3.217	19.503	19.267	0.05	19.288	0.101467			0.0898183	16.57	16.57	0	-0.018023	-0.018023					0.00197705	0.125234	0.376952	0.622072	0.88661							24.354	24.378	15.3716	16.39	33.4848	33.471	19.2876
-5.333	7.78	7.834	0	7.779	-0.0170444				0.124081	0.257704	0.463533			3.234	19.5	19.265	0.05	19.125	0.0958			0.0900911	16.57	16.57	0	-0.0173631	-0.0173631					0.00263688	0.125875	0.375275	0.620338	0.883367							24.374	24.3777	15.3782	16.39	33.605	33.5919	19.1248
-5.317	7.773	7.826	0	7.763	-0.0175556				0.125133	0.254311	0.483237			3.25	19.513	19.273	0.05	19.06	0.0885333			0.0903703	16.57	16.5723	0	-0.0174762	-0.0174762					0.00252377	0.126196	0.37584	0.618792	0.88529							24.38	24.3677	15.3883	16.39	33.7077	33.6691	19.0595
-5.3	7.75	7.804	0	7.769	-0.017437				0.126563	0.249037	0.494578			3.267	19.45	19.193	0.06	18.997	0.0893333			0.0906469	16.64	16.64	0	-0.0183811	-0.0183811					0.00161885	0.126724	0.37814	0.616869	0.887496							24.3871	24.359	15.39	16.39	33.7784	33.772	18.9969
-5.283	7.75	7.804	0	7.755	-0.0174889				0.127378	0.243215	0.498348			3.284	19.41	19.154	0.06	18.999	0.0905333			0.0909275	16.64	16.64	0	-0.019173	-0.019173					0.000827049	0.126931	0.380365	0.615323	0.886911							24.3759	24.3873	15.39	16.4	33.8476	33.8605	18.9992
-5.267	7.75	7.804	0	7.769	-0.0179037				0.128237	0.23803	0.497578			3.3	19.383	19.115	0.067	18.946	0.0842667			0.0912053	16.64	16.64	0	-0.0197385	-0.0197385					0.000261475	0.12678	0.380591	0.618	0.880652							24.363	24.368	15.3734	16.42	33.928	33.9636	18.9457
-5.25	7.747	7.801	0	7.761	-0.0181481				0.129444	0.233178	0.490911			3.317	19.353	19.079	0.07	18.926	0.0877333			0.0914867	16.64	16.64	0	-0.0199648	-0.0199648					3.5246e-05	0.126799	0.38176	0.620715	0.874827							24.3671	24.368	15.37	16.39	34.0227	34.0342	18.9263
-5.233	7.75	7.804	0	7.77	-0.0180296				0.129874	0.229607	0.481304			3.334	19.327	19.056	0.07	19.002	0.0937333			0.0917633	16.64	16.64	0	-0.0206246	-0.0206246					-0.00062459	0.127214	0.384512	0.622072	0.875525							24.377	24.368	15.3616	16.37	34.1117	34.1227	19.0017
-5.217	7.753	7.808	0	7.761	-0.017437				0.129719	0.22817	0.469948			3.35	19.34	19.068	0.07	19	0.0882			0.0920408	16.64	16.6377	0	-0.0208697	-0.0208697					-0.000869672	0.128684	0.3857	0.621695	0.877975							24.3871	24.369	15.3517	16.37	34.1875	34.191	18.9999
-5.2	7.76	7.813	0	7.76	-0.0167556				0.130244	0.229237	0.457681			3.367	19.343	19.073	0.07	19.017	0.0809333			0.0923253	16.57	16.57	0	-0.0206623	-0.0206623					-0.000662295	0.130268	0.38487	0.619433	0.879408							24.39	24.3977	15.3584	16.35	34.2781	34.3	19.017
-5.183	7.75	7.804	0	7.759	-0.0160889				0.130933	0.231681	0.443852			3.384	19.37	19.098	0.07	19.053	0.0790667			0.0925986	16.57	16.57	0	-0.0202664	-0.0202664					-0.000266393	0.131531	0.384701	0.616303	0.882726							24.3971	24.3883	15.36	16.37	34.3749	34.3953	19.0529
-5.167	7.75	7.804	0	7.76	-0.015637				0.130133	0.235222	0.429126			3.4	19.37	19.104	0.07	19.092	0.0899333			0.0928839	16.57	16.57	0	-0.019418	-0.019418					0.000581967	0.131644	0.38423	0.617661	0.883744							24.3858	24.406	15.3684	16.37	34.4481	34.4533	19.0925
-5.15	7.75	7.804	0	7.759	-0.0153852				0.12903	0.238533	0.413422			3.417	19.45	19.177	0.07	19.283	0.0803333			0.0931572	16.57	16.57	0	-0.0185885	-0.0185885					0.00141147	0.131418	0.382231	0.616907	0.877429							24.38	24.4053	15.3784	16.36	34.5035	34.5099	19.2825
-5.133	7.75	7.804	0	7.76	-0.0148148				0.129133	0.242237	0.398881			3.434	19.43	19.158	0.07	19.192	0.0673333			0.093435	16.57	16.57	0	-0.0186262	-0.0186262					0.00137377	0.131531	0.380742	0.615926	0.867852							24.3729	24.386	15.38	16.37	34.567	34.5745	19.1917
-5.117	7.75	7.804	0	7.752	-0.0139037				0.129422	0.245193	0.383993			3.45	19.43	19.177	0.06	19.035	0.057			0.0937125	16.57	16.5723	0	-0.0184377	-0.0184377					0.0015623	0.132775	0.376839	0.61423	0.854372							24.3487	24.386	15.3717	16.38	34.625	34.6148	19.0347
-5.1	7.747	7.8	0	7.75	-0.013037				0.128948	0.246978	0.369519			3.467	19.443	19.188	0.06	19.129	0.0492667			0.0939992	16.64	16.64	0	-0.0185131	-0.0185131					0.00148689	0.134001	0.374822	0.613909	0.839347							24.3329	24.378	15.37	16.39	34.7066	34.6815	19.1293
-5.083	7.74	7.794	0	7.759	-0.0130519				0.129119	0.246296	0.356244			3.484	19.43	19.18	0.06	19.347	0.0512			0.0942775	16.64	16.6377	0	-0.0186639	-0.0186639					0.00133607	0.134397	0.374162	0.614607	0.828846							24.3371	24.377	15.3783	16.4	34.7754	34.7511	19.3475
-5.067	7.747	7.802	0	7.751	-0.0132667				0.129452	0.242807	0.346637			3.5	19.483	19.232	0.06	19.258	0.0610667			0.0945553	16.57	16.57	0	-0.018909	-0.018909					0.00109098	0.134491	0.375444	0.615681	0.824265							24.3542	24.349	15.3884	16.39	34.8364	34.7981	19.2576
-5.05	7.76	7.814	0	7.758	-0.0131259				0.129126	0.236933	0.341			3.517	19.517	19.262	0.06	19.163	0.0558667			0.0948289	16.57	16.57	0	-0.0183623	-0.0183623					0.0016377	0.13434	0.376142	0.613042	0.822945							24.3813	24.3777	15.3816	16.38	34.8925	34.8591	19.1632
-5.033	7.757	7.812	0	7.761	-0.0127704				0.129422	0.229644	0.339504			3.534	19.507	19.264	0.053	19.127	0.05			0.0951069	16.57	16.5723	0	-0.018532	-0.018532					0.00146803	0.134849	0.376538	0.611534	0.824906							24.3971	24.3687	15.3716	16.39	34.9551	34.9204	19.1268
-5.017	7.77	7.824	0	7.769	-0.0132222				0.131163	0.222904	0.340919			3.55	19.5	19.262	0.05	19.051	0.054			0.0953906	16.64	16.64	0	-0.0186828	-0.0186828					0.00131721	0.134661	0.375916	0.606462	0.828902							24.4142	24.3887	15.37	16.39	35.0345	34.9946	19.0505
-5	7.767	7.82	0	7.761	-0.0133926				0.132378	0.217704	0.346652			3.567	19.467	19.215	0.057	18.991	0.0582			0.0956714	16.64	16.64	0	-0.0183811	-0.0183811					0.00161885	0.13549	0.375821	0.602089	0.831466							24.4271	24.416	15.3867	16.39	35.122	35.0931	18.991
-4.983	7.76	7.815	0	7.76	-0.0130222				0.132007	0.212793	0.354067			3.584	19.423	19.177	0.06	19.256	0.0588667			0.0959489	16.64	16.64	0	-0.0181361	-0.0181361					0.00186393	0.136037	0.377066	0.599996	0.832824							24.4228	24.416	15.3984	16.39	35.1812	35.1685	19.256
-4.967	7.77	7.823	0	7.769	-0.0129333				0.132274	0.209274	0.363059			3.6	19.53	19.274	0.06	19.387	0.0562667			0.0962267	16.64	16.64	0	-0.0179475	-0.0179475					0.00205246	0.137677	0.376066	0.602541	0.833446							24.3915	24.4157	15.4084	16.39	35.2238	35.2209	19.3868
-4.95	7.757	7.81	0	7.761	-0.0129185				0.133452	0.206607	0.373978			3.617	19.507	19.258	0.06	19.237	0.0566667			0.0965022	16.64	16.6377	0	-0.0179475	-0.0179475					0.00205246	0.138035	0.375972	0.601429	0.837009							24.3872	24.4063	15.4184	16.42	35.2553	35.2678	19.2375
-4.933	7.75	7.804	0	7.778	-0.012637				0.133837	0.205496	0.38683			3.634	19.58	19.344	0.05	19.344	0.0548			0.0967794	16.57	16.57	0	-0.0179098	-0.0179098					0.00209016	0.137338	0.37469	0.604483	0.836519							24.39	24.416	15.4116	16.4	35.3006	35.3007	19.3445
-4.917	7.75	7.803	0	7.788	-0.0125111				0.134267	0.206489	0.400289			3.65	19.573	19.342	0.05	19.459	0.0494			0.0970581	16.57	16.57	0	-0.0182492	-0.0182492					0.00175082	0.137074	0.374615	0.607198	0.834257							24.3971	24.416	15.3931	16.4	35.3347	35.3365	19.4586
-4.9	7.74	7.794	0	7.771	-0.0122667				0.135667	0.209007	0.414096			3.667	19.64	19.422	0.04	19.437	0.0476667			0.0973367	16.57	16.57	0	-0.0183811	-0.0183811					0.00161885	0.137979	0.377216	0.605067	0.828035							24.3929	24.4157	15.39	16.39	35.3663	35.3734	19.4368
-4.883	7.743	7.801	0	7.779	-0.0121852				0.13597	0.211089	0.4282			3.684	19.64	19.412	0.043	19.277	0.0478			0.0976206	16.57	16.57	0	-0.018268	-0.018268					0.00173197	0.137979	0.379064	0.595679	0.828035							24.3972	24.406	15.39	16.39	35.3839	35.3969	19.2772
-4.867	7.79	7.844	0	7.797	-0.0118593				0.135096	0.211363	0.445437			3.7	19.59	19.371	0.04	19.184	0.0432667			0.097895	16.57	16.5723	0	-0.0176648	-0.0176648					0.00233525	0.138224	0.382363	0.582463	0.826037							24.4072	24.407	15.39	16.4	35.3983	35.4156	19.1835
-4.85	7.783	7.836	0	7.782	-0.0119259				0.135319	0.210659	0.463622			3.717	19.577	19.347	0.047	19.355	0.0436			0.0981811	16.64	16.6377	0	-0.0168541	-0.0168541					0.0031459	0.138016	0.383984	0.572848	0.833276							24.4029	24.4357	15.3815	16.39	35.4031	35.4309	19.3553
-4.833	7.76	7.814	0	7.771	-0.0126889				0.136459	0.210378	0.480874			3.734	19.583	19.351	0.05	19.492	0.0452667			0.0984528	16.57	16.5723	0	-0.0168918	-0.0168918					0.0031082	0.137922	0.383211	0.569889	0.849169							24.3928	24.4263	15.3885	16.39	35.3804	35.3995	19.4917
-4.817	7.76	7.814	0	7.77	-0.0131926				0.136	0.210941	0.495548			3.75	19.63	19.394	0.05	19.365	0.0371333			0.0987375	16.64	16.64	0	-0.0178156	-0.0178156					0.00218443	0.13813	0.382608	0.572509	0.869416							24.3828	24.435	15.3816	16.38	35.3919	35.3958	19.3647
-4.8	7.76	7.814	0	7.76	-0.0136222				0.134259	0.213319	0.506652			3.767	19.623	19.398	0.043	19.33	0.0442667			0.09901	16.64	16.6377	0	-0.0185508	-0.0185508					0.00144918	0.138582	0.381967	0.580785	0.886365							24.38	24.4067	15.3885	16.38	35.4145	35.4129	19.3302
-4.783	7.763	7.818	0	7.77	-0.0138889				0.13323	0.216822	0.512096			3.784	19.61	19.392	0.04	19.316	0.0637333			0.0992919	16.57	16.57	0	-0.018777	-0.018777					0.00122295	0.138884	0.382137	0.591927	0.892812							24.3943	24.425	15.3985	16.38	35.4451	35.4333	19.3161
-4.767	7.77	7.82	0	7.76	-0.0129852				0.132385	0.219733	0.511926			3.8	19.603	19.38	0.047	19.489	0.0722			0.0995792	16.57	16.5677	0	-0.0182492	-0.0182492					0.00175082	0.139336	0.381779	0.603823	0.891662							24.364	24.3963	15.4086	16.38	35.483	35.4606	19.4886
-4.75	7.72	7.775	0	7.75	-0.0137185				0.130785	0.223385	0.503022			3.817	19.69	19.471	0.04	19.45	0.0598667			0.0998528	16.5	16.5	0	-0.0174951	-0.0174951					0.00250492	0.140166	0.383268	0.612137	0.888005							24.3356	24.4058	15.4015	16.4	35.5194	35.4828	19.4501
-4.733	7.73	7.785	0	7.75	-0.0147185				0.129407	0.228526	0.485763			3.834	19.673	19.449	0.04	19.309	0.0436			0.100126	16.5	16.5	0	-0.016873	-0.016873					0.00312705	0.14026	0.382797	0.619056	0.880615							24.3372	24.4005	15.4	16.39	35.5822	35.5039	19.3092
-4.717	7.75	7.804	0	7.741	-0.0144148				0.128148	0.234807	0.459844			3.85	19.59	19.373	0.04	19.226	0.0503333			0.100403	16.5	16.5	0	-0.0159303	-0.0159303					0.00406967	0.140052	0.383852	0.622298	0.872848							24.3472	24.386	15.4	16.38	35.63	35.5373	19.2265
-4.7	7.75	7.803	0	7.75	-0.0141926				0.126726	0.241933	0.426119			3.867	19.6	19.38	0.04	19.458	0.0590667			0.100687	16.5	16.5023	0	-0.0159115	-0.0159115					0.00408852	0.140637	0.383362	0.626766	0.866249							24.35	24.378	15.3914	16.4	35.5968	35.5581	19.4578
-4.683	7.74	7.794	0	7.759	-0.0137333				0.125207	0.247933	0.387533			3.884	19.57	19.336	0.05	19.446	0.0762			0.100962	16.57	16.57	0	-0.0158738	-0.0158738					0.00412623	0.14092	0.383928	0.631046	0.860348							24.3715	24.3793	15.39	16.39	35.5766	35.5405	19.4456
-4.667	7.733	7.788	0	7.76	-0.0130148				0.124104	0.251756	0.347044			3.9	19.603	19.368	0.05	19.092	0.0671333			0.101247	16.57	16.57	0	-0.0162697	-0.0162697					0.00373033	0.141693	0.382344	0.632441	0.855956							24.4088	24.4257	15.39	16.38	35.5798	35.5346	19.0922
-4.65	7.74	7.794	0	7.75	-0.0132519				0.123585	0.253496	0.306489			3.917	19.607	19.365	0.05	19.047	0.0653333			0.101525	16.57	16.57	0	-0.0164959	-0.0164959					0.0035041	0.143125	0.382307	0.628105	0.851846							24.42	24.416	15.3815	16.38	35.5605	35.5418	19.0468
-4.633	7.74	7.793	0	7.76	-0.0135259				0.122993	0.254289	0.268756			3.934	19.533	19.294	0.05	19.145	0.0588			0.1018	16.57	16.57	0	-0.0163639	-0.0163639					0.00363607	0.143729	0.382457	0.624843	0.846096							24.4056	24.4157	15.38	16.4	35.5896	35.5463	19.1452
-4.617	7.73	7.785	0	7.741	-0.0135185				0.121963	0.255222	0.233215			3.95	19.487	19.253	0.05	19.391	0.0582667			0.102082	16.57	16.5677	0	-0.0164582	-0.0164582					0.0035418	0.144011	0.380007	0.622657	0.841911							24.3784	24.406	15.3972	16.44	35.6459	35.5913	19.3906
-4.6	7.74	7.795	0	7.73	-0.0120889				0.120948	0.254822	0.203993			3.967	19.513	19.28	0.05	19.285	0.0732667			0.102361	16.5	16.5023	0	-0.017382	-0.017382					0.00261803	0.143634	0.375048	0.620432	0.842043							24.3627	24.4053	15.4	16.44	35.7162	35.6378	19.2853
-4.583	7.75	7.804	0	7.75	-0.0102074				0.120415	0.252837	0.183526			3.984	19.55	19.315	0.05	19.214	0.0767333			0.102637	16.57	16.57	0	-0.0176459	-0.0176459					0.0023541	0.144238	0.367093	0.618264	0.843042							24.3528	24.386	15.4172	16.47	35.768	35.7074	19.2142
-4.567	7.743	7.797	0	7.75	-0.00962222				0.120519	0.249822	0.173496			4	19.56	19.322	0.05	19.114	0.0873333			0.102919	16.57	16.57	0	-0.0176648	-0.0176648					0.00233525	0.144879	0.364548	0.621054	0.843362							24.3428	24.3777	15.4286	16.47	35.8052	35.7754	19.1138
-4.55	7.74	7.793	0	7.76	-0.00897778				0.120393	0.246289	0.175111			4.017	19.527	19.282	0.05	18.983	0.0956667			0.103198	16.57	16.57	0	-0.017891	-0.017891					0.00210902	0.145369	0.361098	0.62292	0.845266							24.3255	24.368	15.43	16.55	35.8125	35.7973	18.9826
-4.533	7.73	7.784	0	7.75	-0.00794074				0.119081	0.244185	0.187659			4.034	19.41	19.158	0.06	19.01	0.0756667			0.10347	16.57	16.57	0	-0.0179475	-0.0179475					0.00205246	0.145708	0.355951	0.624919	0.845172							24.3488	24.368	15.4472	16.6	35.8115	35.8054	19.0095
-4.517	7.733	7.788	0	7.75	-0.00762222				0.118452	0.244867	0.209363			4.05	19.433	19.192	0.057	19.254	0.0648667			0.10375	16.57	16.57	0	-0.0176836	-0.0176836					0.00231639	0.146462	0.34873	0.627219	0.844286							24.3744	24.3687	15.4586	16.62	35.8216	35.8019	19.254
-4.5	7.74	7.794	0	7.75	-0.00571852				0.118807	0.2462	0.239356			4.067	19.53	19.275	0.06	19.358	0.0628			0.104034	16.57	16.57	0	-0.0174197	-0.0174197					0.00258033	0.147141	0.339285	0.630782	0.84472							24.3945	24.388	15.4773	16.65	35.8423	35.8215	19.3581
-4.483	7.74	7.794	0	7.74	-0.00412593				0.119578	0.246578	0.273993			4.084	19.51	19.258	0.06	19.288	0.0859333			0.104307	16.57	16.57	0	-0.0176459	-0.0176459					0.0023541	0.148159	0.332593	0.636268	0.843475							24.3856	24.388	15.4971	16.64	35.8532	35.8418	19.288
-4.467	7.74	7.794	0	7.76	-0.00468148				0.120104	0.245052	0.31043			4.1	19.54	19.304	0.05	19.214	0.0934667			0.104589	16.57	16.57	0	-0.017627	-0.017627					0.00237295	0.148517	0.331839	0.644167	0.845116							24.3728	24.3883	15.5	16.65	35.841	35.8454	19.2139
-4.45	7.747	7.801	0	7.758	-0.00486667				0.120533	0.241304	0.345444			4.117	19.533	19.295	0.05	19.042	0.0931333			0.10487	16.57	16.57	0	-0.0173631	-0.0173631					0.00263688	0.147631	0.337457	0.654819	0.846605							24.37	24.406	15.5172	16.64	35.8251	35.8502	19.042
-4.433	7.75	7.804	0	7.76	-0.00491111				0.121259	0.237519	0.37617			4.134	19.497	19.257	0.05	18.984	0.0706			0.105143	16.57	16.57	0	-0.0169672	-0.0169672					0.00303279	0.146632	0.345884	0.654517	0.844456							24.37	24.406	15.5287	16.63	35.8174	35.8289	18.9841
-4.417	7.753	7.806	0	7.763	-0.00521481				0.122237	0.235385	0.400459			4.15	19.447	19.198	0.057	19.137	0.0703333			0.105423	16.57	16.57	0	-0.0165525	-0.0165525					0.00344754	0.145539	0.355291	0.651218	0.84093							24.3845	24.4067	15.5472	16.66	35.8492	35.8022	19.1369
-4.4	7.74	7.794	0	7.752	-0.00518519				0.122911	0.233563	0.416881			4.167	19.443	19.191	0.06	19.211	0.0717333			0.1057	16.57	16.57	0	-0.0164016	-0.0164016					0.00359836	0.145011	0.365113	0.641924	0.84012							24.3973	24.4263	15.5673	16.64	35.9048	35.8194	19.2106
-4.383	7.743	7.796	0	7.738	-0.00536296				0.124311	0.230652	0.425444			4.184	19.463	19.211	0.06	19.294	0.0815333			0.105986	16.57	16.57	0	-0.0161377	-0.0161377					0.00386229	0.145482	0.374879	0.629594	0.841439							24.3855	23.7033	15.5786	16.65	35.8872	35.8494	19.2939
-4.367	7.73	7.784	0	7.743	-0.00575556				0.125363	0.226667	0.427119			4.2	19.49	19.238	0.06	19.312	0.0834			0.106264	16.57	16.5723	0	-0.0172311	-0.0172311					0.00276885	0.145916	0.381477	0.614041	0.84504							24.3873	23.8616	15.58	16.66	35.8763	35.8422	19.3116
-4.35	7.727	7.782	0	7.754	-0.00692593				0.125267	0.2252	0.422474			4.217	19.513	19.261	0.06	19.235	0.0692			0.106542	16.64	16.6377	0	-0.018268	-0.018268					0.00173197	0.145802	0.384984	0.604634	0.848848							24.3973	24.1096	15.5886	16.66	35.8672	35.8491	19.2347
-4.333	7.75	7.802	0	7.756	-0.00768889				0.124615	0.227037	0.412681			4.234	19.533	19.293	0.053	19.223	0.0628667			0.106815	16.57	16.5723	0	-0.019041	-0.019041					0.000959016	0.145633	0.388226	0.599411	0.853957							24.4293	24.2679	15.5987	16.68	35.863	35.8473	19.2226
-4.317	7.72	7.775	0	7.752	-0.00735556				0.124607	0.232141	0.400681			4.25	19.55	19.314	0.05	19.31	0.0415333			0.107099	16.64	16.64	0	-0.0193615	-0.0193615					0.000638525	0.144558	0.388773	0.596565	0.860367							24.4909	24.4506	15.6173	16.68	35.8826	35.8613	19.3096
-4.3	7.73	7.785	0	7.75	-0.00787407				0.125044	0.239267	0.388104			4.267	19.55	19.316	0.05	19.336	0.0312667			0.107378	16.64	16.64	0	-0.0198139	-0.0198139					0.000186066	0.143917	0.38866	0.595	0.858859							24.5683	24.5607	15.62	16.69	35.9129	35.8897	19.3363
-4.283	7.74	7.794	0	7.745	-0.00956296				0.12517	0.245052	0.376504			4.284	19.58	19.344	0.05	19.299	0.0400667			0.107654	16.64	16.6377	0	-0.0193049	-0.0193049					0.000695082	0.142975	0.38751	0.595415	0.85539							24.6486	24.59	15.62	16.68	35.9523	35.9258	19.2995
-4.267	7.737	7.79	0	7.736	-0.0104667				0.124467	0.248037	0.365526			4.3	19.583	19.346	0.05	19.253	0.0392			0.107936	16.57	16.57	0	-0.0187016	-0.0187016					0.00129836	0.142579	0.385002	0.595848	0.852581							24.7212	24.672	15.6373	16.7	35.9509	35.9418	19.2528
-4.25	7.73	7.784	0	7.726	-0.0112296				0.124193	0.249615	0.354622			4.317	19.57	19.336	0.05	19.334	0.0457333			0.10821	16.57	16.5723	0	-0.0175516	-0.0175516					0.00244836	0.143144	0.383777	0.595848	0.852449							24.7764	24.6746	15.6573	16.71	35.9677	35.9578	19.3342
-4.233	7.73	7.781	0	7.724	-0.0120222				0.1242	0.250948	0.343933			4.334	19.597	19.361	0.05	19.279	0.0306667			0.108491	16.64	16.64	0	-0.0173066	-0.0173066					0.00269344	0.143012	0.381402	0.597903	0.847755							24.812	24.7843	15.6687	16.72	35.9694	35.9614	19.2795
-4.217	7.69	7.744	0	7.721	-0.0122148				0.124437	0.25163	0.3342			4.35	19.603	19.366	0.05	19.259	0.0289333			0.108772	16.64	16.64	0	-0.0173631	-0.0173631					0.00263688	0.142975	0.379196	0.599902	0.83912							24.8565	24.8033	15.6613	16.73	35.9388	35.9536	19.2589
-4.2	7.697	7.752	0	7.713	-0.0127778				0.12477	0.250267	0.3246			4.367	19.587	19.355	0.05	19.63	0.0238			0.109052	16.64	16.64	0	-0.0175516	-0.0175516					0.00244836	0.141994	0.378649	0.60058	0.835199							24.9066	24.8587	15.6686	16.73	35.9486	35.9447	19.6297
-4.183	7.71	7.764	0	7.717	-0.0135778				0.124578	0.246644	0.316452			4.384	19.64	19.422	0.043	19.686	0.0325333			0.109331	16.64	16.6377	0	-0.017627	-0.017627					0.00237295	0.141372	0.380214	0.602541	0.832334							24.9568	24.887	15.6613	16.76	35.9783	35.9509	19.686
-4.167	7.713	7.764	0	7.715	-0.0136148				0.124141	0.241563	0.310304			4.4	19.723	19.508	0.04	19.525	0.0378667			0.10961	16.57	16.57	0	-0.0175328	-0.0175328					0.00246721	0.141052	0.380591	0.607047	0.828601							25.0141	24.9346	15.6687	16.75	36.0068	35.9688	19.5252
-4.15	7.67	7.725	0	7.706	-0.0130148				0.123815	0.237993	0.306333			4.417	19.757	19.534	0.04	19.449	0.0400667			0.109881	16.57	16.57	0	-0.0180984	-0.0180984					0.00190164	0.141278	0.381666	0.610063	0.830467							25.0962	25.0373	15.6787	16.76	36.019	36.0031	19.4492
-4.133	7.68	7.734	0	7.724	-0.0121704				0.123696	0.23837	0.304452			4.434	19.7	19.483	0.04	19.336	0.0408667			0.110166	16.57	16.57	0	-0.0184189	-0.0184189					0.00158115	0.141938	0.383419	0.611835	0.837367							25.1639	25.0936	15.6973	16.74	36.0478	36.0351	19.3364
-4.117	7.68	7.735	0	7.73	-0.011837				0.123904	0.242437	0.305704			4.45	19.713	19.485	0.04	19.279	0.0411333			0.110451	16.57	16.5723	0	-0.0182492	-0.0182492					0.00175082	0.141843	0.384343	0.611383	0.843589							25.2167	25.159	15.7087	16.76	36.0966	36.0663	19.2786
-4.1	7.7	7.754	0	7.73	-0.0119481				0.123807	0.247363	0.311363			4.467	19.57	19.354	0.04	19.158	0.0428			0.110724	16.64	16.6377	0	-0.0182303	-0.0182303					0.00176967	0.141334	0.38702	0.613607	0.854202							25.2595	25.2047	15.71	16.76	36.1316	36.1091	19.1584
-4.083	7.703	7.759	0	7.73	-0.0119926				0.123133	0.251622	0.321911			4.484	19.603	19.393	0.04	19.809	0.0474667			0.110997	16.57	16.57	0	-0.0174762	-0.0174762					0.00252377	0.140731	0.388207	0.614531	0.865948							25.2994	25.2336	15.7187	16.76	36.1444	36.1211	19.8093
-4.067	7.72	7.774	0	7.728	-0.0119185				0.122807	0.255311	0.333467			4.5	19.71	19.49	0.04	19.581	0.0678667			0.111275	16.57	16.57	0	-0.0166467	-0.0166467					0.00335328	0.140712	0.38866	0.616058	0.871641							25.3321	25.299	15.72	16.79	36.1589	36.1505	19.5806
-4.05	7.717	7.772	0	7.741	-0.0109704				0.123519	0.258319	0.342711			4.517	19.687	19.47	0.04	19.481	0.0738667			0.111562	16.57	16.5723	0	-0.0160811	-0.0160811					0.00391885	0.141052	0.387774	0.616831	0.87264							25.3697	25.3373	15.72	16.77	36.1465	36.1714	19.4811
-4.033	7.74	7.794	0	7.739	-0.00945185				0.125022	0.261059	0.346622			4.534	19.7	19.482	0.04	19.356	0.0606667			0.111833	16.64	16.6377	0	-0.0164016	-0.0164016					0.00359836	0.14075	0.387491	0.620281	0.871943							25.4167	25.3923	15.7288	16.78	36.1252	36.1467	19.3563
-4.017	7.737	7.789	0	7.739	-0.00919259				0.125993	0.263089	0.344859			4.55	19.693	19.474	0.04	19.27	0.0614			0.112119	16.57	16.57	0	-0.0159303	-0.0159303					0.00406967	0.140637	0.388038	0.624504	0.868907							25.4521	25.411	15.7213	16.77	36.1252	36.1518	19.2696
-4	7.72	7.774	0	7.728	-0.00921481				0.126822	0.263215	0.338319			4.567	19.67	19.45	0.04	19.325	0.0624667			0.112396	16.57	16.5723	0	-0.0153836	-0.0153836					0.00461639	0.141334	0.389301	0.62933	0.864609							25.4674	25.4483	15.7287	16.79	36.1273	36.1554	19.3255
-3.983	7.723	7.776	0	7.721	-0.00875556				0.12757	0.260385	0.328037			4.584	19.64	19.422	0.04	19.45	0.0679333			0.112668	16.64	16.64	0	-0.015082	-0.015082					0.00491803	0.140901	0.388924	0.633949	0.860122							25.4775	25.459	15.73	16.79	36.1244	36.1493	19.45
-3.967	7.7	7.754	0	7.713	-0.00814074				0.128126	0.255541	0.315304			4.6	19.643	19.423	0.04	19.283	0.0764			0.112948	16.64	16.6377	0	-0.0153648	-0.0153648					0.00463525	0.140863	0.388471	0.635721	0.856012							25.4947	25.5043	15.7387	16.8	36.1847	36.1628	19.283
-3.95	7.707	7.761	0	7.717	-0.00720741				0.128807	0.251422	0.302259			4.617	19.617	19.396	0.04	19.221	0.0906667			0.113227	16.57	16.57	0	-0.015459	-0.015459					0.00454098	0.13911	0.390111	0.635966	0.850017							25.5223	25.5147	15.74	16.78	36.2425	36.1828	19.2207
-3.933	7.71	7.765	0	7.727	-0.00652593				0.13037	0.248511	0.287689			4.634	19.587	19.362	0.047	19.313	0.0813333			0.113513	16.57	16.57	0	-0.015591	-0.015591					0.00440902	0.137998	0.390281	0.633516	0.845285							25.5595	25.543	15.74	16.78	36.2571	36.2016	19.3128
-3.917	7.72	7.774	0	7.737	-0.00701481				0.131067	0.245844	0.2734			4.65	19.66	19.422	0.05	19.618	0.0648667			0.113785	16.57	16.57	0	-0.0162131	-0.0162131					0.00378688	0.136772	0.390998	0.628463	0.845266							25.5995	25.5807	15.7487	16.79	36.2472	36.2071	19.6178
-3.9	7.72	7.773	0	7.735	-0.00801481				0.130363	0.243548	0.263393			4.667	19.63	19.398	0.05	19.482	0.0595333			0.114066	16.57	16.57	0	-0.0164959	-0.0164959					0.0035041	0.136697	0.391959	0.624448	0.845964							25.6322	25.601	15.7588	16.78	36.2734	36.2222	19.4817
-3.883	7.7	7.754	0	7.731	-0.00862222				0.129689	0.241356	0.260667			4.684	19.69	19.472	0.04	19.437	0.0587333			0.114348	16.57	16.57	0	-0.0172123	-0.0172123					0.00278771	0.136037	0.393486	0.619546	0.84849							25.6475	25.6377	15.7688	16.79	36.2483	36.2327	19.4367
-3.867	7.703	7.76	0	7.745	-0.00861481				0.130104	0.239341	0.264956			4.7	19.687	19.46	0.04	19.309	0.0636			0.114626	16.57	16.57	0	-0.0174762	-0.0174762					0.00252377	0.135924	0.393184	0.618396	0.845153							25.6353	25.636	15.77	16.79	36.2292	36.2341	19.3094
-3.85	7.74	7.794	0	7.737	-0.00877778				0.130437	0.237615	0.273807			4.717	19.57	19.354	0.04	19.123	0.0638667			0.114898	16.57	16.57	0	-0.0176459	-0.0176459					0.0023541	0.135792	0.392242	0.618716	0.845002							25.63	25.6373	15.77	16.79	36.2202	36.2334	19.1235
-3.833	7.74	7.793	0	7.731	-0.00945185				0.130341	0.237119	0.284526			4.734	19.6	19.378	0.04	19.141	0.0640667			0.115186	16.57	16.57	0	-0.0170238	-0.0170238					0.00297623	0.136112	0.393637	0.61981	0.841119							25.6375	25.6763	15.7877	16.81	36.2583	36.2296	19.1415
-3.817	7.72	7.774	0	7.73	-0.0100815				0.130378	0.237844	0.295689			4.75	19.55	19.312	0.05	19.206	0.0562667			0.115458	16.57	16.57	0	-0.0167221	-0.0167221					0.00327787	0.136225	0.394674	0.617811	0.829223							25.6917	25.6943	15.7812	16.82	36.3282	36.2749	19.2062
-3.8	7.727	7.779	0	7.732	-0.0110741				0.130274	0.238637	0.306			4.767	19.523	19.29	0.05	19.596	0.0459333			0.115735	16.57	16.57	0	-0.0167221	-0.0167221					0.00327787	0.135641	0.395258	0.619037	0.818722							25.7396	25.7127	15.78	16.82	36.4279	36.3427	19.5964
-3.783	7.71	7.764	0	7.726	-0.0120444				0.12983	0.23997	0.318163			4.784	19.563	19.331	0.05	19.476	0.0654			0.116019	16.57	16.57	0	-0.0169861	-0.0169861					0.00301393	0.134698	0.392543	0.620526	0.807071							25.7648	25.7323	15.7888	16.81	36.4695	36.4247	19.4763
-3.767	7.717	7.771	0	7.728	-0.0117481				0.129711	0.24197	0.330407			4.8	19.61	19.374	0.05	19.316	0.0794667			0.116295	16.57	16.57	0	-0.0170992	-0.0170992					0.00290082	0.134736	0.38981	0.620149	0.803678							25.7774	25.7507	15.7989	16.81	36.4523	36.4744	19.3159
-3.75	7.72	7.774	0	7.725	-0.0117407				0.129852	0.243807	0.341207			4.817	19.613	19.378	0.05	19.433	0.0847333			0.116573	16.57	16.57	0	-0.0175516	-0.0175516					0.00244836	0.134416	0.387227	0.6203	0.807467							25.78	25.771	15.7912	16.83	36.4425	36.4959	19.4327
-3.733	7.717	7.769	0	7.714	-0.0127407				0.1298	0.246193	0.350089			4.834	19.623	19.402	0.043	19.576	0.0771333			0.116856	16.57	16.57	0	-0.0183246	-0.0183246					0.00167541	0.134133	0.382608	0.625239	0.817591							25.78	25.8077	15.79	16.83	36.4107	36.4912	19.5764
-3.717	7.7	7.753	0	7.712	-0.013563				0.129378	0.248474	0.356985			4.85	19.657	19.435	0.04	19.281	0.0592667			0.117134	16.57	16.57	0	-0.0186828	-0.0186828					0.00131721	0.134095	0.379102	0.632271	0.834992							25.7949	25.7983	15.7989	16.82	36.4002	36.4732	19.2812
-3.7	7.69	7.744	0	7.708	-0.013963				0.128652	0.251178	0.362748			4.867	19.61	19.393	0.04	19.233	0.0398			0.117413	16.57	16.5677	0	-0.0189656	-0.0189656					0.00103443	0.134152	0.378611	0.638078	0.850074							25.8149	25.8167	15.7822	16.82	36.4109	36.4544	19.2326
-3.683	7.69	7.745	0	7.715	-0.0140593				0.12837	0.254896	0.369007			4.884	19.63	19.416	0.04	19.4	0.0476667			0.117692	16.5	16.5023	0	-0.0184943	-0.0184943					0.00150574	0.134189	0.379686	0.641	0.861348							25.8274	25.836	15.7442	16.82	36.4684	36.45	19.4002
-3.667	7.71	7.764	0	7.706	-0.0138296				0.129067	0.259615	0.3756			4.9	19.68	19.461	0.04	19.556	0.0616			0.117972	16.57	16.5677	0	-0.0180795	-0.0180795					0.00192049	0.133398	0.381515	0.639699	0.865816							25.8525	25.8363	15.7134	16.81	36.4396	36.4615	19.5565
-3.65	7.713	7.766	0	7.701	-0.0135407				0.129919	0.26417	0.38157			4.917	19.66	19.441	0.04	19.394	0.0640667			0.11825	16.5	16.5023	0	-0.0171557	-0.0171557					0.00284426	0.132757	0.386115	0.636758	0.865702							25.86	25.854	15.6922	16.79	36.4298	36.4356	19.3938
-3.633	7.7	7.754	0	7.707	-0.013437				0.129726	0.267074	0.383689			4.934	19.64	19.423	0.04	19.255	0.0615333			0.118523	16.57	16.57	0	-0.0168918	-0.0168918					0.0031082	0.131531	0.389565	0.633252	0.861555							25.9198	25.855	15.69	16.77	36.3789	36.4124	19.2552
-3.617	7.707	7.761	0	7.715	-0.0137556				0.129919	0.267993	0.384681			4.95	19.65	19.428	0.04	19.189	0.062			0.118801	16.57	16.5677	0	-0.0169672	-0.0169672					0.00303279	0.130607	0.390526	0.627973	0.853656							25.888	25.892	15.6811	16.76	36.3817	36.4074	19.1895
-3.6	7.71	7.764	0	7.721	-0.0132444				0.131556	0.267933	0.386615			4.967	19.59	19.373	0.04	19.315	0.0621333			0.119079	16.5	16.5023	0	-0.0174385	-0.0174385					0.00256148	0.130457	0.392034	0.62292	0.845587							25.8551	25.8923	15.6621	16.74	36.3904	36.387	19.3152
-3.583	7.713	7.768	0	7.714	-0.0120519				0.133178	0.266193	0.388363			4.984	19.61	19.395	0.04	19.553	0.0638667			0.119364	16.57	16.5677	0	-0.0172877	-0.0172877					0.00271229	0.130815	0.394787	0.618264	0.844984							25.8649	25.9017	15.669	16.74	36.4028	36.3878	19.5531
-3.567	7.72	7.774	0	7.707	-0.0115333				0.133474	0.262881	0.389363			5	19.653	19.438	0.04	19.498	0.0626667			0.119636	16.5	16.5	0	-0.0173443	-0.0173443					0.00265574	0.131286	0.395428	0.617416	0.846152							25.8775	25.8927	15.7233	16.73	36.3877	36.3883	19.4984
-3.55	7.717	7.769	0	7.697	-0.0113704				0.133919	0.257844	0.388467			5.017	19.69	19.472	0.04	19.454	0.0645333			0.119916	16.5	16.5023	0	-0.0169672	-0.0169672					0.00303279	0.131776	0.394108	0.611986	0.852958							25.8875	25.9117	15.7839	16.73	36.376	36.3654	19.4538
-3.533	7.7	7.754	0	7.704	-0.0111556				0.13477	0.250985	0.382711			5.034	19.693	19.474	0.04	19.339	0.0497333			0.120197	16.57	16.5677	0	-0.0164393	-0.0164393					0.00356066	0.132606	0.394259	0.608084	0.857087							25.8826	25.9023	15.8436	16.76	36.3584	36.3432	19.3393
-3.517	7.7	7.756	0	7.716	-0.0115852				0.134815	0.243348	0.375052			5.05	19.677	19.458	0.04	19.328	0.0392667			0.120479	16.5	16.5	0	-0.0159303	-0.0159303					0.00406967	0.133699	0.392242	0.606274	0.855975							25.8875	25.9203	15.8858	16.76	36.3255	36.3238	19.3275
-3.5	7.73	7.783	0	7.725	-0.0117333				0.134274	0.23743	0.367674			5.067	19.67	19.447	0.04	19.187	0.0412			0.120754	16.5	16.5	0	-0.0154025	-0.0154025					0.00459754	0.133718	0.389565	0.608008	0.851827							25.92	25.9307	15.908	16.82	36.311	36.2984	19.1871
-3.483	7.71	7.764	0	7.721	-0.0112222				0.135178	0.234444	0.36137			5.084	19.6	19.382	0.04	19.359	0.0554			0.121038	16.5	16.5	0	-0.0150631	-0.0150631					0.00493689	0.133869	0.385907	0.607669	0.843626							25.9748	25.9507	15.9189	16.86	36.3283	36.2958	19.3595
-3.467	7.71	7.763	0	7.718	-0.0110889				0.13583	0.235933	0.355963			5.1	19.603	19.391	0.04	19.512	0.0493333			0.121312	16.5	16.5	0	-0.0149311	-0.0149311					0.00506885	0.133699	0.386379	0.602541	0.83584							26.0199	25.979	15.92	16.86	36.3808	36.3469	19.512
-3.45	7.7	7.754	0	7.706	-0.0118296				0.134948	0.238267	0.350719			5.117	19.68	19.461	0.04	19.481	0.0479333			0.121594	16.5	16.4977	0	-0.0151008	-0.0151008					0.00489918	0.134265	0.385266	0.594189	0.830882							26.0375	26.0163	15.9021	16.88	36.4229	36.3821	19.4812
-3.433	7.703	7.757	0	7.706	-0.0126296				0.133793	0.240844	0.346711			5.134	19.667	19.454	0.04	19.485	0.0430667			0.121867	16.43	16.43	0	-0.0151574	-0.0151574					0.00484262	0.134189	0.392751	0.581973	0.827055							26.0325	26.026	15.8731	16.87	36.4198	36.3679	19.4849
-3.417	7.7	7.754	0	7.698	-0.0129185				0.134356	0.244504	0.34497			5.15	19.74	19.521	0.04	19.577	0.044			0.12215	16.43	16.43	0	-0.0142336	-0.0142336					0.00576639	0.133982	0.397011	0.577882	0.826207							26.0375	26.0263	15.861	16.88	36.3531	36.3212	19.577
-3.4	7.7	7.753	0	7.692	-0.0129407				0.135185	0.248948	0.347281			5.167	19.723	19.507	0.04	19.486	0.0480667			0.122435	16.43	16.43	0	-0.0138943	-0.0138943					0.00610574	0.134491	0.400914	0.580088	0.827866							26.0475	26.0443	15.86	16.88	36.2921	36.2874	19.4864
-3.383	7.69	7.744	0	7.705	-0.0132889				0.1348	0.253393	0.356541			5.184	19.75	19.529	0.04	19.29	0.0334667			0.122704	16.43	16.43	0	-0.0132344	-0.0132344					0.00676557	0.134906	0.406042	0.588873	0.827677							26.0425	26.0543	15.86	16.87	36.2576	36.2692	19.2902
-3.367	7.687	7.739	0	7.708	-0.0137333				0.133548	0.256622	0.368244			5.2	19.71	19.487	0.04	19.125	0.0254			0.122981	16.43	16.43	0	-0.0131402	-0.0131402					0.00685984	0.134981	0.412621	0.601975	0.826791							26.04	26.0643	15.86	16.86	36.269	36.3039	19.1246
-3.35	7.67	7.724	0	7.701	-0.014637				0.13323	0.257044	0.37823			5.217	19.643	19.423	0.04	19.469	0.0344667			0.123267	16.43	16.43	0	-0.0125746	-0.0125746					0.00742541	0.134623	0.41937	0.618132	0.826848							26.04	26.0813	15.869	16.87	36.3279	36.3522	19.4689
-3.333	7.67	7.726	0	7.7	-0.0155778				0.132919	0.2558	0.387237			5.234	19.613	19.4	0.04	19.625	0.0377333			0.123549	16.43	16.43	0	-0.012009	-0.012009					0.00799098	0.134661	0.424706	0.629783	0.825811							26.04	26.062	15.87	16.87	36.3566	36.3782	19.6254
-3.317	7.7	7.753	0	7.689	-0.0157259				0.132489	0.253748	0.395037			5.25	19.683	19.469	0.04	19.626	0.0396667			0.123818	16.43	16.4323	0	-0.0117451	-0.0117451					0.00825492	0.135057	0.426195	0.637135	0.827093							26.04	26.0627	15.861	16.88	36.3623	36.3893	19.6258
-3.3	7.69	7.743	0	7.69	-0.0154296				0.131852	0.254911	0.405519			5.267	19.733	19.517	0.04	19.499	0.0424667			0.124097	16.5	16.5	0	-0.0115754	-0.0115754					0.00842459	0.13549	0.423839	0.642923	0.826885							26.04	26.082	15.8509	16.88	36.3549	36.3831	19.4992
-3.283	7.68	7.733	0	7.69	-0.0150519				0.131637	0.259363	0.417785			5.284	19.753	19.538	0.04	19.394	0.0443333			0.124377	16.5	16.4977	0	-0.0115943	-0.0115943					0.00840574	0.135943	0.416448	0.649993	0.829166							26.04	26.082	15.841	16.87	36.3507	36.3664	19.3943
-3.267	7.67	7.724	0	7.69	-0.0146444				0.131356	0.265363	0.428637			5.3	19.79	19.571	0.04	19.802	0.0424			0.12466	16.43	16.4323	0	-0.0117074	-0.0117074					0.00829262	0.136734	0.406852	0.653443	0.833408							26.04	26.0817	15.84	16.85	36.3504	36.3609	19.8024
-3.25	7.677	7.732	0	7.685	-0.0149926				0.13057	0.271548	0.441807			5.317	19.77	19.55	0.04	19.738	0.0327333			0.12494	16.5	16.5	0	-0.0117262	-0.0117262					0.00827377	0.137055	0.396389	0.655064	0.836651							26.055	26.072	15.84	16.87	36.3377	36.3452	19.7375
-3.233	7.69	7.743	0	7.689	-0.0149037				0.129481	0.277274	0.456437			5.334	19.74	19.532	0.035	19.427	0.0204667			0.125212	16.5	16.5	0	-0.0124615	-0.0124615					0.00753852	0.136923	0.385511	0.654442	0.834445							26.0675	26.0733	15.8219	16.87	36.3258	36.3269	19.4271
-3.217	7.68	7.735	0	7.69	-0.0136296				0.129585	0.282163	0.473533			5.35	19.76	19.549	0.034	19.264	0.0369333			0.125491	16.5	16.5	0	-0.0124426	-0.0124426					0.00755738	0.136527	0.378216	0.649766	0.832993							26.085	26.112	15.8291	16.86	36.3247	36.3464	19.2638
-3.2	7.69	7.744	0	7.695	-0.0123185				0.130096	0.288244	0.495207			5.367	19.71	19.492	0.04	19.519	0.0451333			0.125778	16.5	16.5	0	-0.0122541	-0.0122541					0.0077459	0.136546	0.373842	0.643093	0.831749							26.0825	26.112	15.8482	16.85	36.369	36.3913	19.5187
-3.183	7.687	7.742	0	7.684	-0.0115926				0.129644	0.293637	0.519704			5.384	19.71	19.495	0.04	19.535	0.0456			0.126055	16.5	16.5	0	-0.0119713	-0.0119713					0.00802869	0.136565	0.371994	0.638323	0.826263							26.0951	26.1197	15.8409	16.84	36.4332	36.4324	19.535
-3.167	7.7	7.754	0	7.693	-0.0109852				0.128244	0.294852	0.544733			5.4	19.75	19.531	0.04	19.473	0.0428			0.126332	16.5	16.4977	0	-0.0121221	-0.0121221					0.00787787	0.136489	0.372993	0.633629	0.823416							26.1	26.11	15.8309	16.87	36.452	36.4556	19.4729
-3.15	7.693	7.747	0	7.691	-0.010637				0.128222	0.291615	0.5624			5.417	19.74	19.52	0.04	19.43	0.0396667			0.126605	16.43	16.4323	0	-0.011877	-0.011877					0.00812295	0.137413	0.376745	0.627784	0.825094							26.085	26.1107	15.83	16.86	36.4432	36.4611	19.4297
-3.133	7.69	7.744	0	7.698	-0.0101185				0.129081	0.285333	0.570267			5.434	19.717	19.498	0.04	19.403	0.0777333			0.126891	16.5	16.5	0	-0.0114434	-0.0114434					0.00855656	0.138375	0.37912	0.620225	0.826112							26.08	26.1297	15.8392	16.85	36.4402	36.4768	19.4034
-3.117	7.69	7.743	0	7.7	-0.00885926				0.129193	0.27877	0.571652			5.45	19.71	19.495	0.04	19.572	0.0787333			0.127163	16.5	16.5	0	-0.0112549	-0.0112549					0.00874508	0.139506	0.379912	0.614437	0.828186							26.0875	26.1203	15.8309	16.86	36.4625	36.4956	19.5715
-3.1	7.68	7.735	0	7.695	-0.00767407				0.128237	0.274496	0.563			5.467	19.75	19.531	0.04	19.553	0.0641333			0.127442	16.5	16.5	0	-0.0114623	-0.0114623					0.0085377	0.140939	0.38093	0.610233	0.830731							26.0825	26.1297	15.83	16.85	36.4678	36.5011	19.5534
-3.083	7.69	7.745	0	7.699	-0.00734074				0.128652	0.272637	0.545111			5.484	19.737	19.517	0.04	19.337	0.0596			0.127727	16.5	16.5	0	-0.0114246	-0.0114246					0.00857541	0.141466	0.382363	0.607103	0.832145							26.0952	26.1197	15.8391	16.85	36.4874	36.5311	19.3365
-3.067	7.7	7.754	0	7.708	-0.00734074				0.129393	0.272007	0.520637			5.5	19.72	19.501	0.04	19.444	0.0605333			0.128	16.5	16.5	0	-0.0119713	-0.0119713					0.00802869	0.142277	0.381402	0.603917	0.832032							26.1	26.1107	15.8492	16.86	36.5289	36.5637	19.4438
-3.05	7.7	7.754	0	7.71	-0.00717037				0.12923	0.270785	0.487756			5.517	19.71	19.492	0.04	19.488	0.063			0.128279	16.5	16.4977	0	-0.0118393	-0.0118393					0.00816066	0.142899	0.378385	0.601749	0.831881							26.0925	26.1297	15.8592	16.87	36.5675	36.6004	19.4882
-3.033	7.697	7.749	0	7.71	-0.00713333				0.128644	0.269659	0.450059			5.534	19.717	19.49	0.04	19.399	0.0690667			0.128562	16.43	16.43	0	-0.0115566	-0.0115566					0.00844344	0.143616	0.376349	0.599883	0.831806							26.0749	26.12	15.8691	16.86	36.6109	36.6236	19.3992
-3.017	7.68	7.735	0	7.705	-0.00681481				0.129267	0.270185	0.413541			5.55	19.6	19.383	0.04	19.185	0.0621333			0.128838	16.43	16.43	0	-0.0105385	-0.0105385					0.00946148	0.144275	0.376029	0.599374	0.83158							26.085	26.12	15.8608	16.87	36.606	36.6401	19.1845
-3	7.69	7.743	0	7.706	-0.00614074				0.129385	0.271541	0.37683			5.567	19.617	19.403	0.04	19.345	0.0638			0.12912	16.43	16.43	0	-0.0100861	-0.0100861					0.00991393	0.144313	0.376368	0.599034	0.833634							26.1126	26.12	15.8507	16.88	36.5717	36.6203	19.3449
-2.983	7.68	7.734	0	7.709	-0.0065037				0.128244	0.272393	0.34323			5.584	19.68	19.462	0.04	19.448	0.0657333			0.129398	16.43	16.43	0	-0.00987869	-0.00987869					0.0101213	0.144483	0.375972	0.597828	0.835784							26.1353	26.1213	15.8593	16.87	36.5133	36.583	19.4478
-2.967	7.683	7.739	0	7.708	-0.00739259				0.127585	0.271074	0.312622			5.6	19.68	19.458	0.04	19.3	0.0596			0.129673	16.43	16.43	0	-0.00967131	-0.00967131					0.0103287	0.144445	0.375953	0.597734	0.839856							26.1551	26.1593	15.8876	16.88	36.4839	36.5537	19.3
-2.95	7.71	7.764	0	7.699	-0.00728889				0.128807	0.267126	0.282852			5.617	19.627	19.405	0.04	19.21	0.0631333			0.129957	16.43	16.43	0	-0.00925656	-0.00925656					0.0107434	0.144841	0.37733	0.599468	0.843532							26.1449	26.148	15.89	16.87	36.5101	36.5622	19.2104
-2.933	7.703	7.755	0	7.686	-0.00657778				0.129452	0.261652	0.252259			5.634	19.58	19.363	0.04	19.309	0.069			0.13023	16.43	16.43	0	-0.00931312	-0.00931312					0.0106869	0.146462	0.377876	0.602541	0.849093							26.14	26.148	15.8808	16.88	36.544	36.5755	19.3086
-2.917	7.67	7.724	0	7.681	-0.00637037				0.128807	0.256711	0.221311			5.65	19.597	19.369	0.047	19.467	0.0708			0.130506	16.43	16.43	0	-0.00940738	-0.00940738					0.0105926	0.147989	0.378272	0.607518	0.851318							26.14	26.148	15.88	16.89	36.5992	36.6011	19.4671
-2.9	7.67	7.724	0	7.691	-0.00605185				0.128274	0.252993	0.193156			5.667	19.623	19.387	0.05	19.243	0.0713333			0.130791	16.43	16.43	0	-0.0095959	-0.0095959					0.0104041	0.150063	0.379422	0.611081	0.85047							26.14	26.1483	15.8985	16.89	36.6319	36.6289	19.2432
-2.883	7.67	7.724	0	7.685	-0.00577037				0.129437	0.251459	0.167519			5.684	19.617	19.388	0.043	19.211	0.0379333			0.131065	16.43	16.43	0	-0.00982213	-0.00982213					0.0101779	0.1511	0.379648	0.615625	0.85162							26.14	26.1583	15.8907	16.9	36.6219	36.6282	19.2113
-2.867	7.67	7.725	0	7.675	-0.00599259				0.130711	0.252489	0.14137			5.7	19.55	19.314	0.047	19.045	0.0416			0.131349	16.43	16.4323	0	-0.00976557	-0.00976557					0.0102344	0.15159	0.378498	0.619998	0.85407							26.14	26.1677	15.8712	16.9	36.6172	36.6249	19.0454
-2.85	7.69	7.743	0	7.69	-0.00562222				0.131252	0.2552	0.120696			5.717	19.473	19.238	0.05	19.055	0.049			0.131622	16.5	16.4977	0	-0.00970902	-0.00970902					0.010291	0.151515	0.376764	0.621563	0.852355							26.1627	26.1587	15.87	16.9	36.5992	36.6087	19.0547
-2.833	7.67	7.724	0	7.688	-0.00477778				0.130859	0.258578	0.106311			5.734	19.48	19.225	0.06	19.161	0.042			0.131908	16.43	16.43	0	-0.00984098	-0.00984098					0.010159	0.151383	0.376651	0.621224	0.848							26.1852	26.1777	15.87	16.9	36.5789	36.5825	19.1609
-2.817	7.67	7.725	0	7.691	-0.00472593				0.130956	0.262822	0.0977778			5.75	19.46	19.21	0.06	19.303	0.0366			0.13218	16.43	16.43	0	-0.0100861	-0.0100861					0.00991393	0.151628	0.375275	0.619056	0.846322							26.1824	26.1687	15.8793	16.91	36.5643	36.576	19.3025
-2.8	7.69	7.744	0	7.683	-0.0048				0.131304	0.266467	0.0966074			5.767	19.51	19.274	0.05	19.28	0.0334			0.132458	16.43	16.4277	0	-0.00953934	-0.00953934					0.0104607	0.152589	0.375067	0.618735	0.841816							26.1724	26.1963	15.8892	16.91	36.5278	36.5754	19.2797
-2.783	7.69	7.743	0	7.682	-0.00448148				0.13137	0.268274	0.104133			5.784	19.517	19.276	0.053	19.248	0.0361333			0.132744	16.36	16.36	0	-0.00848361	-0.00848361					0.0115164	0.154041	0.378819	0.618452	0.836481							26.1548	26.205	15.8807	16.91	36.5384	36.5671	19.2479
-2.767	7.68	7.734	0	7.689	-0.00427407				0.131081	0.26777	0.117696			5.8	19.54	19.306	0.05	19.347	0.0474			0.133015	16.36	16.3623	0	-0.00761639	-0.00761639					0.0123836	0.155587	0.384248	0.620734	0.836575							26.15	26.1763	15.8707	16.88	36.5355	36.5498	19.3472
-2.75	7.683	7.739	0	7.69	-0.00374074				0.131726	0.265941	0.137215			5.817	19.573	19.337	0.05	19.314	0.0382667			0.133301	16.43	16.43	0	-0.00750328	-0.00750328					0.0124967	0.156096	0.387774	0.623637	0.835143							26.1728	26.1867	15.8886	16.89	36.5284	36.5387	19.3145
-2.733	7.7	7.754	0	7.694	-0.00293333				0.132089	0.262378	0.160844			5.834	19.57	19.331	0.05	19.197	0.0285333			0.133574	16.43	16.43	0	-0.0072582	-0.0072582					0.0127418	0.156492	0.389395	0.625126	0.834483							26.1876	26.2063	15.9086	16.89	36.5077	36.5433	19.1967
-2.717	7.693	7.746	0	7.69	-0.00314074				0.131304	0.258622	0.185015			5.85	19.533	19.296	0.05	19.268	0.0304			0.133857	16.43	16.4277	0	-0.00767295	-0.00767295					0.012327	0.156341	0.390847	0.623241	0.830561							26.2052	26.216	15.8913	16.89	36.4925	36.5387	19.2683
-2.7	7.68	7.734	0	7.69	-0.00367407				0.130044	0.256215	0.20783			5.867	19.52	19.285	0.05	19.233	0.0303333			0.134133	16.36	16.36	0	-0.00776721	-0.00776721					0.0122328	0.15619	0.393354	0.619678	0.825622							26.2252	26.2157	15.8807	16.9	36.5103	36.5449	19.2327
-2.683	7.683	7.736	0	7.688	-0.00356296				0.131244	0.256911	0.229148			5.884	19.54	19.307	0.05	19.47	0.0386			0.134409	16.36	16.36	0	-0.00795574	-0.00795574					0.0120443	0.156473	0.392129	0.619716	0.821437							26.2376	26.206	15.88	16.89	36.5555	36.5645	19.4698
-2.667	7.67	7.725	0	7.695	-0.00328889				0.132474	0.260348	0.247911			5.9	19.583	19.347	0.05	19.409	0.0378			0.134696	16.36	16.3623	0	-0.0084459	-0.0084459					0.0115541	0.156548	0.386737	0.622864	0.816535							26.2324	26.207	15.88	16.9	36.6224	36.6062	19.409
-2.65	7.68	7.734	0	7.686	-0.0034				0.131778	0.265859	0.26517			5.917	19.58	19.345	0.05	19.2	0.0282667			0.134973	16.43	16.43	0	-0.00886066	-0.00886066					0.0111393	0.157604	0.382061	0.618189	0.818515							26.2224	26.244	15.8894	16.88	36.6509	36.6316	19.2004
-2.633	7.68	7.733	0	7.689	-0.00367407				0.130407	0.272296	0.279822			5.934	19.59	19.358	0.05	19.357	0.0368			0.135245	16.43	16.4277	0	-0.00904918	-0.00904918					0.0109508	0.158189	0.376707	0.612853	0.81908							26.2048	26.2433	15.89	16.89	36.6384	36.6354	19.3565
-2.617	7.67	7.724	0	7.696	-0.00441481				0.131178	0.277748	0.291044			5.95	19.65	19.432	0.04	19.456	0.0396			0.135526	16.36	16.36	0	-0.00918115	-0.00918115					0.0108189	0.158848	0.372993	0.615587	0.820966							26.2	26.224	15.89	16.88	36.6119	36.6265	19.4559
-2.6	7.677	7.73	0	7.689	-0.00559259				0.131837	0.281711	0.297348			5.967	19.65	19.425	0.04	19.285	0.0342667			0.135803	16.36	16.36	0	-0.00889836	-0.00889836					0.0111016	0.159602	0.372654	0.625371	0.828111							26.2	26.224	15.89	16.89	36.5659	36.6003	19.2848
-2.583	7.67	7.724	0	7.687	-0.00588148				0.13177	0.284496	0.298674			5.984	19.55	19.315	0.05	19.178	0.0317333			0.136087	16.36	16.36	0	-0.0088041	-0.0088041					0.0111959	0.160394	0.371127	0.637965	0.835991							26.2	26.216	15.89	16.88	36.5236	36.5625	19.1778
-2.567	7.67	7.725	0	7.683	-0.00520741				0.131496	0.28443	0.298422			6	19.563	19.329	0.047	19.116	0.0356667			0.136361	16.36	16.36	0	-0.00897377	-0.00897377					0.0110262	0.16177	0.369996	0.642866	0.83699							26.2	26.224	15.909	16.88	36.5024	36.525	19.116
-2.55	7.69	7.744	0	7.681	-0.00561481				0.132207	0.280519	0.299541			6.017	19.51	19.277	0.05	19.307	0.0497333			0.136645	16.36	16.36	0	-0.00931312	-0.00931312					0.0106869	0.162148	0.372579	0.639077	0.837537							26.2	26.2237	15.8814	16.89	36.5068	36.5202	19.3074
-2.533	7.687	7.74	0	7.686	-0.00658519				0.132015	0.273807	0.302622			6.034	19.55	19.317	0.05	19.347	0.0445333			0.136918	16.36	16.36	0	-0.00946393	-0.00946393					0.0105361	0.162449	0.374219	0.632102	0.835784							26.1924	26.206	15.88	16.89	36.5137	36.5178	19.3466
-2.517	7.68	7.734	0	7.691	-0.00717778				0.131511	0.266348	0.308622			6.05	19.597	19.361	0.05	19.364	0.0407333			0.137204	16.36	16.36	0	-0.00980328	-0.00980328					0.0101967	0.162581	0.374106	0.620809	0.836142							26.1976	26.2067	15.8895	16.92	36.5107	36.5188	19.3636
-2.5	7.68	7.733	0	7.683	-0.00807407				0.132281	0.259607	0.314741			6.067	19.597	19.359	0.05	18.919	0.0502667			0.137477	16.36	16.36	0	-0.0100484	-0.0100484					0.00995164	0.162525	0.376293	0.607914	0.838668							26.2153	26.2267	15.89	16.89	36.5247	36.5562	18.9191
-2.483	7.67	7.724	0	7.674	-0.00860741				0.133963	0.255711	0.320674			6.084	19.57	19.335	0.05	19.371	0.0793333			0.137755	16.36	16.36	0	-0.0106516	-0.0106516					0.00934836	0.162845	0.378178	0.596376	0.839893							26.2048	26.2533	15.89	16.9	36.5587	36.5822	19.3708
-2.467	7.673	7.727	0	7.677	-0.00817778				0.134852	0.255852	0.327637			6.1	19.58	19.344	0.05	19.372	0.0828			0.138033	16.36	16.36	0	-0.011123	-0.011123					0.00887705	0.162977	0.380289	0.58695	0.843155							26.2154	26.234	15.8995	16.9	36.5783	36.5801	19.3717
-2.45	7.67	7.723	0	7.671	-0.00868148				0.1348	0.25757	0.336126			6.117	19.583	19.343	0.05	19.283	0.0634667			0.138313	16.36	16.36	0	-0.0114057	-0.0114057					0.00859426	0.163486	0.379611	0.586102	0.845511							26.2276	26.2343	15.9	16.91	36.5712	36.5769	19.2834
-2.433	7.66	7.714	0	7.678	-0.0102074				0.134207	0.258452	0.346178			6.134	19.53	19.295	0.05	19.182	0.0411333			0.138597	16.36	16.3623	0	-0.0114811	-0.0114811					0.00851885	0.164052	0.382043	0.589099	0.84406							26.2377	26.2443	15.9095	16.91	36.5448	36.5773	19.1824
-2.417	7.66	7.715	0	7.68	-0.0109556				0.135148	0.259341	0.357356			6.15	19.547	19.315	0.05	19.272	0.0475333			0.138876	16.43	16.43	0	-0.0121221	-0.0121221					0.00787787	0.165767	0.37567	0.596904	0.842533							26.2323	26.2537	15.9195	16.91	36.563	36.5922	19.2715
-2.4	7.68	7.734	0	7.674	-0.0112889				0.136556	0.260793	0.367733			6.167	19.61	19.374	0.05	19.382	0.0617333			0.139148	16.43	16.4277	0	-0.0128762	-0.0128762					0.00712377	0.167803	0.37273	0.606481	0.84159							26.207	26.2437	15.9296	16.91	36.5668	36.6049	19.3816
-2.383	7.677	7.73	0	7.675	-0.0116963				0.137185	0.261548	0.375807			6.184	19.607	19.358	0.05	19.255	0.0598			0.139429	16.36	16.36	0	-0.013423	-0.013423					0.00657705	0.168444	0.371089	0.612834	0.839309							26.2077	26.2337	15.9109	16.91	36.5812	36.6194	19.255
-2.367	7.67	7.724	0	7.67	-0.0117926				0.136526	0.2606	0.381333			6.2	19.43	19.195	0.05	18.865	0.0541333			0.139711	16.36	16.36	0	-0.0138566	-0.0138566					0.00614344	0.169745	0.366339	0.614908	0.842061							26.2176	26.2243	15.9004	16.91	36.5547	36.5953	18.8654
-2.35	7.667	7.721	0	7.678	-0.0117778				0.135548	0.25777	0.386178			6.217	19.45	19.215	0.05	19.07	0.0614			0.139984	16.36	16.36	0	-0.0139885	-0.0139885					0.00601147	0.170198	0.358364	0.616944	0.847416							26.2277	26.2347	15.9097	16.9	36.5481	36.5933	19.0699
-2.333	7.67	7.724	0	7.678	-0.0124593				0.134919	0.251881	0.389785			6.234	19.46	19.21	0.06	19.507	0.0985333			0.140265	16.36	16.36	0	-0.0142525	-0.0142525					0.00574754	0.171102	0.348843	0.616775	0.850998							26.2378	26.2533	15.9195	16.9	36.5336	36.5876	19.5068
-2.317	7.667	7.721	0	7.677	-0.0129778				0.134681	0.246459	0.390148			6.25	19.52	19.273	0.06	19.63	0.108933			0.140549	16.36	16.3577	0	-0.0140639	-0.0140639					0.00593607	0.172366	0.339229	0.615078	0.85343							26.2323	26.2337	15.92	16.9	36.5299	36.5782	19.6297
-2.3	7.67	7.724	0	7.685	-0.0123259				0.134926	0.245237	0.385585			6.267	19.61	19.372	0.053	19.633	0.0846			0.140832	16.29	16.29	0	-0.0133664	-0.0133664					0.00663361	0.173195	0.33576	0.613174	0.8526							26.207	26.2247	15.92	16.93	36.536	36.5754	19.633
-2.283	7.673	7.728	0	7.683	-0.0118963				0.135733	0.248185	0.374037			6.284	19.667	19.445	0.043	19.468	0.0778			0.141104	16.29	16.2923	0	-0.0129893	-0.0129893					0.00701066	0.174326	0.337589	0.612929	0.853128							26.2	26.2433	15.92	16.92	36.5386	36.5693	19.4675
-2.267	7.68	7.734	0	7.675	-0.0120148				0.135711	0.252785	0.354889			6.3	19.693	19.478	0.04	19.432	0.0778			0.141377	16.36	16.36	0	-0.0124992	-0.0124992					0.00750082	0.175269	0.344074	0.611684	0.852864							26.2077	26.224	15.9006	16.91	36.5546	36.5811	19.4322
-2.25	7.677	7.73	0	7.677	-0.0117407				0.13497	0.257511	0.329141			6.317	19.733	19.516	0.04	19.582	0.0758			0.141665	16.36	16.36	0	-0.0124426	-0.0124426					0.00755738	0.176777	0.354367	0.612929	0.846944							26.2177	26.2243	15.9	16.89	36.5618	36.5776	19.5817
-2.233	7.67	7.724	0	7.681	-0.0116				0.134941	0.261185	0.298667			6.334	19.743	19.514	0.04	19.427	0.0486667			0.141943	16.36	16.36	0	-0.0130459	-0.0130459					0.0069541	0.177946	0.365377	0.612702	0.84176							26.2278	26.2343	15.9	16.91	36.5475	36.5682	19.4266
-2.217	7.67	7.724	0	7.679	-0.0114				0.135415	0.262496	0.265578			6.35	19.59	19.374	0.04	19.177	0.0394			0.142214	16.36	16.36	0	-0.0130648	-0.0130648					0.00693525	0.178643	0.376971	0.611666	0.843325							26.2454	26.2443	15.9	16.92	36.5355	36.5649	19.1774
-2.2	7.67	7.725	0	7.679	-0.0106815				0.136444	0.261704	0.231481			6.367	19.62	19.406	0.04	19.165	0.0591333			0.142499	16.36	16.3623	0	-0.0139508	-0.0139508					0.00604918	0.179661	0.384908	0.611552	0.8457							26.25	26.254	15.9	16.91	36.5211	36.5492	19.1648
-2.183	7.68	7.734	0	7.68	-0.010163				0.137459	0.261415	0.199919			6.384	19.68	19.461	0.04	19.556	0.0648667			0.142772	16.43	16.43	0	-0.0147803	-0.0147803					0.00521967	0.179982	0.390187	0.612533	0.849866							26.2577	26.254	15.9097	16.92	36.5024	36.5309	19.5565
-2.167	7.673	7.727	0	7.682	-0.0102963				0.13683	0.258874	0.172978			6.4	19.66	19.442	0.04	19.56	0.054			0.14305	16.43	16.43	0	-0.0151008	-0.0151008					0.00489918	0.181094	0.391544	0.613211	0.859651							26.26	26.254	15.9197	16.89	36.5198	36.5333	19.5601
-2.15	7.67	7.724	0	7.681	-0.010237				0.13517	0.252304	0.152926			6.417	19.66	19.443	0.04	19.436	0.0548			0.143336	16.43	16.4277	0	-0.0153648	-0.0153648					0.00463525	0.18232	0.391111	0.614833	0.870189							26.2368	26.254	15.92	16.89	36.5308	36.5293	19.4361
-2.133	7.673	7.726	0	7.684	-0.00991852				0.134156	0.244356	0.14257			6.434	19.673	19.457	0.04	19.417	0.0710667			0.143609	16.36	16.36	0	-0.0155721	-0.0155721					0.00442787	0.182678	0.386416	0.617189	0.874111							26.2531	26.2543	15.92	16.9	36.5595	36.5439	19.417
-2.117	7.66	7.714	0	7.674	-0.00965185				0.133526	0.238859	0.143815			6.45	19.69	19.475	0.04	19.663	0.0665333			0.143886	16.36	16.36	0	-0.015459	-0.015459					0.00454098	0.183074	0.383249	0.623034	0.872942							26.2677	26.2633	15.9103	16.93	36.5878	36.5761	19.6627
-2.1	7.66	7.717	0	7.684	-0.00979259				0.132978	0.236689	0.154467			6.467	19.737	19.519	0.04	19.493	0.0604667			0.144172	16.36	16.3577	0	-0.0149689	-0.0149689					0.00503115	0.18347	0.383475	0.62933	0.868398							26.2623	26.244	15.91	16.91	36.5871	36.5704	19.4933
-2.083	7.7	7.753	0	7.689	-0.00961481				0.131815	0.23877	0.173141			6.484	19.74	19.519	0.04	19.339	0.0304667			0.144444	16.29	16.29	0	-0.0140262	-0.0140262					0.00597377	0.183809	0.383343	0.633252	0.861197							26.2368	26.2443	15.959	16.93	36.5655	36.5649	19.3389
-2.067	7.69	7.744	0	7.69	-0.00948889				0.130689	0.242822	0.19917			6.5	19.703	19.485	0.04	19.46	0.0261333			0.144725	16.29	16.29	0	-0.0135549	-0.0135549					0.00644508	0.18494	0.38193	0.633063	0.849904							26.2068	26.2533	15.96	16.94	36.5404	36.5383	19.4598
-2.05	7.69	7.744	0	7.678	-0.00919259				0.129148	0.248044	0.231815			6.517	19.703	19.485	0.04	19.547	0.0481333			0.145008	16.29	16.2923	0	-0.0136492	-0.0136492					0.00635082	0.184431	0.382646	0.633817	0.836085							26.1923	26.2343	15.9405	16.93	36.5404	36.5503	19.5473
-2.033	7.683	7.736	0	7.68	-0.00847407				0.127659	0.252363	0.2696			6.534	19.697	19.479	0.04	19.433	0.0522667			0.14528	16.36	16.36	0	-0.0141016	-0.0141016					0.00589836	0.183017	0.383589	0.633157	0.827715							26.2054	26.2433	15.9104	16.93	36.526	36.5567	19.433
-2.017	7.67	7.725	0	7.676	-0.00785926				0.126711	0.255778	0.311356			6.55	19.697	19.473	0.04	19.26	0.0564			0.145569	16.36	16.36	0	-0.0150066	-0.0150066					0.00499344	0.181264	0.385172	0.634157	0.823963							26.2178	26.2237	15.8809	16.93	36.531	36.5649	19.2604
-2	7.69	7.744	0	7.678	-0.00788148				0.126319	0.258489	0.354222			6.567	19.62	19.402	0.04	19.234	0.0576			0.145838	16.36	16.36	0	-0.0158926	-0.0158926					0.00410738	0.180529	0.385738	0.633214	0.821984							26.2355	26.2147	15.8703	16.93	36.4966	36.5788	19.2342
-1.983	7.69	7.743	0	7.678	-0.00768148				0.125615	0.25977	0.395704			6.584	19.623	19.407	0.04	19.366	0.0856667			0.146122	16.36	16.36	0	-0.0161754	-0.0161754					0.00382459	0.181264	0.385059	0.631932	0.820457							26.2323	26.2343	15.87	16.89	36.4313	36.5418	19.3662
-1.967	7.67	7.724	0	7.687	-0.00742222				0.124919	0.257785	0.434474			6.6	19.65	19.432	0.04	19.482	0.1			0.146401	16.36	16.36	0	-0.0164016	-0.0164016					0.00359836	0.181943	0.385794	0.633742	0.819589							26.2377	26.2437	15.8798	16.9	36.4104	36.4519	19.4821
-1.95	7.67	7.723	0	7.674	-0.00648889				0.124089	0.254341	0.470385			6.617	19.65	19.429	0.04	19.337	0.105267			0.146675	16.36	16.3577	0	-0.0164582	-0.0164582					0.0035418	0.18347	0.386661	0.635552	0.81678							26.2632	26.234	15.8996	16.9	36.4154	36.4257	19.3367
-1.933	7.65	7.705	0	7.664	-0.00624444				0.123696	0.249356	0.501304			6.634	19.61	19.393	0.04	19.262	0.1086			0.146959	16.29	16.2923	0	-0.0161377	-0.0161377					0.00386229	0.184639	0.387076	0.635627	0.815084							26.2777	26.2347	15.9	16.92	36.3809	36.395	19.2616
-1.917	7.663	7.716	0	7.653	-0.00711111				0.124341	0.246185	0.524756			6.65	19.62	19.398	0.04	19.164	0.116267			0.147238	16.36	16.3577	0	-0.0156287	-0.0156287					0.00437131	0.185958	0.387566	0.634666	0.816724							26.2645	26.2537	15.9298	16.92	36.3682	36.3657	19.1643
-1.9	7.65	7.704	0	7.644	-0.00851111				0.125319	0.245978	0.537933			6.667	19.56	19.322	0.05	19.108	0.106133			0.147512	16.29	16.2923	0	-0.0153648	-0.0153648					0.00463525	0.187372	0.384833	0.632611	0.819872							26.2445	26.244	15.9395	16.91	36.4168	36.3759	19.1077
-1.883	7.65	7.705	0	7.641	-0.0101037				0.125311	0.248756	0.540496			6.684	19.527	19.289	0.05	19.215	0.0977333			0.147788	16.36	16.36	0	-0.0146672	-0.0146672					0.00533279	0.188409	0.378649	0.632856	0.828959							26.2245	26.244	15.94	16.92	36.4618	36.3966	19.2148
-1.867	7.66	7.713	0	7.653	-0.0117037				0.125881	0.252533	0.532726			6.7	19.51	19.274	0.05	19.145	0.1058			0.148071	16.36	16.3577	0	-0.0139885	-0.0139885					0.00601147	0.188899	0.371881	0.634967	0.834313							26.2354	26.2437	15.94	16.91	36.5062	36.4207	19.1454
-1.85	7.647	7.7	0	7.658	-0.0133556				0.127556	0.256259	0.517267			6.717	19.503	19.265	0.05	19.064	0.112133			0.148347	16.29	16.2923	0	-0.0133664	-0.0133664					0.00663361	0.190068	0.366395	0.637927	0.842872							26.271	26.2343	15.94	16.94	36.5525	36.4921	19.0639
-1.833	7.64	7.694	0	7.666	-0.0164741				0.129778	0.259689	0.496348			6.734	19.473	19.224	0.057	19.08	0.106067			0.148625	16.36	16.3577	0	-0.0128951	-0.0128951					0.00710492	0.191444	0.363737	0.639398	0.852298							26.2722	26.2447	15.94	16.93	36.5606	36.5335	19.0797
-1.817	7.643	7.698	0	7.669	-0.0204741				0.131467	0.262296	0.469874			6.75	19.46	19.206	0.06	19.089	0.0961333			0.148904	16.29	16.2923	0	-0.0130648	-0.0130648					0.00693525	0.192594	0.36336	0.640698	0.861781							26.2545	26.2633	15.93	16.93	36.5351	36.5406	19.0893
-1.8	7.65	7.705	0	7.677	-0.024563				0.132948	0.261919	0.438467			6.767	19.453	19.2	0.06	19.124	0.0890667			0.149188	16.36	16.36	0	-0.0137057	-0.0137057					0.00629426	0.193405	0.363963	0.644167	0.869643							26.2344	26.244	15.93	16.92	36.532	36.5627	19.1244
-1.783	7.66	7.714	0	7.663	-0.0282296				0.134281	0.26003	0.404652			6.784	19.46	19.206	0.06	19.114	0.100867			0.149468	16.36	16.3577	0	-0.014573	-0.014573					0.00542705	0.194046	0.364811	0.64494	0.88759							26.23	26.244	15.9398	16.92	36.5723	36.5865	19.1145
-1.767	7.653	7.708	0	7.668	-0.0315185				0.135407	0.257156	0.370807			6.8	19.453	19.201	0.06	19.122	0.0944			0.149743	16.29	16.29	0	-0.015082	-0.015082					0.00491803	0.193707	0.362549	0.643243	0.90435							26.2379	26.2443	15.9499	16.91	36.6067	36.6282	19.1224
-1.75	7.66	7.714	0	7.707	-0.0348				0.136496	0.253207	0.340852			6.817	19.48	19.225	0.06	19.175	0.0966667			0.150024	16.29	16.29	0	-0.0149689	-0.0149689					0.00503115	0.193443	0.362455	0.639982	0.914134							26.2632	26.2543	15.95	16.92	36.6307	36.6548	19.1752
-1.733	7.66	7.71	0	7.732	-0.0391259				0.137859	0.249607	0.316459			6.834	19.467	19.217	0.06	19.244	0.0744			0.150297	16.29	16.2923	0	-0.014573	-0.014573					0.00542705	0.194046	0.364189	0.636362	0.913456							26.2622	26.264	15.9698	16.94	36.712	36.6908	19.2436
-1.717	7.61	7.665	0	7.731	-0.0447111				0.138407	0.248637	0.298163			6.85	19.53	19.275	0.06	19.162	0.0913333			0.150583	16.36	16.36	0	-0.0144221	-0.0144221					0.00557787	0.195366	0.365867	0.633384	0.903558							26.2367	26.2633	15.9501	16.93	36.757	36.7446	19.162
-1.7	7.62	7.673	0	7.73	-0.0498222				0.137689	0.250867	0.287548			6.867	19.513	19.26	0.06	19.219	0.120867			0.150857	16.36	16.3577	0	-0.0142336	-0.0142336					0.00576639	0.197025	0.366527	0.631649	0.891342							26.2144	26.2447	15.94	16.94	36.7872	36.7949	19.2192
-1.683	7.6	7.655	0	7.737	-0.0528444				0.136244	0.255304	0.284815			6.884	19.52	19.283	0.05	19.122	0.168733			0.151134	16.29	16.29	0	-0.0145541	-0.0145541					0.0054459	0.198099	0.365094	0.629952	0.87347							26.2334	26.264	15.9499	16.92	36.7988	36.8269	19.1222
-1.667	7.61	7.664	0	7.733	-0.0552815				0.134756	0.260726	0.291207			6.9	19.5	19.262	0.05	19.126	0.209733			0.151416	16.29	16.29	0	-0.0143656	-0.0143656					0.00563443	0.19908	0.364001	0.623807	0.857973							26.2714	26.272	15.95	16.93	36.7624	36.8228	19.1259
-1.65	7.61	7.664	0	7.737	-0.0579852				0.133711	0.266978	0.308163			6.917	19.47	19.22	0.057	19.028	--	0.236867		0.151693	16.29	16.29	0	-0.013932	-0.013932					0.00606803	0.199607	0.364284	0.615681	0.845945							26.2955	26.272	15.9301	16.93	36.7071	36.7723	19.0279
-1.633	7.61	7.665	0	7.739	-0.059963				0.133504	0.271607	0.331704			6.934	19.447	19.191	0.06	19.029	--	0.265667		0.151976	16.29	16.2877	0	-0.0130082	-0.0130082					0.0069918	0.199928	0.360796	0.617397	0.834068							26.2843	26.272	15.93	16.93	36.6536	36.7109	19.0292
-1.617	7.63	7.684	0	7.693	-0.0615852				0.132474	0.27263	0.3582			6.95	19.427	17.693	0.893	19.038	--	0.292267		0.152255	16.22	16.22	0	-0.0120467	-0.0120467					0.00795328	0.200456	0.358948	0.621808	0.827922							26.2722	26.2723	15.93	16.93	36.6139	36.6604	19.0381
-1.6	7.633	7.686	0	7.712	-0.0641407				0.130074	0.270741	0.384104			6.967	19.7	17.561	1.123	19.007	--	0.3074		0.15254	16.22	16.22	0	-0.0111607	-0.0111607					0.00883934	0.199909	0.356818	0.619791	0.827243							26.2544	26.2823	15.93	16.93	36.5396	36.5646	19.0073
-1.583	7.62	7.674	0	7.732	-0.0648889				0.127667	0.266452	0.40723			6.984	20.093	18.395	0.877	19.096	--	0.336333		0.152816	16.22	16.22	0	-0.0110852	-0.0110852					0.00891475	0.200154	0.357648	0.612514	0.829619							26.25	26.2913	15.9367	16.93	36.5096	36.5261	19.0957
-1.567	7.62	7.675	0	7.73	-0.0645926				0.126585	0.260778	0.427541			7	20.44	19.069	0.68	19.211	--	0.364933		0.153091	16.22	16.22	0	-0.0112361	-0.0112361					0.00876393	0.20038	0.361757	0.601975	0.82894							26.2734	26.2723	15.94	16.93	36.4737	36.4922	19.2105
-1.55	7.63	7.683	0	7.73	-0.0650519				0.126207	0.255496	0.442407			7.017	20.423	19.046	0.69	19.355	--	0.389067		0.153365	16.22	16.22	0	-0.0112549	-0.0112549					0.00874508	0.20055	0.364962	0.599958	0.829619							26.3112	26.2823	15.94	16.95	36.4606	36.4624	19.3545
-1.533	7.61	7.664	0	7.738	-0.0653259				0.125607	0.251756	0.450319			7.034	20.57	19.306	0.62	19.466	--	0.405133		0.153643	16.22	16.2223	0	-0.0107459	-0.0107459					0.0092541	0.20072	0.366565	0.604275	0.83058							26.3122	26.292	15.94	16.92	36.4487	36.4537	19.4657
-1.517	7.61	7.667	0	7.755	-0.0647407				0.12523	0.2498	0.448963			7.05	20.537	19.261	0.637	19.54	--	0.418933		0.153927	16.29	16.29	0	-0.0107082	-0.0107082					0.0092918	0.200682	0.367771	0.612325	0.827149							26.2944	26.292	15.9333	16.92	36.3899	36.4087	19.5395
-1.5	7.65	7.703	0	7.775	-0.063563				0.12483	0.249133	0.43783			7.067	20.76	19.658	0.53	19.765	--	0.444733		0.154207	16.29	16.29	0	-0.0106516	-0.0106516					0.00934836	0.201059	0.370222	0.624334	0.82483							26.2822	26.2913	15.9367	16.94	36.3337	36.3667	19.7651
-1.483	7.64	7.699	0	7.788	-0.0609407				0.124096	0.250289	0.419341			7.084	20.727	19.604	0.547	19.979	--	0.455933		0.154479	16.29	16.29	0	-0.0109344	-0.0109344					0.00906557	0.201587	0.371259	0.635457	0.825377							26.28	26.2727	15.9467	16.95	36.3571	36.3586	19.9794
-1.467	7.71	7.763	0	7.782	-0.0567037				0.124133	0.253437	0.396393			7.1	20.83	19.786	0.5	19.993	--	0.438267		0.15476	16.29	16.2877	0	-0.0109533	-0.0109533					0.00904672	0.201889	0.372013	0.64428	0.825264							26.3035	26.2923	15.9634	16.96	36.392	36.356	19.9933
-1.45	7.7	7.757	0	7.78	-0.0517556				0.12543	0.256052	0.369652			7.117	20.857	19.825	0.493	20.089	0.431933			0.155035	16.22	16.22	0	-0.0107082	-0.0107082					0.0092918	0.202548	0.372296	0.654423	0.827489							26.3021	26.302	15.97	16.94	36.4579	36.4047	20.0885
-1.433	7.74	7.794	0	7.794	-0.0470815				0.127111	0.256074	0.340274			7.134	20.883	19.882	0.477	20.058	0.412933			0.155314	16.22	16.22	0	-0.0107836	-0.0107836					0.00921639	0.20302	0.37256	0.658966	0.833974							26.2844	26.31	15.97	16.95	36.4357	36.4211	20.0584
-1.417	7.733	7.806	0	8.002	-0.0407407				0.12803	0.253311	0.309659			7.15	20.917	19.944	0.463	20.248	0.3932			0.155596	16.22	16.2223	0	-0.010218	-0.010218					0.00978197	0.202756	0.370995	0.661323	0.838725							26.28	26.31	15.9501	16.93	36.44	36.4368	20.2484
-1.4	7.99	8.039	0	8.16	-0.0334				0.128689	0.246133	0.280415			7.167	21.017	20.108	0.427	20.368	0.363			0.155873	16.29	16.2877	0	-0.00918115	-0.00918115					0.0108189	0.201172	0.368431	0.659287	0.8434							26.28	26.3097	15.9333	16.95	36.4344	36.4556	20.3684
-1.383	7.92	7.987	0	8.169	-0.0271185				0.12983	0.236615	0.257467			7.184	21.087	20.23	0.397	20.323	0.341333			0.156151	16.22	16.22	0	-0.00857787	-0.00857787					0.0114221	0.200173	0.366961	0.655215	0.844211							26.2642	26.292	15.9367	16.95	36.4174	36.4606	20.323
-1.367	8.095	8.151	0	8.169	-0.0210222				0.131556	0.228044	0.243541			7.2	21.127	20.318	0.377	20.513	0.329733			0.15643	16.22	16.22	0	-0.00837049	-0.00837049					0.0116295	0.200625	0.365509	0.650766	0.845436							26.2758	26.2923	15.9467	16.96	36.4512	36.4723	20.5135
-1.35	8.118	8.173	0	8.168	-0.0137852				0.133644	0.221963	0.237511			7.217	21.33	20.624	0.31	20.593	0.331533			0.156713	16.22	16.2223	0	-0.00816312	-0.00816312					0.0118369	0.200663	0.366244	0.647108	0.841062							26.2878	26.3013	15.9433	16.94	36.5477	36.5376	20.5929
-1.333	8.14	8.193	0	8.118	-0.00764444				0.135407	0.218911	0.238237			7.234	21.297	20.587	0.32	20.716	0.330067			0.156986	16.29	16.29	0	-0.00835164	-0.00835164					0.0116484	0.201361	0.368375	0.64741	0.83682							26.29	26.282	15.9467	16.95	36.6405	36.6369	20.7164
-1.317	8.13	8.184	0	8.112	-0.00142222				0.136407	0.218652	0.244348			7.25	21.46	20.827	0.27	20.802	0.3128			0.157271	16.29	16.29	0	-0.00878525	-0.00878525					0.0112148	0.201738	0.371052	0.6525	0.835539							26.29	26.2823	15.95	16.94	36.6805	36.6988	20.8025
-1.3	8.133	8.186	0	8.102	0.00572593				0.137007	0.220741	0.2548			7.267	21.443	20.804	0.273	20.752	0.296267			0.157544	16.29	16.29	0	-0.00933197	-0.00933197					0.010668	0.202077	0.375633	0.659513	0.83437							26.2979	26.292	15.95	16.94	36.7568	36.7469	20.7522
-1.283	8.13	8.184	0	8.098	0.0118296				0.137637	0.224	0.268467			7.284	21.43	20.778	0.28	20.606	0.2782			0.157823	16.29	16.29	0	-0.0101615	-0.0101615					0.00983853	0.202737	0.379045	0.665207	0.831674							26.3	26.292	15.95	16.95	36.7837	36.7789	20.6059
-1.267	8.13	8.185	0	8.101	0.0167926				0.138311	0.22723	0.284289			7.3	21.397	20.737	0.287	20.769	0.280933			0.158102	16.29	16.29	0	-0.0109533	-0.0109533					0.00904672	0.203001	0.386171	0.664189	0.830316							26.3079	26.292	15.9567	16.92	36.7837	36.7765	20.7689
-1.25	8.14	8.194	0	8.093	0.0214741				0.138726	0.231319	0.300993			7.317	21.427	20.786	0.277	20.817	0.2716			0.158386	16.29	16.29	0	-0.0111041	-0.0111041					0.0088959	0.203246	0.38866	0.654461	0.834803							26.31	26.292	15.9466	16.93	36.7439	36.7646	20.8168
-1.233	8.14	8.193	0	8.085	0.0253037				0.138622	0.233667	0.313333			7.334	21.477	20.856	0.263	20.808	0.260133			0.158659	16.29	16.2877	0	-0.0108402	-0.0108402					0.00915984	0.203189	0.388848	0.641886	0.843494							26.31	26.2923	15.9467	16.92	36.7298	36.7383	20.8077
-1.217	8.12	8.175	0	8.088	0.0287333				0.138185	0.232311	0.319007			7.35	21.47	20.843	0.267	20.722	0.259933			0.158936	16.22	16.22	0	-0.00972787	-0.00972787					0.0102721	0.20302	0.390281	0.628859	0.850828							26.2942	26.302	15.95	16.93	36.7256	36.7033	20.7218
-1.2	8.13	8.185	0	8.082	0.0304444				0.138141	0.228778	0.319119			7.367	21.453	20.823	0.27	20.792	0.269267			0.159222	16.22	16.22	0	-0.00935082	-0.00935082					0.0106492	0.202982	0.391488	0.61866	0.852581							26.2821	26.3093	15.9567	16.93	36.726	36.7013	20.7922
-1.183	8.14	8.194	0	8.081	0.0305926				0.137896	0.225052	0.315289			7.384	21.47	20.853	0.263	20.827	0.258267			0.159498	16.22	16.22	0	-0.00838934	-0.00838934					0.0116107	0.203453	0.392091	0.611647	0.852298							26.2879	26.2827	15.96	16.94	36.6894	36.7082	20.8268
-1.167	8.143	8.198	0	8.073	0.0286519				0.137615	0.222904	0.30783			7.4	21.507	20.912	0.253	21.131	0.245067			0.159772	16.22	16.2223	0	-0.0072959	-0.0072959					0.0127041	0.204415	0.39654	0.60963	0.84981							26.2821	26.3023	15.9667	16.94	36.6497	36.6869	21.131
-1.15	8.15	8.201	0	8.079	0.0258222				0.137585	0.224393	0.298052			7.417	21.6	21.045	0.23	21.132	0.2458			0.160057	16.29	16.29	0	-0.00674918	-0.00674918					0.0132508	0.204528	0.408266	0.608649	0.842307							26.2958	26.3117	15.97	16.96	36.6382	36.6437	21.1316
-1.133	8.11	8.165	0	8.071	0.0235407				0.137556	0.229363	0.286644			7.434	21.67	21.146	0.21	21.041	0.239267			0.160334	16.29	16.29	0	-0.00661721	-0.00661721					0.0133828	0.204	0.419201	0.607405	0.834389							26.3158	26.31	15.97	16.96	36.5721	36.6155	21.041
-1.117	8.127	8.179	0	8.063	0.0213778				0.136933	0.235963	0.275793			7.45	21.663	21.139	0.21	21.095	0.231067			0.160608	16.29	16.29	0	-0.00742787	-0.00742787					0.0125721	0.203585	0.426478	0.60963	0.829129							26.32	26.3097	15.9767	16.96	36.5692	36.5766	21.0946
-1.1	8.1	8.154	0	8.062	0.0188222				0.136578	0.241844	0.266548			7.467	21.66	21.136	0.21	21.035	0.2204			0.160893	16.29	16.29	0	-0.00825738	-0.00825738					0.0117426	0.203548	0.423066	0.611402	0.82828							26.2961	26.292	15.9733	16.97	36.5405	36.588	21.0352
-1.083	8.107	8.16	0	8.071	0.016237				0.13717	0.246207	0.261148			7.484	21.667	21.145	0.21	21.102	0.217467			0.161172	16.29	16.29	0	-0.00925656	-0.00925656					0.0107434	0.202699	0.413225	0.613532	0.831372							26.2821	26.2923	15.97	16.94	36.5203	36.6024	21.1018
-1.067	8.1	8.154	0	8.069	0.0130963				0.137474	0.2492	0.258785			7.5	21.7	21.179	0.21	21.359	0.213867			0.16145	16.29	16.29	0	-0.00961475	-0.00961475					0.0103852	0.201681	0.401838	0.615342	0.83912							26.28	26.3023	15.9633	16.94	36.5563	36.5981	21.3594
-1.05	8.1	8.152	0	8.068	0.00975556				0.136489	0.249615	0.259378			7.517	21.747	21.236	0.203	21.083	0.212667			0.161722	16.29	16.2877	0	-0.0100484	-0.0100484					0.00995164	0.200927	0.390526	0.619584	0.850413							26.28	26.3193	15.9466	16.93	36.5484	36.5966	21.0834
-1.033	8.07	8.124	0	8.046	0.00708148				0.135356	0.246674	0.263081			7.534	21.763	21.266	0.193	21.042	0.2144			0.162008	16.22	16.22	0	-0.00940738	-0.00940738					0.0105926	0.201266	0.379102	0.625993	0.864326							26.28	26.2997	15.9333	16.93	36.5438	36.6021	21.0421
-1.017	8.073	8.126	0	8.042	0.00397778				0.135385	0.240519	0.269889			7.55	21.72	21.232	0.19	21.178	0.217067			0.162285	16.22	16.22	0	-0.00910574	-0.00910574					0.0108943	0.202398	0.372164	0.631272	0.875638							26.288	26.2827	15.9367	16.94	36.5216	36.5803	21.1784
-1	8.06	8.114	0	8.039	0.00131111				0.135259	0.232378	0.278252			7.567	21.727	21.243	0.19	21.329	0.2192			0.162558	16.22	16.22	0	-0.00903033	-0.00903033					0.0109697	0.203548	0.368375	0.630367	0.882594							26.29	26.3017	15.94	16.92	36.4751	36.5413	21.3292
-0.983	8.053	8.104	0	8.04	-0.00133333				0.134319	0.224348	0.288852			7.584	21.787	21.302	0.19	21.347	0.223733			0.162844	16.22	16.2223	0	-0.00921885	-0.00921885					0.0107811	0.204132	0.365339	0.62982	0.887741							26.298	26.292	15.9467	16.93	36.4366	36.4891	21.3472
-0.967	8.01	8.065	0	8.016	-0.00488889				0.133607	0.218844	0.299578			7.6	21.837	21.378	0.177	21.215	0.216667			0.163121	16.29	16.2877	0	-0.00870984	-0.00870984					0.0112902	0.202793	0.364849	0.63016	0.889589							26.3478	26.293	15.9433	16.92	36.4618	36.4788	21.215
-0.95	8.03	8.084	0	8.02	-0.00726667				0.132904	0.216667	0.307289			7.617	21.91	21.475	0.16	21.336	0.2034			0.163401	16.22	16.22	0	-0.00776721	-0.00776721					0.0122328	0.20153	0.364887	0.628256	0.889306							26.3758	26.3217	15.9333	16.92	36.5283	36.5157	21.3356
-0.933	8.03	8.084	0	8.037	-0.0081037				0.131452	0.218452	0.310274			7.634	21.893	21.458	0.16	21.371	0.2074			0.163679	16.22	16.22	0	-0.00744672	-0.00744672					0.0125533	0.200833	0.367357	0.62473	0.889852							26.3321	26.3203	15.9367	16.93	36.5694	36.5218	21.3707
-0.917	8.03	8.084	0	8.014	-0.00928889				0.130222	0.223607	0.310904			7.65	21.88	21.464	0.15	21.295	0.205733			0.163956	16.22	16.22	0	-0.00799344	-0.00799344					0.0120066	0.200965	0.36943	0.621148	0.89038							26.2799	26.3303	15.9468	16.93	36.5903	36.5426	21.2948
-0.9	8.027	8.079	0	8.018	-0.010037				0.129896	0.231452	0.308081			7.667	21.887	21.465	0.15	21.216	0.189867			0.16423	16.22	16.22	0	-0.00861557	-0.00861557					0.0113844	0.200682	0.371975	0.61817	0.8894							26.262	26.3387	15.9433	16.93	36.6154	36.5665	21.2162
-0.883	8.01	8.064	0	8.013	-0.0107407				0.129652	0.240281	0.300556			7.684	21.81	21.358	0.17	21.179	0.192133			0.164514	16.22	16.22	0	-0.00876639	-0.00876639					0.0112336	0.20055	0.377179	0.616077	0.887948							26.2759	26.2997	15.9333	16.93	36.6649	36.6088	21.1792
-0.867	8.013	8.066	0	8.019	-0.0115185				0.128474	0.249267	0.287415			7.7	21.803	21.359	0.167	21.277	0.200467			0.164795	16.22	16.2223	0	-0.00899262	-0.00899262					0.0110074	0.199306	0.386548	0.614644	0.88118							26.28	26.2823	15.9233	16.94	36.6789	36.6541	21.277
-0.85	8	8.054	0	8.018	-0.011437				0.127044	0.257415	0.271341			7.717	21.83	21.381	0.17	21.405	0.205267			0.165071	16.29	16.29	0	-0.00901147	-0.00901147					0.0109885	0.19908	0.395447	0.610384	0.873658							26.296	26.292	15.9267	16.93	36.6381	36.6521	21.4049
-0.833	8.003	8.059	0	8.027	-0.0105407				0.126326	0.26457	0.254267			7.734	21.87	21.434	0.163	21.491	0.200333			0.165345	16.29	16.2877	0	-0.00908688	-0.00908688					0.0109131	0.199061	0.402102	0.60567	0.861743							26.3241	26.292	15.9367	16.93	36.6401	36.67	21.4906
-0.817	8.02	8.074	0	8.013	-0.0100889				0.126304	0.270074	0.239141			7.75	21.93	21.509	0.153	21.448	0.195667			0.16563	16.22	16.2223	0	-0.00950164	-0.00950164					0.0104984	0.199419	0.405476	0.604634	0.852581							26.338	26.2923	15.9467	16.93	36.6646	36.6849	21.448
-0.8	8.023	8.076	0	8.011	-0.0106889				0.126437	0.27423	0.229363			7.767	21.95	21.549	0.143	21.563	0.179067			0.165909	16.29	16.29	0	-0.00957705	-0.00957705					0.010423	0.199268	0.40427	0.604558	0.845361							26.3239	26.3023	15.9365	16.93	36.6696	36.7022	21.5625
-0.783	8.01	8.064	0	8.018	-0.0114				0.126615	0.277081	0.223467			7.784	21.99	21.594	0.14	21.553	0.175933			0.166189	16.29	16.29	0	-0.00927541	-0.00927541					0.0107246	0.199664	0.402931	0.60354	0.84044							26.2717	26.3117	15.93	16.93	36.6747	36.7265	21.5534
-0.767	8.013	8.067	0	8	-0.0113185				0.126459	0.279104	0.221111			7.8	22.023	21.637	0.133	21.534	0.174533			0.166459	16.29	16.2877	0	-0.00893607	-0.00893607					0.0110639	0.199306	0.402215	0.604803	0.830788							26.26	26.3097	15.9367	16.92	36.667	36.7195	21.5343
-0.75	8.01	8.063	0	7.983	-0.0123185				0.126319	0.280326	0.221689			7.817	22.023	21.637	0.13	21.429	0.150133			0.166745	16.22	16.2223	0	-0.00831393	-0.00831393					0.0116861	0.199098	0.400348	0.607575	0.819005							26.2761	26.2917	15.9333	16.93	36.6767	36.7302	21.4292
-0.733	8	8.054	0	7.981	-0.013				0.127007	0.282889	0.22637			7.834	21.94	21.561	0.13	21.464	0.142733			0.167025	16.29	16.29	0	-0.00823853	-0.00823853					0.0117615	0.199419	0.396125	0.608366	0.807957							26.3122	26.2823	15.9435	16.93	36.6856	36.7421	21.4642
-0.717	8	8.053	0	7.988	-0.0129852				0.127711	0.286296	0.235933			7.85	21.953	21.58	0.13	21.428	0.138333			0.167302	16.29	16.29	0	-0.0091623	-0.0091623					0.0108377	0.200324	0.392298	0.611175	0.807882							26.3925	26.2936	15.95	16.93	36.6931	36.7486	21.4285
-0.7	7.99	8.044	0	7.998	-0.0150074				0.128193	0.288689	0.249163			7.867	22.04	21.64	0.14	21.63	0.132733			0.167577	16.29	16.29	0	-0.0100484	-0.0100484					0.00995164	0.200418	0.391507	0.614098	0.816856							26.4264	26.3507	15.9433	16.93	36.7087	36.75	21.6297
-0.683	7.987	8.041	0	8	-0.0172222				0.128733	0.288489	0.264607			7.884	22.007	21.615	0.14	21.692	0.147133			0.167855	16.29	16.2877	0	-0.00997295	-0.00997295					0.010027	0.200569	0.393505	0.615587	0.830543							26.438	26.37	15.9265	16.94	36.7117	36.7222	21.6921
-0.667	7.99	8.044	0	7.999	-0.0177481				0.129163	0.285007	0.277659			7.9	22.09	21.728	0.12	21.586	0.156333			0.168133	16.22	16.22	0	-0.00953934	-0.00953934					0.0104607	0.200852	0.398897	0.616454	0.849942							26.3511	26.3687	15.9335	16.95	36.6864	36.7056	21.5858
-0.65	7.987	8.039	0	7.99	-0.0189926				0.129163	0.278741	0.284859			7.917	22.09	21.719	0.123	21.602	0.145467			0.168413	16.22	16.2223	0	-0.00938852	-0.00938852					0.0106115	0.201191	0.403987	0.617585	0.868945							26.2898	26.3387	15.9535	16.93	36.6697	36.6956	21.6018
-0.633	7.96	8.015	0	7.973	-0.0202074				0.128948	0.270911	0.287037			7.934	22.05	21.695	0.12	21.942	0.1266			0.168697	16.29	16.29	0	-0.0101426	-0.0101426					0.00985738	0.20104	0.409661	0.617057	0.890286							26.2719	26.3573	15.9533	16.93	36.6826	36.6867	21.9425
-0.617	7.973	8.026	0	7.962	-0.0213926				0.129681	0.2624	0.284541			7.95	22.143	21.801	0.113	22.037	0.110333			0.168971	16.29	16.29	0	-0.0110098	-0.0110098					0.00899016	0.200625	0.416712	0.616209	0.910496							26.2862	26.3293	15.9567	16.93	36.6892	36.6896	22.0372
-0.6	7.96	8.014	0	7.97	-0.0224296				0.130489	0.254378	0.278593			7.967	22.25	21.922	0.103	21.936	0.117133			0.169247	16.29	16.29	0	-0.0117828	-0.0117828					0.00821721	0.20023	0.418352	0.615172	0.923749							26.2657	26.31	15.96	16.94	36.6715	36.6622	21.9356
-0.583	7.96	8.015	0	7.961	-0.0234667				0.129719	0.246089	0.267563			7.984	22.3	21.999	0.087	21.911	0.109067			0.169527	16.29	16.29	0	-0.012273	-0.012273					0.00772705	0.200588	0.417919	0.616492	0.929047							26.2357	26.3093	15.96	16.95	36.6398	36.6451	21.9113
-0.567	7.97	8.024	0	7.979	-0.0237481				0.128948	0.239007	0.251222			8	22.317	22.023	0.08	21.715	0.1236			0.169804	16.29	16.2877	0	-0.01265	-0.01265					0.00735	0.200192	0.416335	0.616341	0.927878							26.3034	26.2827	15.9465	16.93	36.6049	36.6289	21.7146
-0.55	7.97	8.022	0	7.97	-0.0237407				0.12957	0.235415	0.22943			8.017	22.267	21.973	0.08	21.733	0.1368			0.170085	16.22	16.2223	0	-0.0120467	-0.0120467					0.00795328	0.200399	0.412489	0.618358	0.925936							26.377	26.3027	15.94	16.93	36.6113	36.6324	21.7329
-0.533	7.94	7.996	0	7.952	-0.0245556				0.130881	0.23643	0.203822			8.034	22.213	21.927	0.087	21.904	0.127867			0.170368	16.29	16.29	0	-0.0116131	-0.0116131					0.00838689	0.199928	0.409454	0.61866	0.919564							26.4626	26.331	15.94	16.92	36.6061	36.6413	21.9039
-0.517	7.97	8.024	0	7.96	-0.0248593				0.131207	0.241437	0.175719			8.05	22.42	22.126	0.08	22.33	0.115933			0.170641	16.29	16.29	0	-0.0118205	-0.0118205					0.00817951	0.199739	0.408549	0.62047	0.907857							26.5126	26.361	15.94	16.93	36.5912	36.6384	22.3303
-0.5	7.97	8.023	0	7.959	-0.0240296				0.13103	0.248793	0.14837			8.067	22.367	22.064	0.083	22.245	0.1292			0.170923	16.29	16.29	0	-0.0115943	-0.0115943					0.00840574	0.199249	0.408097	0.622845	0.894							26.52	26.3993	15.9467	16.93	36.6018	36.6647	22.2452
-0.483	7.95	8.004	0	7.96	-0.0242444				0.131341	0.255756	0.123741			8.084	22.28	22.012	0.07	21.67	0.154667			0.171204	16.29	16.2877	0	-0.0113115	-0.0113115					0.00868853	0.198514	0.407173	0.623901	0.880502							26.4876	26.446	15.95	16.93	36.5979	36.6684	21.6702
-0.467	7.95	8.003	0	7.96	-0.0239259				0.131659	0.26057	0.102904			8.1	22.34	22.057	0.07	21.829	0.168067			0.171484	16.22	16.22	0	-0.00993525	-0.00993525					0.0100648	0.197364	0.406834	0.626163	0.869454							26.48	26.446	15.9568	16.94	36.6336	36.6936	21.829
-0.45	7.93	7.984	0	7.961	-0.0228593				0.131452	0.263533	0.0875704			8.117	22.19	21.883	0.09	21.745	0.167133			0.171763	16.22	16.22	0	-0.0088418	-0.0088418					0.0111582	0.19693	0.407003	0.627294	0.864684							26.4962	26.4467	15.96	16.92	36.6316	36.6817	21.7454
-0.433	7.937	7.993	0	7.96	-0.0231481				0.132163	0.264311	0.0789407			8.134	22.207	21.908	0.087	21.89	0.141267			0.172035	16.22	16.22	0	-0.00867213	-0.00867213					0.0113279	0.196402	0.405891	0.625786	0.861725							26.4344	26.473	15.9668	16.95	36.647	36.6902	21.8901
-0.417	7.97	8.024	0	7.969	-0.0234444				0.133	0.26277	0.0784519			8.15	22.25	21.943	0.09	21.84	0.115867			0.172321	16.22	16.22	0	-0.00837049	-0.00837049					0.0116295	0.196346	0.403007	0.62343	0.855352							26.4037	26.4443	15.97	16.95	36.6701	36.7041	21.8397
-0.4	7.967	8.019	0	7.97	-0.0223481				0.132704	0.25903	0.0884519			8.167	22.263	21.959	0.09	21.826	0.1332			0.172597	16.22	16.22	0	-0.00838934	-0.00838934					0.0116107	0.196666	0.403893	0.619489	0.853279							26.4244	26.454	15.9768	16.95	36.7158	36.7353	21.8258
-0.383	7.94	7.994	0	7.942	-0.0213778				0.131437	0.254711	0.107881			8.184	22.31	22.006	0.083	21.671	0.154			0.172872	16.22	16.22	0	-0.00850246	-0.00850246					0.0114975	0.197515	0.405684	0.621657	0.849716							26.4463	26.4537	15.9733	16.96	36.7409	36.7412	21.6711
-0.367	7.94	7.995	0	7.959	-0.0207259				0.131096	0.251881	0.135926			8.2	22.197	21.889	0.087	21.607	0.1542			0.173157	16.22	16.22	0	-0.0092	-0.0092					0.0108	0.197948	0.406325	0.624334	0.855805							26.4335	26.443	15.97	16.95	36.706	36.7043	21.607
-0.35	7.95	8.004	0	7.95	-0.0200444				0.131896	0.250785	0.167763			8.217	22.123	21.816	0.09	21.709	0.131867			0.173429	16.22	16.22	0	-0.00936967	-0.00936967					0.0106303	0.198307	0.40755	0.629896	0.860103							26.4382	26.4073	15.97	16.96	36.6706	36.6851	21.7085
-0.333	7.95	8.003	0	7.931	-0.0192667				0.132533	0.252178	0.200489			8.234	22.127	21.796	0.103	21.684	0.1292			0.173707	16.22	16.2177	0	-0.00972787	-0.00972787					0.0102721	0.198589	0.408568	0.635325	0.867079							26.4727	26.446	15.9565	16.96	36.6458	36.6672	21.6836
-0.317	7.94	7.993	0	7.94	-0.0191556				0.131956	0.25537	0.231133			8.25	22.143	21.807	0.11	21.686	0.136			0.173987	16.15	16.1523	0	-0.00931312	-0.00931312					0.0106869	0.198797	0.409605	0.633987	0.871283							26.4473	26.4537	15.9432	16.95	36.6277	36.6495	21.6859
-0.3	7.93	7.984	0	7.931	-0.0176519				0.13137	0.258437	0.258267			8.267	22.25	21.922	0.1	22.014	0.141467			0.174272	16.22	16.22	0	-0.00874754	-0.00874754					0.0112525	0.198702	0.410491	0.633402	0.870397							26.4318	26.4443	15.9468	16.94	36.6517	36.6608	22.0143
-0.283	7.93	7.984	0	7.93	-0.0151704				0.130852	0.260778	0.282385			8.284	22.223	21.907	0.1	22.091	0.145			0.174546	16.22	16.2177	0	-0.00820082	-0.00820082					0.0117992	0.19776	0.412452	0.638455	0.867607							26.4464	26.4537	15.95	16.93	36.687	36.6796	22.091
-0.267	7.93	7.984	0	7.93	-0.0145407				0.130681	0.262289	0.303733			8.3	22.36	22.07	0.08	22.004	0.177933			0.174831	16.15	16.15	0	-0.00763525	-0.00763525					0.0123648	0.196911	0.411754	0.646184	0.865457							26.4583	26.4443	15.9568	16.95	36.6946	36.6851	22.0036
-0.25	7.937	7.99	0	7.95	-0.0141481				0.130785	0.262733	0.321081			8.317	22.353	22.062	0.083	21.88	0.1716			0.175103	16.15	16.15	0	-0.00706967	-0.00706967					0.0129303	0.19627	0.405966	0.652104	0.863365							26.4351	26.454	15.9735	16.96	36.7216	36.7008	21.8805
-0.233	7.93	7.984	0	7.931	-0.0126963				0.131363	0.260541	0.3326			8.334	22.41	22.137	0.07	22.058	0.131933			0.175386	16.15	16.15	0	-0.00674918	-0.00674918					0.0132508	0.196497	0.404609	0.656534	0.859029							26.4218	26.4533	15.9868	16.95	36.7352	36.7196	22.0578
-0.217	7.937	7.99	0	7.94	-0.0126889				0.131837	0.255719	0.338237			8.35	22.397	22.125	0.07	22.037	0.125933			0.17566	16.15	16.15	0	-0.00616475	-0.00616475					0.0138352	0.196063	0.403195	0.656968	0.856974							26.4282	26.4337	15.99	16.97	36.7223	36.7274	22.0372
-0.2	7.93	7.984	0	7.94	-0.0129481				0.132133	0.250437	0.341044			8.367	22.4	22.126	0.07	21.947	0.1142			0.175945	16.15	16.15	0	-0.00644754	-0.00644754					0.0135525	0.195743	0.401706	0.652519	0.855956							26.4465	26.4167	15.99	16.95	36.7451	36.7732	21.9465
-0.183	7.927	7.98	0	7.94	-0.0127037				0.132015	0.246815	0.343481			8.384	22.367	22.092	0.07	21.927	0.107067			0.176222	16.15	16.15	0	-0.00640984	-0.00640984					0.0135902	0.195573	0.398859	0.642489	0.852864							26.4584	26.436	15.99	16.97	36.8014	36.8181	21.9269
-0.167	7.92	7.974	0	7.94	-0.0136815				0.133541	0.246622	0.347896			8.4	22.337	22.063	0.07	21.829	0.1262			0.176495	16.15	16.15	0	-0.00620246	-0.00620246					0.0137975	0.196176	0.39703	0.633327	0.849414							26.4436	26.436	15.9764	16.97	36.8468	36.8648	21.8286
-0.15	7.927	7.981	0	7.93	-0.0161852				0.135622	0.249289	0.354533			8.417	22.317	22.034	0.07	21.394	0.1302			0.176782	16.15	16.15	0	-0.00625902	-0.00625902					0.013741	0.196968	0.391111	0.623071	0.849357							26.4235	26.4437	15.9632	16.95	36.8524	36.9118	21.3939
-0.133	7.93			7.935	-0.0186519				0.137281	0.252785	0.360941			8.434	22.17	21.87	0.083	21.634	0.122133			0.177059	16.15	16.15	0	-0.00640984	-0.00640984					0.0135902	0.198024	0.377952	0.617133	0.851243							26.4035	26.426	15.96	16.96	36.8533	36.9293	21.6337
-0.117	7.93			7.926	-0.0205926				0.137556	0.255163	0.363074			8.45	22.113	21.799	0.097	22.197	0.128067			0.177333	16.15	16.15	0	-0.00627787	-0.00627787					0.0137221	0.198929	0.36713	0.614833	0.850639							26.4093	26.4257	15.9463	16.96	36.8399	36.9236	22.1968
-0.1	7.94			7.921	-0.0229333				0.138393	0.255385	0.36257			8.467	22.187	21.868	0.1	21.825	0.134733			0.177616	16.15	16.15	0	-0.00593853	-0.00593853					0.0140615	0.20023	0.363925	0.612684	0.850526							26.394	26.536	15.9468	16.95	36.8441	36.9262	21.8253
-0.083	7.89			7.922	-0.0251333				0.139904	0.25383	0.360444			8.484	22.29	21.981	0.09	21.966	0.140933			0.177891	16.15	16.15	0	-0.00514672	-0.00514672					0.0148533	0.200663	0.369242	0.613702	0.854466							26.39	26.5354	15.9568	16.96	36.8146	36.906	21.9662
-0.067	7.9			7.914	-0.0259556				0.141289	0.250504	0.357659			8.5	22.27	21.963	0.093	21.955	0.1258			0.178168	16.15	16.15	0	-0.00461885	-0.00461885					0.0153811	0.201134	0.37848	0.615625	0.85654							26.3983	26.5144	15.96	16.94	36.8242	36.8927	21.9547
-0.05	7.88			7.91	-0.0262444				0.14223	0.244985	0.353704			8.517	22.36	22.069	0.08	22.069	0.105133			0.178451	16.15	16.1477	0	-0.0049582	-0.0049582					0.0150418	0.201361	0.390243	0.61883	0.858293							26.4165	26.3383	15.96	16.94	36.8553	36.9001	22.0692
-0.033	7.873			7.905	-0.0248296				0.1438	0.23823	0.347785			8.534	22.343	22.05	0.08	21.983	0.1068			0.17873	16.08	16.0823	0	-0.0049959	-0.0049959					0.0150041	0.201757	0.401989	0.619753	0.861913							26.3952	26.348	15.9532	16.94	36.9137	36.9313	21.9829
-0.017	7.87			7.889	-0.0207852				0.144244	0.230556	0.339207			8.55	22.3	22.029	0.07	21.8	0.103667			0.179006	16.15	16.15	0	-0.00556147	-0.00556147					0.0144385	0.20219	0.411848	0.61866	0.862592							26.3734	26.3483	15.9568	16.95	36.948	36.9394	21.8002
-6.66134e-16	7.87			7.874	-0.0160296				0.144044	0.223807	0.327244			8.567	22.31	22.031	0.07	21.696	0.0934			0.179283	16.15	16.1477	0	-0.00608934	-0.00608934					0.0139107	0.202812	0.418503	0.616435	0.867588							26.3949	26.3587	15.96	16.96	36.9564	36.9322	21.6961
0.017	7.84			7.892	-0.0100815				0.143933	0.221363	0.314133			8.584	22.22	21.929	0.08	21.738	0.102133			0.179565	16.08	16.08	0	-0.00565574	-0.00565574					0.0143443	0.202718	0.42201	0.617811	0.867569							26.383	26.3777	15.96	16.93	36.9523	36.9306	21.7384
0.033	7.848			7.888	-0.00174815				0.144807	0.223993	0.304281			8.6	22.207	21.906	0.087	21.881	0.107867			0.179842	16.08	16.0823	0	-0.00520328	-0.00520328					0.0147967	0.202756	0.423348	0.619489	0.863591							26.3634	26.3673	15.9532	16.94	36.9685	36.9384	21.8811
0.05	7.85			7.884	0.00791852				0.14443	0.230393	0.295963			8.617	22.22	21.915	0.09	21.985	0.1236			0.180125	16.15	16.15	0	-0.00627787	-0.00627787					0.0137221	0.204094	0.422764	0.62047	0.863704							26.3517	26.3487	15.9432	16.94	36.9662	36.9489	21.9855
0.067	7.853		0	7.874	0.0184667				0.142867	0.23897	0.286785			8.634	22.257	21.953	0.09	22.089	0.148533			0.180405	16.15	16.15	0	-0.00786147	-0.00786147					0.0121385	0.20449	0.422255	0.621695	0.863233							26.3583	26.3683	15.94	16.94	37.0082	36.9679	22.0886
0.083	7.96	7.779	0.13	7.87	0.0299852				0.140956	0.24703	0.2758			8.65	22.317	22.022	0.083	21.998	0.151			0.180679	16.15	16.15	0	-0.00910574	-0.00910574					0.0108943	0.204886	0.419239	0.623373	0.863421							26.3683	26.3773	15.9536	16.96	37.056	37.0035	21.998
0.1	7.943	7.767	0.13	7.882	0.0420593				0.139348	0.253741	0.264748			8.667	22.34	22.045	0.08	21.582	0.147667			0.180956	16.15	16.15	0	-0.0092	-0.0092					0.0108	0.203981	0.416298	0.625145	0.865344							26.4116	26.3587	15.9532	16.96	37.0897	37.0435	21.582
0.117	7.99	7.812	0.13	7.889	0.0540148				0.137637	0.258096	0.256074			8.684	22.267	21.986	0.08	22.002	0.151067			0.181234	16.15	16.15	0	-0.0088418	-0.0088418					0.0111582	0.203152	0.413583	0.627049	0.86295							26.4617	26.3783	15.9568	16.94	37.0939	37.095	22.0022
0.133	8.02	7.84	0.13	7.885	0.0660222				0.136637	0.259052	0.251733			8.7	22.39	22.097	0.08	22.241	0.146867			0.181516	16.15	16.1477	0	-0.00861557	-0.00861557					0.0113844	0.202473	0.412093	0.628708	0.85458							26.4449	26.3887	15.9668	17.09	37.0208	37.1057	22.2412
0.15	8.017	7.837	0.13	7.886	0.0781481				0.135148	0.257556	0.252133			8.717	22.343	22.061	0.08	22.199	0.132733			0.1818	16.08	16.0823	0	-0.00837049	-0.00837049					0.0116295	0.20268	0.409002	0.628463	0.843645							26.4316	26.4163	15.97	17.23	36.9479	37.0745	22.199
0.167	8.02	7.84	0.13	7.889	0.0897556				0.133267	0.25323	0.255289			8.734	22.45	22.196	0.06	22.112	0.113667			0.18207	16.15	16.1523	0	-0.00859672	-0.00859672					0.0114033	0.202134	0.408078	0.628369	0.834596							26.4216	26.4253	15.9768	17.23	36.9191	37.035	22.1121
0.183	8.02	7.841	0.13	7.897	0.100037				0.131778	0.245926	0.259519			8.75	22.45	22.185	0.063	21.768	0.1082			0.182354	16.22	16.22	0	-0.00869098	-0.00869098					0.011309	0.201248	0.410604	0.627294	0.829393							26.42	26.406	16.0003	17.27	36.9405	37.0071	21.7684
0.2	8.04	7.86	0.13	7.898	0.108304				0.131244	0.237748	0.264793			8.767	22.38	22.125	0.06	21.909	0.1126			0.182635	16.22	16.22	0	-0.0084459	-0.0084459					0.0115541	0.199815	0.413564	0.624089	0.825075							26.3948	26.406	16.044	17.34	37.0024	37.0344	21.9089
0.217	8.033	7.854	0.13	7.901	0.114837				0.1304	0.229659	0.272385			8.784	22.36	22.092	0.067	21.82	0.1094			0.18291	16.22	16.2177	0	-0.00854016	-0.00854016					0.0114598	0.199155	0.415393	0.620639	0.824849							26.3649	26.4057	16.1078	17.38	37.0461	37.058	21.8204
0.233	8.04	7.86	0.13	7.896	0.120481				0.129652	0.22423	0.281511			8.8	22.33	22.052	0.07	21.699	0.0878667			0.18319	16.15	16.15	0	-0.00846475	-0.00846475					0.0115352	0.198929	0.416128	0.61734	0.825434							26.3685	26.396	16.1573	17.44	37.0411	37.0769	21.6987
0.25	8.043	7.863	0.13	7.906	0.124956				0.129563	0.221933	0.290837			8.817	22.247	21.961	0.077	21.796	0.114133			0.183463	16.15	16.15	0	-0.00818197	-0.00818197					0.011818	0.199494	0.415166	0.616982	0.825151							26.3784	26.396	16.211	17.48	37.0706	37.0976	21.7961
0.267	8.04	7.86	0.13	7.905	0.1276				0.1288	0.218141	0.298015			8.834	22.223	21.927	0.087	22.304	0.127733			0.183748	16.15	16.1523	0	-0.00838934	-0.00838934					0.0116107	0.199607	0.41528	0.61783	0.825961							26.4303	26.3957	16.264	17.52	37.1426	37.1556	22.3043
0.283	8.037	7.858	0.13	7.911	0.128696				0.126948	0.212778	0.3002			8.85	22.303	22.017	0.083	22.311	0.1134			0.184021	16.22	16.2177	0	-0.00921885	-0.00921885					0.0107811	0.199966	0.417127	0.620093	0.830411							26.4568	26.3791	16.3073	17.55	37.2046	37.2082	22.3112
0.3	8.05	7.87	0.13	7.906	0.128807				0.127281	0.205667	0.296333			8.867	22.44	22.169	0.073	22.269	0.103867			0.184299	16.15	16.15	0	-0.0088041	-0.0088041					0.0111959	0.198929	0.419182	0.620149	0.832918							26.46	26.421	16.3404	17.59	37.2276	37.2463	22.2693
0.317	8.047	7.865	0.13	7.908	0.128622				0.128237	0.19797	0.288933			8.884	22.537	22.277	0.063	22.239	0.084			0.184582	16.15	16.15	0	-0.00795574	-0.00795574					0.0120443	0.198193	0.418484	0.619508	0.831466							26.46	26.4208	16.3705	17.59	37.2117	37.2392	22.239
0.333	8.03	7.852	0.13	7.905	0.128585				0.127363	0.192319	0.278578			8.9	22.54	22.291	0.053	22.209	0.0777333			0.184862	16.15	16.15	0	-0.00723934	-0.00723934					0.0127607	0.19742	0.417297	0.618641	0.828186							26.4684	26.416	16.4073	17.66	37.1813	37.2198	22.2086
0.35	8.06	7.88	0.13	7.916	0.128978				0.1258	0.189504	0.262052			8.917	22.45	22.216	0.05	22.019	0.0888			0.185141	16.15	16.15	0	-0.00684344	-0.00684344					0.0131566	0.196817	0.414318	0.616718	0.823171							26.4362	26.416	16.4611	17.7	37.1383	37.2048	22.0192
0.367	8.057	7.878	0.13	7.92	0.129178				0.12603	0.189681	0.239185			8.934	22.477	22.236	0.05	21.803	0.0718667			0.185414	16.15	16.15	0	-0.00663607	-0.00663607					0.0133639	0.196893	0.413507	0.616228	0.818251							26.4385	26.4157	16.5073	17.72	37.0883	37.1563	21.8025
0.383	8.08	7.9	0.13	7.925	0.128889				0.126281	0.191941	0.21263			8.95	22.41	22.156	0.06	22.009	0.0662			0.185694	16.15	16.15	0	-0.0061082	-0.0061082					0.0138918	0.197741	0.413658	0.617416	0.809673							26.4231	26.406	16.5404	17.74	37.0337	37.103	22.0086
0.4	8.073	7.894	0.13	7.919	0.128681				0.125059	0.195133	0.185022			8.967	22.407	22.156	0.06	22.254	0.0762667			0.185972	16.15	16.15	0	-0.0061082	-0.0061082					0.0138918	0.198043	0.414733	0.618622	0.797494							26.3694	26.405	16.5637	17.79	36.9699	37.0384	22.2544
0.417	8.08	7.9	0.13	7.925	0.128637				0.124815	0.202563	0.162089			8.984	22.45	22.197	0.06	22.158	0.0885333			0.186252	16.15	16.15	0	-0.00639098	-0.00639098					0.013609	0.199098	0.417749	0.621582	0.790745							26.36	26.368	16.5837	17.8	36.918	36.9852	22.1575
0.433	8.073	7.895	0.13	7.939	0.129311				0.125015	0.214541	0.146237			9	22.463	22.209	0.06	22.071	0.0975333			0.18653	16.15	16.15	0	-0.00646639	-0.00646639					0.0135336	0.199551	0.420992	0.622543	0.784505							26.377	26.367	16.6173	17.83	36.8849	36.9542	22.0706
0.45	8.1	7.92	0.13	7.955	0.130585				0.122844	0.228704	0.136459			9.017	22.457	22.201	0.06	22.011	0.112733			0.186815	16.15	16.15	0	-0.00637213	-0.00637213					0.0136279	0.199984	0.422952	0.622185	0.783034							26.2504	26.337	16.6504	17.84	36.9353	36.9591	22.0111
0.467	8.093	7.912	0.13	7.96	0.130933				0.121267	0.2416	0.1302			9.034	22.43	22.174	0.06	21.906	0.131867			0.187086	16.15	16.15	0	-0.00678689	-0.00678689					0.0132131	0.199796	0.424046	0.618075	0.78541							26.23	26.299	16.6737	17.86	37.0193	37.0066	21.9059
0.483	8.08	7.901	0.13	7.96	0.13097				0.122259	0.250267	0.127652			9.05	22.4	22.147	0.06	22.148	0.122333			0.187372	16.15	16.15	0	-0.00742787	-0.00742787					0.0125721	0.200116	0.424668	0.614079	0.791028							26.213	26.2617	16.6937	17.87	37.0723	37.0431	22.1476
0.5	8.09	7.911	0.13	7.965	0.131681				0.123281	0.253563	0.1314			9.067	22.41	22.146	0.067	22.136	0.0944			0.187652	16.15	16.15	0	-0.00746557	-0.00746557					0.0125344	0.201116	0.424084	0.611006	0.80249							26.1759	26.2504	16.7273	17.9	37.0934	37.0698	22.1363
0.517	8.1	7.92	0.13	7.962	0.132585				0.122763	0.256237	0.141659			9.084	22.433	22.174	0.063	22.129	0.0783333			0.187924	16.15	16.15	0	-0.00772951	-0.00772951					0.0122705	0.202341	0.42333	0.608706	0.817195							26.1018	26.1933	16.7605	17.93	37.0578	37.0517	22.129
0.533	8.103	7.923	0.13	7.965	0.133341				0.122993	0.259363	0.156193			9.1	22.447	22.19	0.06	22.006	0.0744			0.188207	16.15	16.15	0	-0.00801229	-0.00801229					0.0119877	0.202718	0.424875	0.612514	0.829091							26.0815	26.166	16.7768	17.93	37.0027	37.0067	22.0059
0.55	8.1	7.92	0.13	7.966	0.133919				0.123281	0.263119	0.172881			9.117	22.417	22.157	0.06	22.04	0.0848			0.188481	16.15	16.15	0	-0.00870984	-0.00870984					0.0112902	0.203001	0.425724	0.618924	0.841458							26.1225	26.158	16.8007	17.96	36.9222	36.965	22.0397
0.567	8.1	7.92	0.13	7.965	0.134193				0.123311	0.265978	0.186519			9.134	22.34	22.07	0.07	21.905	0.0756667			0.188764	16.15	16.15	0	-0.00940738	-0.00940738					0.0105926	0.202134	0.425837	0.626182	0.850715							26.2242	26.1595	16.8236	17.98	36.8705	36.9357	21.9048
0.583	8.107	7.928	0.13	7.966	0.134037				0.124126	0.266133	0.195444			9.15	22.363	22.088	0.067	21.718	0.0720667			0.189046	16.15	16.15	0	-0.00942623	-0.00942623					0.0105738	0.200984	0.427213	0.632271	0.856144							26.3343	26.2098	16.8505	18.01	36.9013	36.9465	21.7177
0.6	8.13	7.95	0.13	7.979	0.133822				0.1268	0.263963	0.203311			9.167	22.24	21.951	0.08	21.726	0.0544			0.189323	16.15	16.15	0	-0.00967131	-0.00967131					0.0103287	0.20006	0.42546	0.63295	0.857426							26.4353	25.5502	16.8874	18.03	36.9615	36.9882	21.7259
0.617	8.123	7.945	0.13	7.988	0.133704				0.128044	0.261178	0.214437			9.184	22.253	21.974	0.077	22.053	0.0744667			0.189601	16.15	16.1477	0	-0.0100295	-0.0100295					0.00997049	0.198985	0.421369	0.629783	0.856012							26.5021	25.8449	16.9	18.06	36.9816	37.0136	22.0532
0.633	8.14	7.96	0.13	7.983	0.133526				0.12777	0.2592	0.229881			9.2	22.31	22.027	0.08	22.485	0.0868667			0.189876	16.08	16.08	0	-0.0101426	-0.0101426					0.00985738	0.199362	0.417165	0.617453	0.853825							26.5961	26.1556	16.9069	18.05	36.9919	37.0191	22.4849
0.65	8.137	7.955	0.13	7.978	0.133111				0.128289	0.257874	0.247637			9.217	22.403	22.132	0.073	22.372	0.107067			0.190154	16.08	16.08	0	-0.00969016	-0.00969016					0.0103098	0.199381	0.41692	0.606858	0.847774							26.6015	26.3139	16.9236	18.07	37.0198	37.0336	22.3719
0.667	8.12	7.94	0.13	7.984	0.132415				0.129615	0.25437	0.265156			9.234	22.497	22.239	0.063	22.249	0.108133			0.190439	16.08	16.08	0	-0.00942623	-0.00942623					0.0105738	0.199155	0.417693	0.59747	0.845474							26.6344	26.4893	16.9437	18.08	37.0145	37.0357	22.2488
0.683	8.12	7.943	0.13	7.996	0.131756				0.130763	0.249793	0.279978			9.25	22.533	22.297	0.053	22.488	0.0868667			0.190711	16.08	16.08	0	-0.00895492	-0.00895492					0.0110451	0.198948	0.419446	0.591908	0.845248							26.6656	26.626	16.9637	18.1	36.9952	37.0067	22.4885
0.7	8.16	7.98	0.13	7.993	0.131615				0.13263	0.246193	0.292941			9.267	22.607	22.374	0.05	22.414	0.0793333			0.190994	16.08	16.08	0	-0.00897377	-0.00897377					0.0110262	0.198401	0.424272	0.590381	0.84619							26.7218	26.634	16.9975	18.13	36.9905	36.9997	22.4141
0.717	8.157	7.975	0.13	8.015	0.131681				0.133926	0.245193	0.304637			9.284	22.653	22.418	0.05	22.306	0.0688667			0.191269	16.08	16.0823	0	-0.00936967	-0.00936967					0.0106303	0.19842	0.43219	0.586045	0.848113							26.7732	26.637	17.0238	18.12	37.0159	37.0237	22.3058
0.733	8.14	7.961	0.13	8.013	0.131111				0.134311	0.247444	0.314889			9.3	22.66	22.423	0.043	22.128	0.083			0.191548	16.15	16.1477	0	-0.0100484	-0.0100484					0.00995164	0.19874	0.437431	0.576185	0.84783							26.8315	26.764	17.0368	18.15	37.0637	37.0604	22.1284
0.75	8.15	7.97	0.13	8	0.129993				0.133607	0.252637	0.322815			9.317	22.48	22.246	0.05	22.016	0.0979333			0.191832	16.08	16.08	0	-0.0107836	-0.0107836					0.00921639	0.198797	0.441635	0.566043	0.847359							26.8658	26.7567	17.0674	18.15	37.0808	37.0836	22.0159
0.767	8.15	7.971	0.13	8.001	0.129548				0.134244	0.258689	0.326704			9.334	22.507	22.272	0.047	21.955	0.108067			0.192106	16.08	16.08	0	-0.0108967	-0.0108967					0.00910328	0.199061	0.438807	0.563215	0.846812							26.9303	26.7853	17.0937	18.19	37.0438	37.088	21.9555
0.783	8.17	7.99	0.13	8.011	0.129681				0.135889	0.26477	0.326407			9.35	22.45	22.196	0.06	22.132	0.108533			0.192385	16.08	16.08	0	-0.0109721	-0.0109721					0.00902787	0.198627	0.430267	0.566702	0.845681							26.9999	26.85	17.1206	18.2	37.0061	37.0857	22.1318
0.8	8.17	7.991	0.13	8.029	0.129726				0.13697	0.269785	0.323481			9.367	22.45	22.205	0.06	22.389	0.104467			0.192667	16.08	16.08	0	-0.0111984	-0.0111984					0.00880164	0.199117	0.419276	0.575393	0.843249							27.0884	26.9247	17.13	18.2	36.9654	37.0556	22.3886
0.817	8.18	8	0.13	8.028	0.129807				0.137289	0.272844	0.320207			9.384	22.57	22.333	0.05	22.389	0.1176			0.192946	16.08	16.08	0	-0.0111418	-0.0111418					0.0088582	0.199494	0.406287	0.59008	0.843287							27.1173	26.9533	17.1506	18.23	36.9915	37.0329	22.3889
0.833	8.183	8.004	0.13	8.024	0.129689				0.138163	0.272978	0.319674			9.4	22.56	22.314	0.053	22.126	0.121			0.19322	16.08	16.08	0	-0.0111041	-0.0111041					0.0088959	0.199947	0.398218	0.60682	0.848415							27.1545	27.0093	17.1737	18.24	37.0138	37.0341	22.1257
0.85	8.19	8.009	0.13	8.034	0.12937				0.138793	0.269022	0.319659			9.417	22.51	22.273	0.05	22.093	0.115133			0.1935	16.08	16.08	0	-0.011123	-0.011123					0.00887705	0.199645	0.395296	0.621582	0.85343							27.2117	27.0643	17.18	18.27	37.0631	37.0168	22.0929
0.867	8.18	8	0.13	8.039	0.129533				0.13963	0.260941	0.316422			9.434	22.49	22.256	0.05	22.288	0.1086			0.193778	16.08	16.0777	0	-0.010991	-0.010991					0.00900902	0.199438	0.39458	0.634289	0.853241							27.2375	27.0836	17.1869	18.28	37.0662	37.0393	22.2877
0.883	8.18	8	0.13	8.023	0.130074				0.141015	0.251	0.309667			9.45	22.513	22.279	0.05	22.175	0.1018			0.194061	16.01	16.0123	0	-0.0109156	-0.0109156					0.00908443	0.198702	0.395824	0.642998	0.850507							27.2918	27.149	17.1969	18.28	37.0481	37.0474	22.1749
0.9	8.183	8.002	0.13	8.019	0.130615				0.143193	0.241119	0.300896			9.467	22.53	22.293	0.05	22.111	0.0908			0.194335	16.08	16.0777	0	-0.0107836	-0.0107836					0.00921639	0.197798	0.395899	0.649446	0.851752							27.3173	27.1947	17.2137	18.28	37.0255	37.0407	22.1115
0.917	8.16	7.981	0.13	8.022	0.130956				0.144274	0.231452	0.290578			9.484	22.517	22.278	0.05	22.047	0.09			0.194619	16.01	16.0123	0	-0.0104066	-0.0104066					0.00959344	0.196572	0.395654	0.652311	0.853184							27.3372	27.2227	17.2337	18.29	37.0142	37.0475	22.047
0.933	8.17	7.991	0.13	8.041	0.130556				0.144193	0.220719	0.28117			9.5	22.477	22.226	0.057	22.047	0.1168			0.194898	16.08	16.0777	0	-0.0108402	-0.0108402					0.00915984	0.195969	0.393524	0.649125	0.850507							27.4091	27.2513	17.2538	18.32	37.0063	37.072	22.047
0.95	8.19	8.01	0.13	8.041	0.13				0.145407	0.208363	0.275556			9.517	22.44	22.187	0.06	21.921	0.114533			0.195171	16.01	16.0123	0	-0.0109156	-0.0109156					0.00908443	0.195347	0.389225	0.642244	0.848999							27.4548	27.299	17.2738	18.33	37.008	37.0841	21.9212
0.967	8.19	8.01	0.13	8.043	0.130059				0.147304	0.194504	0.275393			9.534	22.46	22.204	0.06	22.206	0.108133			0.195449	16.08	16.08	0	-0.0111418	-0.0111418					0.0088582	0.194743	0.386661	0.634439	0.848641							27.4254	27.3363	17.2937	18.34	36.9901	37.0634	22.2062
0.983	8.19	8.01	0.13	8.053	0.130756				0.147504	0.179822	0.281667			9.55	22.437	22.187	0.06	22.184	0.0926667			0.195729	16.08	16.08	0	-0.0115189	-0.0115189					0.00848115	0.19512	0.384588	0.630311	0.844965							27.42	27.354	17.3208	18.36	36.9795	37.0418	22.1837
1	8.19	8.01	0.13	8.067	0.13137				0.147659	0.164652	0.292393			9.567	22.5	22.246	0.06	22.192	0.0868667			0.196008	16.08	16.08	0	-0.0118205	-0.0118205					0.00817951	0.195083	0.385662	0.625635	0.841666							27.4463	27.3543	17.3231	18.35	36.9483	37.0274	22.1923
1.017	8.19	8.013	0.13	8.07	0.131074				0.148481	0.150059	0.307415			9.584	22.493	22.237	0.06	22.13	0.0962			0.196287	16.08	16.08	0	-0.0119902	-0.0119902					0.00800984	0.195177	0.387321	0.628275	0.832466							27.4674	27.741	17.3269	18.4	36.8967	36.9867	22.13
1.033	8.23	8.05	0.13	8.07	0.130607				0.148141	0.135526	0.327289			9.6	22.46	22.207	0.06	22.064	0.107133			0.196564	16.08	16.08	0	-0.0122164	-0.0122164					0.00778361	0.196252	0.388019	0.63327	0.828714							27.47	27.7707	17.3438	18.39	36.8709	36.9445	22.0642
1.05	8.227	8.048	0.13	8.07	0.130904				0.146859	0.120674	0.35043			9.617	22.47	22.215	0.06	22.021	0.120267			0.196845	16.08	16.08	0	-0.012009	-0.012009					0.00799098	0.196911	0.389244	0.638625	0.829694							27.49	27.4383	17.35	18.4	36.9057	36.9084	22.0213
1.067	8.24	8.059	0.13	8.085	0.131133				0.147548	0.107519	0.375341			9.634	22.46	22.207	0.06	22.27	0.1182			0.197123	16.08	16.08	0	-0.0118016	-0.0118016					0.00819836	0.196516	0.390225	0.643489	0.830863							27.5606	27.4493	17.3431	18.39	36.9222	36.9226	22.2696
1.083	8.23	8.051	0.13	8.095	0.131415				0.147874	0.0982741	0.398259			9.65	22.48	22.229	0.06	22.23	0.118333			0.1974	16.08	16.08	0	-0.0111984	-0.0111984					0.00880164	0.196648	0.390017	0.642602	0.834502							27.6583	27.497	17.34	18.39	36.8856	36.9425	22.2299
1.1	8.25	8.07	0.13	8.102	0.131474				0.146119	0.0950963	0.415489			9.667	22.517	22.263	0.06	22.117	0.123467			0.197685	16.08	16.08	0	-0.0106328	-0.0106328					0.00936721	0.196516	0.388773	0.637739	0.838913							27.67	27.535	17.3469	18.41	36.8294	36.9288	22.1172
1.117	8.247	8.067	0.13	8.1	0.131185				0.14517	0.0992222	0.426304			9.684	22.523	22.279	0.053	22.097	0.115733			0.197958	16.08	16.08	0	-0.0102746	-0.0102746					0.00972541	0.196478	0.388773	0.628256	0.84193							27.6962	27.573	17.3706	18.42	36.7705	36.8635	22.0971
1.133	8.25	8.07	0.13	8.095	0.130793				0.145526	0.108319	0.42783			9.7	22.493	22.256	0.05	22.221	0.1096			0.198244	16.08	16.0777	0	-0.0104631	-0.0104631					0.00953689	0.196893	0.388132	0.620639	0.846567							27.7616	27.611	17.3938	18.42	36.7707	36.8476	22.2206
1.15	8.253	8.075	0.13	8.096	0.130704				0.145348	0.121252	0.420867			9.717	22.473	22.226	0.057	22.234	0.118733			0.198517	16.01	16.0123	0	-0.0105197	-0.0105197					0.00948033	0.198099	0.387265	0.616963	0.85458							27.8137	27.6487	17.4069	18.42	36.8197	36.8735	22.2342
1.167	8.27	8.089	0.13	8.104	0.131193				0.144326	0.136874	0.408304			9.734	22.483	22.221	0.06	22.027	0.123			0.198801	16.08	16.0777	0	-0.0107459	-0.0107459					0.0092541	0.199268	0.385889	0.616661	0.865193							27.829	27.6773	17.4237	18.45	36.8743	36.9124	22.0273
1.183	8.26	8.08	0.13	8.114	0.131985				0.144563	0.155489	0.390148			9.75	22.37	22.118	0.06	21.818	0.106667			0.199074	16.01	16.01	0	-0.0105574	-0.0105574					0.00944262	0.199739	0.384003	0.613645	0.874733							27.83	27.7243	17.4162	18.46	36.9061	36.9362	21.8185
1.2	8.26	8.081	0.13	8.122	0.132193				0.144296	0.176874	0.364733			9.767	22.397	22.137	0.06	21.83	0.108			0.199353	16.01	16.0123	0	-0.0102369	-0.0102369					0.00976311	0.200211	0.383551	0.612514	0.879578							27.795	27.7417	17.4307	18.47	36.9141	36.9495	21.8297
1.217	8.28	8.1	0.13	8.136	0.132407				0.142096	0.199237	0.333948			9.784	22.32	22.048	0.07	21.857	0.105867			0.199631	16.08	16.0777	0	-0.0102934	-0.0102934					0.00970656	0.200889	0.383966	0.615964	0.881067							27.7989	27.7403	17.4538	18.47	36.9242	36.9718	21.8573
1.233	8.283	8.105	0.13	8.142	0.132081				0.142215	0.221637	0.299748			9.8	22.323	22.063	0.07	22.036	0.119			0.199915	16.01	16.01	0	-0.00980328	-0.00980328					0.0101967	0.201097	0.386775	0.62194	0.878805							27.8434	27.75	17.4669	18.48	36.9046	36.9565	22.0362
1.25	8.31	8.129	0.13	8.146	0.132444				0.143681	0.242252	0.267207			9.817	22.48	22.204	0.07	22.446	0.1238			0.200189	16.01	16.01	0	-0.00957705	-0.00957705					0.010423	0.200418	0.38866	0.627916	0.87577							27.8766	27.751	17.4769	18.49	36.9024	36.9483	22.4464
1.267	8.3	8.121	0.13	8.157	0.13317				0.143007	0.259	0.238741			9.834	22.427	22.155	0.073	22.262	0.1286			0.200468	16.01	16.01	0	-0.00967131	-0.00967131					0.0103287	0.199475	0.389395	0.631857	0.869925							27.8887	27.789	17.48	18.51	36.8637	36.926	22.2621
1.283	8.32	8.14	0.13	8.152	0.133126				0.141926	0.271985	0.217119			9.85	22.51	22.256	0.06	22.133	0.132467			0.200748	16.01	16.01	0	-0.0104443	-0.0104443					0.00955574	0.200135	0.390036	0.633214	0.865325							27.9076	27.8177	17.48	18.52	36.8496	36.9122	22.1334
1.3	8.32	8.139	0.13	8.155	0.132785				0.142281	0.282593	0.203963			9.867	22.51	22.256	0.06	22.096	0.113267			0.201031	16.01	16.0123	0	-0.0106328	-0.0106328					0.00936721	0.199042	0.389904	0.631819	0.862403							27.8659	27.8157	17.4939	18.5	36.8755	36.9128	22.0962
1.317	8.31	8.13	0.13	8.172	0.132807				0.141837	0.289985	0.200689			9.884	22.503	22.259	0.053	22.076	0.107133			0.201305	16.08	16.08	0	-0.0108779	-0.0108779					0.00912213	0.199174	0.390394	0.628652	0.863704							27.8335	27.806	17.5069	18.52	36.9538	36.9513	22.0758
1.333	8.313	8.134	0.13	8.171	0.132696				0.140785	0.293681	0.20397			9.9	22.473	22.225	0.057	22.141	0.1014			0.201588	16.08	16.08	0	-0.0113869	-0.0113869					0.00861311	0.198948	0.390639	0.62556	0.869134							27.8388	27.8067	17.5239	18.53	37.0007	36.9918	22.1412
1.35	8.32	8.14	0.13	8.157	0.133052				0.141267	0.293133	0.212096			9.917	22.473	22.219	0.06	22.14	0.104133			0.201862	16.08	16.08	0	-0.0118393	-0.0118393					0.00816066	0.198684	0.390338	0.623712	0.878164							27.8665	27.8263	17.5369	18.54	37.0185	37.0084	22.1402
1.367	8.323	8.143	0.13	8.159	0.133652				0.141267	0.288844	0.223467			9.934	22.473	22.218	0.06	22.071	0.109267			0.202142	16.08	16.0777	0	-0.0124426	-0.0124426					0.00755738	0.19874	0.38998	0.622864	0.88678							27.9145	27.8373	17.5539	18.54	36.9942	37.0299	22.0706
1.383	8.32	8.14	0.13	8.165	0.134615				0.138852	0.282926	0.238859			9.95	22.457	22.196	0.06	21.947	0.119667			0.20242	16.01	16.0123	0	-0.0129893	-0.0129893					0.00701066	0.199023	0.386793	0.624391	0.891907							27.9996	27.8847	17.5531	18.56	36.9244	37.0134	21.9468
1.4	8.32	8.14	0.13	8.182	0.13543				0.1368	0.276844	0.255141			9.967	22.37	22.117	0.06	21.939	0.108733			0.202703	16.08	16.0777	0	-0.0132156	-0.0132156					0.00678443	0.199268	0.382495	0.628557	0.893623							27.9923	27.9117	17.5431	18.55	36.8824	36.9929	21.9393
1.417	8.32	8.141	0.13	8.195	0.136074				0.136911	0.271156	0.269496			9.984	22.39	22.139	0.06	22.18	0.1034			0.202982	16.01	16.0123	0	-0.0130836	-0.0130836					0.00691639	0.198759	0.378423	0.63212	0.892435							27.9811	27.9023	17.5539	18.57	36.9151	36.9953	22.1797
1.433	8.33	8.15	0.13	8.191	0.136415				0.136296	0.265807	0.282			10	22.43	22.176	0.06	22.122	0.0898			0.203256	16.08	16.0777	0	-0.0128762	-0.0128762					0.00712377	0.198043	0.374313	0.636061	0.887402							27.9533	27.92	17.567	18.57	36.9103	36.9896	22.1224
1.45	8.33	8.15	0.13	8.187	0.136881				0.134385	0.26023	0.295548			10.017	22.433	22.178	0.06	22.004	0.0790667			0.203534	16.01	16.0123	0	-0.0124803	-0.0124803					0.00751967	0.198231	0.371655	0.641358	0.886007							27.9411	27.92	17.5769	18.58	36.9076	36.9796	22.0043
1.467	8.33	8.15	0.13	8.193	0.136881				0.134748	0.257348	0.309			10.034	22.41	22.156	0.06	22.219	0.101667			0.203812	16.08	16.08	0	-0.0121033	-0.0121033					0.00789672	0.198401	0.369619	0.64724	0.880803							27.949	27.92	17.58	18.58	36.9484	36.9736	22.2194
1.483	8.33	8.151	0.13	8.196	0.1372				0.134585	0.255807	0.322533			10.05	22.407	22.156	0.06	22.284	0.0952			0.204098	16.08	16.08	0	-0.0121787	-0.0121787					0.00782131	0.198533	0.368827	0.651821	0.876467							27.9857	27.9203	17.58	18.58	37.0347	37.0166	22.2838
1.5	8.35	8.169	0.13	8.191	0.137363				0.133274	0.25617	0.334319			10.067	22.45	22.198	0.06	22.205	0.0942667			0.204371	16.08	16.08	0	-0.0118582	-0.0118582					0.0081418	0.198307	0.369148	0.655158	0.870227							27.9721	27.9297	17.5939	18.6	37.0591	37.0531	22.2045
1.517	8.34	8.16	0.13	8.198	0.137674				0.133296	0.259037	0.34377			10.084	22.483	22.231	0.06	22.227	0.0810667			0.204655	16.08	16.08	0	-0.0118205	-0.0118205					0.00817951	0.198137	0.369694	0.653443	0.863157							27.961	27.9203	17.6	18.6	37.0229	37.0815	22.227
1.533	8.34	8.16	0.13	8.2	0.1384				0.135133	0.263644	0.347096			10.1	22.5	22.246	0.06	22.083	0.0722667			0.204928	16.08	16.08	0	-0.0111984	-0.0111984					0.00880164	0.198212	0.372145	0.650935	0.861894							28.0312	27.931	17.593	18.61	36.9616	37.0846	22.0833
1.55	8.343	8.163	0.13	8.202	0.138593				0.135407	0.269059	0.343711			10.117	22.5	22.251	0.06	22.631	0.0832667			0.205206	16.08	16.0777	0	-0.0103689	-0.0103689					0.00963115	0.198043	0.372654	0.646863	0.863723							28.0579	27.9603	17.5831	18.6	36.8971	37.0377	22.6306
1.567	8.34	8.16	0.13	8.193	0.138393				0.134141	0.275289	0.333733			10.134	22.573	22.34	0.053	22.743	0.0904			0.205492	16.01	16.01	0	-0.00984098	-0.00984098					0.010159	0.197854	0.373239	0.641735	0.862441							28.0332	27.978	17.5869	18.59	36.8189	36.9777	22.7432
1.583	8.34	8.159	0.13	8.19	0.139119				0.134778	0.281741	0.319326			10.15	22.69	22.47	0.043	22.435	0.0912			0.20577	16.01	16.0077	0	-0.00948279	-0.00948279					0.0105172	0.198834	0.375237	0.632743	0.862083							28.0209	27.9783	17.6039	18.59	36.8229	36.92	22.4347
1.6	8.32	8.142	0.13	8.192	0.139881				0.136459	0.287919	0.302785			10.167	22.75	22.533	0.04	22.543	0.1144			0.206049	15.94	15.9423	0	-0.00882295	-0.00882295					0.011177	0.200173	0.376971	0.631687	0.861649							28.0746	27.9883	17.6169	18.61	36.9074	36.8946	22.5429
1.617	8.35	8.17	0.13	8.204	0.140481				0.136652	0.291274	0.284644			10.184	22.76	22.542	0.04	22.287	0.122733			0.206321	16.01	16.01	0	-0.0084459	-0.0084459					0.0115541	0.201398	0.381138	0.640321	0.862045							28.071	28.006	17.6269	18.63	36.9419	36.9187	22.2868
1.633	8.347	8.168	0.13	8.219	0.140289				0.137578	0.291067	0.265148			10.2	22.763	22.53	0.04	22.124	0.111067			0.206607	16.01	16.01	0	-0.00865328	-0.00865328					0.0113467	0.203057	0.382948	0.655893	0.860669							28.088	28.0067	17.63	18.61	36.9335	36.9202	22.1245
1.65	8.37	8.19	0.13	8.221	0.139681				0.139059	0.286948	0.248941			10.217	22.56	22.344	0.04	22.179	0.100733			0.206885	16.01	16.01	0	-0.00927541	-0.00927541					0.0107246	0.203566	0.385587	0.6709	0.862064							28.1258	28.026	17.6231	18.62	36.8981	36.9174	22.1792
1.667	8.37	8.193	0.13	8.23	0.139193				0.139437	0.279519	0.2364			10.234	22.593	22.376	0.04	22.393	0.0977333			0.207158	16.01	16.01	0	-0.00974672	-0.00974672					0.0102533	0.20383	0.385229	0.675783	0.862498							28.103	28.034	17.62	18.62	36.8422	36.8964	22.3933
1.683	8.41	8.23	0.13	8.242	0.139215				0.139104	0.267563	0.229215			10.25	22.6	22.364	0.05	22.27	0.122133			0.207438	16.01	16.01	0	-0.00991639	-0.00991639					0.0100836	0.204207	0.381496	0.672201	0.862026							28.073	28.0347	17.627	18.63	36.8038	36.8889	22.2699
1.7	8.403	8.222	0.13	8.242	0.13923				0.140926	0.251896	0.225793			10.267	22.597	22.358	0.05	22.145	0.141067			0.207717	16.01	16.01	0	-0.0101426	-0.0101426					0.00985738	0.204226	0.376915	0.662718	0.86016							28.1245	28.055	17.637	18.64	36.828	36.8772	22.1454
1.717	8.39	8.21	0.13	8.231	0.139526				0.141948	0.232437	0.224956			10.284	22.56	22.322	0.05	22.048	0.126			0.207996	16.01	16.01	0	-0.0103123	-0.0103123					0.0096877	0.204867	0.371014	0.652142	0.859745							28.148	28.0837	17.6538	18.62	36.8764	36.913	22.0476
1.733	8.39	8.211	0.13	8.231	0.139696				0.140704	0.212193	0.228326			10.3	22.527	22.283	0.05	22.066	0.117			0.208281	16.01	16.0123	0	-0.0102369	-0.0102369					0.00976311	0.205527	0.363002	0.641735	0.863365							28.1319	28.0823	17.667	18.63	36.9474	36.9753	22.0656
1.75	8.41	8.23	0.13	8.239	0.139037				0.139215	0.192726	0.233111			10.317	22.417	22.169	0.057	22.194	0.104267			0.208558	16.08	16.0777	0	-0.00989754	-0.00989754					0.0101025	0.205602	0.355989	0.633553	0.869134							28.1481	28.092	17.663	18.64	36.9504	36.9967	22.1939
1.767	8.403	8.223	0.13	8.254	0.138548				0.139126	0.175704	0.237437			10.334	22.417	22.166	0.06	22.175	0.1052			0.208842	16.01	16.01	0	-0.00918115	-0.00918115					0.0108189	0.20613	0.352067	0.628501	0.873677							28.141	28.0923	17.66	18.64	36.9117	36.981	22.1754
1.783	8.4	8.221	0.13	8.257	0.138844				0.138496	0.162341	0.242059			10.35	22.467	22.213	0.06	22.15	0.118733			0.20911	16.01	16.0077	0	-0.00893607	-0.00893607					0.0110639	0.206526	0.355762	0.623411	0.875807							28.1129	28.11	17.66	18.67	36.8313	36.9297	22.1505
1.8	8.41	8.229	0.13	8.259	0.139156				0.137415	0.153874	0.246148			10.367	22.473	22.222	0.06	22.569	0.130933			0.209388	15.94	15.9423	0	-0.00855902	-0.00855902					0.011441	0.206451	0.365735	0.620338	0.875958							28.11	28.1097	17.66	18.67	36.8172	36.8714	22.5692
1.817	8.4	8.222	0.13	8.262	0.138763				0.136985	0.151193	0.249704			10.384	22.51	22.256	0.06	22.319	0.120067			0.209666	16.01	16.0077	0	-0.00816312	-0.00816312					0.0118369	0.205942	0.378913	0.618132	0.877033							28.0644	28.0993	17.667	18.65	36.7893	36.8354	22.3187
1.833	8.43	8.25	0.13	8.255	0.137889				0.136481	0.1544	0.252326			10.4	22.51	22.276	0.05	22.006	0.1112			0.209946	15.94	15.9423	0	-0.00818197	-0.00818197					0.011818	0.205565	0.392562	0.619565	0.878051							28.1061	28.0727	17.6769	18.64	36.7313	36.8149	22.0059
1.85	8.43	8.249	0.13	8.251	0.137274				0.134215	0.162585	0.255556			10.417	22.537	22.306	0.05	22.185	0.0844			0.210225	16.01	16.01	0	-0.00823853	-0.00823853					0.0117615	0.205131	0.399802	0.621639	0.879691							28.2099	28.0933	17.6939	18.66	36.809	36.8218	22.1846
1.867	8.41	8.231	0.13	8.256	0.136978				0.133326	0.174881	0.259556			10.434	22.61	22.373	0.05	22.536	0.0804			0.210509	16.01	16.01	0	-0.00852131	-0.00852131					0.0114787	0.204735	0.401649	0.623543	0.879974							28.2565	28.1403	17.7209	18.69	36.8312	36.8759	22.5357
1.883	8.42	8.241	0.13	8.259	0.136933				0.133763	0.188822	0.260696			10.45	22.592	22.356	0.05	22.349	0.0864			0.210787	16.01	16.01	0	-0.0088418	-0.0088418					0.0111582	0.203529	0.401423	0.624881	0.879521							28.2322	28.15	17.73	18.67	36.8309	36.9062	22.3487
1.9	8.44	8.259	0.13	8.27	0.137044				0.133785	0.202333	0.258289			10.467	22.58	22.341	0.05	22.152	0.0907333			0.211063	16.01	16.0077	0	-0.00906803	-0.00906803					0.010932	0.204339	0.399839	0.627803	0.880483							28.1929	28.1503	17.737	18.68	36.8995	36.9206	22.1521
1.917	8.43	8.25	0.13	8.285	0.13683				0.132652	0.214578	0.2536			10.484	22.533	22.294	0.05	21.838	0.0905333			0.211341	15.94	15.9377	0	-0.00863443	-0.00863443					0.0113656	0.205112	0.397426	0.630989	0.877787							28.1991	28.1683	17.7261	18.68	36.9882	36.9625	21.838
1.933	8.43	8.25	0.13	8.287	0.136541				0.132111	0.226852	0.246644			10.5	22.49	22.256	0.05	22.134	0.0868667			0.211617	15.87	15.8654	0	-0.00776721	-0.00776721					0.0122328	0.205018	0.396484	0.632177	0.877052							28.1818	28.1777	17.699	18.71	36.9991	37.0169	22.1336
1.95	8.433	8.253	0.13	8.291	0.136385				0.131311	0.238822	0.238593			10.517	22.52	22.283	0.05	22.243	0.0796			0.211903	15.73	15.7277	0	-0.00388361	-0.00388361					0.0161164	0.204396	0.397049	0.638116	0.876298							28.1983	28.168	17.6204	18.67	37.0096	37.0289	22.2435
1.967	8.43	8.25	0.13	8.293	0.136504				0.131437	0.249793	0.232333			10.534	22.507	22.268	0.05	22.126	0.0801333			0.212177	15.66	15.6577	0	-0.000377049	-0.000377049					0.019623	0.204547	0.400763	0.647014	0.87379							28.2549	28.1687	17.583	18.65	36.9425	37.0127	22.1264
1.983	8.437	8.26	0.13	8.305	0.136496				0.132237	0.259052	0.225748			10.55	22.47	22.223	0.057	22.116	0.0878667			0.212462	15.59	15.59	0	0.00239426	0.00239426					0.0223943	0.205414	0.404873	0.653386	0.877485							28.2508	28.188	17.587	18.63	36.9098	36.9854	22.1163
2	8.48	8.3	0.13	8.307	0.136415				0.133126	0.266763	0.221696			10.567	22.487	22.239	0.06	22.432	0.103267			0.212737	15.59	15.59	0	0.00482623	0.00482623					0.0248262	0.204754	0.408474	0.654894	0.889042							28.2593	28.1963	17.59	18.61	36.9236	36.9638	22.4324
2.017	8.477	8.293	0.13	8.301	0.13623				0.132963	0.273133	0.220541			10.584	22.567	22.328	0.053	22.456	0.104067			0.213012	15.59	15.59	0	0.00618361	0.00618361					0.0261836	0.20432	0.411075	0.654574	0.899034							28.26	28.206	17.562	18.61	36.9368	36.9675	22.4556
2.033	8.43	8.252	0.13	8.302	0.135852				0.13257	0.279726	0.222511			10.6	22.607	22.364	0.05	22.217	0.102467			0.213293	15.59	15.5923	0	0.00697541	0.00697541					0.0269754	0.203416	0.414601	0.645826	0.901202							28.2509	28.2057	17.5711	18.6	36.985	36.9901	22.2174
2.05	8.46	8.28	0.13	8.301	0.136015				0.133163	0.287059	0.224607			10.617	22.52	22.285	0.05	22.116	0.0842			0.21357	15.66	15.6623	0	0.00652295	0.00652295					0.026523	0.203755	0.416561	0.632441	0.896771							28.195	28.1957	17.6219	18.62	37.011	36.9951	22.1163
2.067	8.457	8.278	0.13	8.312	0.137037				0.13443	0.293681	0.225956			10.634	22.53	22.287	0.05	22.109	0.0907333			0.213848	15.73	15.7323	0	0.00422295	0.00422295					0.024223	0.203849	0.415411	0.618566	0.884234							28.1437	28.186	17.6962	18.62	36.9933	36.9807	22.1094
2.083	8.47	8.29	0.13	8.316	0.137696				0.135022	0.298681	0.228185			10.65	22.43	22.178	0.06	22.085	0.0952			0.214128	15.8	15.8023	0	0.00197951	0.00197951					0.0219795	0.204641	0.417448	0.606368	0.865665							28.1768	28.1863	17.7827	18.65	36.947	36.9545	22.0851
2.1	8.47	8.291	0.13	8.327	0.138185				0.13597	0.301985	0.232022			10.667	22.453	22.199	0.057	21.946	0.098			0.214404	15.87	15.8723	0	-0.000377049	-0.000377049					0.019623	0.205282	0.418598	0.60173	0.850903							28.2077	28.1953	17.8519	18.7	36.9208	36.9491	21.9465
2.117	8.48	8.3	0.13	8.324	0.138815				0.136022	0.303681	0.236963			10.684	22.37	22.115	0.06	22.07	0.0995333			0.214692	15.94	15.94	0	-0.00252623	-0.00252623					0.0174738	0.20613	0.419653	0.604634	0.838611							28.2192	28.177	17.87	18.72	36.9236	36.9521	22.0697
2.133	8.473	8.295	0.13	8.321	0.13943				0.135896	0.305289	0.245096			10.7	22.357	22.093	0.067	22.021	0.122067			0.214968	15.94	15.94	0	-0.00409098	-0.00409098					0.015909	0.207412	0.418579	0.613211	0.830505							28.2478	28.2057	17.87	18.76	36.944	36.983	22.0206
2.15	8.49	8.31	0.13	8.334	0.139896				0.136459	0.307763	0.25237			10.717	22.39	22.119	0.07	22.096	0.132867			0.215247	15.94	15.94	0	-0.0049582	-0.0049582					0.0150418	0.20777	0.420615	0.620847	0.825245							28.2592	28.1967	17.87	18.75	36.9772	37.0267	22.0956
2.167	8.49	8.309	0.13	8.371	0.140178				0.137674	0.310111	0.258933			10.734	22.403	22.131	0.07	21.798	0.150533			0.21552	15.94	15.9377	0	-0.00512787	-0.00512787					0.0148721	0.206451	0.42529	0.622506	0.826188							28.2786	28.216	17.863	18.78	36.9802	37.0296	21.7975
2.183	8.48	8.3	0.13	8.364	0.140207				0.138193	0.311593	0.264822			10.75	22.393	22.12	0.07	21.956	0.152867			0.215799	15.87	15.87	0	-0.00476967	-0.00476967					0.0152303	0.204207	0.43268	0.622826	0.831127							28.2242	28.2153	17.853	18.78	36.9879	37.0196	21.956
2.2	8.487	8.311	0.13	8.368	0.140074				0.137933	0.311296	0.272785			10.767	22.37	22.096	0.07	21.956	0.143533			0.216079	15.87	15.87	0	-0.00441147	-0.00441147					0.0155885	0.203076	0.440693	0.628802	0.833107							28.2015	28.1963	17.8289	18.77	37.0045	37.0085	21.9561
2.217	8.54	8.359	0.13	8.378	0.139741				0.137081	0.309341	0.282652			10.784	22.34	22.066	0.07	21.943	0.133			0.216363	15.87	15.87	0	-0.00388361	-0.00388361					0.0161164	0.20268	0.44369	0.634684	0.83288							28.228	28.2067	17.8059	18.79	36.9819	36.9829	21.9428
2.233	8.52	8.34	0.13	8.386	0.139496				0.13677	0.30643	0.294237			10.8	22.31	22.021	0.08	21.931	0.125467			0.21664	15.87	15.87	0	-0.00322377	-0.00322377					0.0167762	0.203133	0.440334	0.63574	0.833484							28.2393	28.225	17.793	18.77	36.9288	36.9562	21.9311
2.25	8.52	8.341	0.13	8.387	0.139519				0.137163	0.303356	0.30543			10.817	22.323	22.036	0.077	21.894	0.131133			0.216917	15.87	15.87	0	-0.0026582	-0.0026582					0.0173418	0.203849	0.430739	0.633836	0.834125							28.1754	28.1953	17.79	18.77	36.9236	36.9726	21.8945
2.267	8.53	8.35	0.13	8.381	0.139207				0.138015	0.300504	0.315133			10.834	22.28	21.99	0.08	21.894	0.146667			0.217194	15.87	15.8677	0	-0.00231885	-0.00231885					0.0176811	0.204226	0.419823	0.631913	0.836915							28.1885	28.1767	17.8042	18.76	36.9529	36.9948	21.894
2.283	8.53	8.349	0.13	8.372	0.138644				0.137815	0.296644	0.323363			10.85	22.287	21.994	0.08	21.761	0.144867			0.217478	15.8	15.7977	0	-0.00207377	-0.00207377					0.0179262	0.204566	0.411245	0.628124	0.84308							28.2177	28.1953	17.81	18.77	36.9586	37.0125	21.7611
2.3	8.52	8.34	0.13	8.383	0.138407				0.1368	0.290607	0.332911			10.867	22.25	21.942	0.09	21.772	0.142733			0.217756	15.73	15.73	0	-0.00113115	-0.00113115					0.0188689	0.204207	0.402743	0.625484	0.847057							28.2106	28.1687	17.7959	18.79	36.9453	36.9984	21.7716
2.317	8.517	8.336	0.13	8.376	0.138133				0.136719	0.283859	0.343548			10.884	22.247	21.949	0.087	21.919	0.1458			0.218034	15.73	15.7277	0	-3.77049e-05	-3.77049e-05					0.0199623	0.20417	0.397426	0.624749	0.84619							28.21	28.1957	17.8042	18.76	36.8774	36.9393	21.9189
2.333	8.51	8.33	0.13	8.373	0.137822				0.137259	0.277259	0.355504			10.9	22.3	22.013	0.08	22.114	0.147333			0.21831	15.66	15.66	0	0.000791803	0.000791803					0.0207918	0.203265	0.393071	0.627954	0.843739							28.21	28.186	17.817	18.77	36.7885	36.8544	22.114
2.35	8.513	8.335	0.13	8.379	0.137081				0.137578	0.272141	0.365578			10.917	22.34	22.053	0.08	22.149	0.139533			0.218587	15.66	15.66	0	0.00177213	0.00177213					0.0217721	0.20302	0.392525	0.634157	0.840252							28.2289	28.186	17.813	18.77	36.6997	36.7702	22.1491
2.367	8.54	8.36	0.13	8.388	0.135867				0.137993	0.27003	0.37217			10.934	22.387	22.109	0.073	22.057	0.133867			0.218866	15.66	15.66	0	0.00256393	0.00256393					0.0225639	0.203227	0.393222	0.637625	0.834483							28.2206	28.1867	17.8029	18.78	36.6845	36.7584	22.0571
2.383	8.54	8.357	0.13	8.39	0.135244				0.138504	0.270474	0.375881			10.95	22.393	22.119	0.07	21.784	0.113733			0.219151	15.66	15.66	0	0.00333688	0.00333688					0.0233369	0.202907	0.394693	0.638681	0.83043							28.3327	28.206	17.793	18.78	36.7127	36.7689	21.7835
2.4	8.5	8.321	0.13	8.398	0.134733				0.137919	0.272304	0.378274			10.967	22.363	22.089	0.07	21.793	0.0935333			0.219431	15.66	15.6623	0	0.00378934	0.00378934					0.0237893	0.201342	0.398444	0.637946	0.827696							28.3587	28.207	17.7759	18.75	36.7428	36.7868	21.7931
2.417	8.51	8.334	0.13	8.415	0.1338				0.136956	0.275081	0.379281			10.984	22.33	22.053	0.07	21.736	0.0676667			0.219703	15.73	15.7277	0	0.00388361	0.00388361					0.0238836	0.19989	0.402837	0.631329	0.829374							28.2946	28.2357	17.77	18.75	36.7646	36.7919	21.7364
2.433	8.57	8.388	0.13	8.419	0.133044				0.137393	0.27883	0.378311			11	22.267	21.98	0.077	21.722	0.0565333			0.219986	15.66	15.66	0	0.00378934	0.00378934					0.0237893	0.20038	0.40804	0.623524	0.834822							28.2432	28.2337	17.7629	18.75	36.7775	36.7903	21.7218
2.45	8.54	8.36	0.13	8.414	0.132711				0.138511	0.2846	0.37103			11.017	22.23	21.922	0.09	21.784	0.0739333			0.220261	15.66	15.66	0	0.00346885	0.00346885					0.0234689	0.20087	0.414412	0.61406	0.842137							28.1556	28.2233	17.76	18.74	36.7465	36.7669	21.7835
2.467	8.54	8.362	0.13	8.425	0.132356				0.138363	0.292119	0.356126			11.034	22.223	21.934	0.09	22.034	0.0883333			0.220543	15.66	15.6577	0	0.00318607	0.00318607					0.0231861	0.202058	0.418635	0.60682	0.8503							28.1782	28.1953	17.76	18.74	36.7044	36.7369	22.0343
2.483	8.57	8.39	0.13	8.423	0.132015				0.137919	0.299237	0.331874			11.05	22.48	22.205	0.07	22.414	0.0936667			0.220823	15.59	15.59	0	0.0030918	0.0030918					0.0230918	0.20334	0.420445	0.602409	0.860499							28.1424	28.1753	17.7741	18.74	36.6649	36.7085	22.4143
2.5	8.563	8.384	0.13	8.425	0.132481				0.137859	0.30437	0.300956			11.067	22.443	22.177	0.073	22.328	0.0799333			0.221101	15.59	15.59	0	0.00352541	0.00352541					0.0235254	0.204283	0.419861	0.600995	0.863195							28.1303	28.148	17.7871	18.73	36.6463	36.6899	22.328
2.517	8.57	8.39	0.13	8.429	0.133185				0.138052	0.306489	0.2676			11.084	22.6	22.363	0.05	22.318	0.0572			0.221381	15.59	15.59	0	0.00329918	0.00329918					0.0232992	0.205734	0.417391	0.603257	0.861951							28.13	28.1477	17.7971	18.75	36.6563	36.7075	22.3175
2.533	8.57	8.389	0.13	8.417	0.133074				0.138326	0.305222	0.2326			11.1	22.58	22.343	0.053	22.431	0.0619333			0.221657	15.59	15.5877	0	0.0030918	0.0030918					0.0230918	0.205452	0.413111	0.608065	0.858482							28.2035	28.1387	17.8	18.76	36.6619	36.7151	22.4309
2.55	8.55	8.37	0.13	8.42	0.133244				0.139193	0.300289	0.196593			11.117	22.65	22.413	0.05	22.405	0.0766667			0.221931	15.52	15.52	0	0.00246967	0.00246967					0.0224697	0.204113	0.409963	0.613042	0.851808							28.2631	28.1583	17.7929	18.75	36.673	35.6775	22.4053
2.567	8.553	8.376	0.13	8.435	0.134				0.139874	0.29137	0.16			11.134	22.63	22.404	0.043	22.252	0.0712			0.222215	15.52	15.5223	0	0.00143279	0.00143279					0.0214328	0.203529	0.409398	0.615907	0.842834							28.2417	28.168	17.7689	18.75	36.6985	36.1405	22.2517
2.583	8.59	8.41	0.13	8.439	0.134178				0.140022	0.279215	0.123474			11.15	22.607	22.387	0.04	22.267	0.0759333			0.22249	15.59	15.59	0	0.000131967	0.000131967					0.020132	0.203227	0.411867	0.617642	0.839969							28.2495	28.1687	17.7529	18.73	36.7584	36.6629	22.267
2.6	8.587	8.406	0.13	8.448	0.134415				0.140185	0.264526	0.0903185			11.167	22.58	22.347	0.047	22.127	0.0834			0.222773	15.59	15.59	0	-0.000490164	-0.000490164					0.0195098	0.20253	0.414469	0.622525	0.840063							28.3069	28.1883	17.75	18.74	36.8082	36.7774	22.1274
2.617	8.58	8.4	0.13	8.452	0.134837				0.14057	0.247896	0.0640074			11.184	22.537	22.302	0.05	22.187	0.0768			0.223045	15.59	15.59	0	-0.00141393	-0.00141393					0.0185861	0.202511	0.417957	0.619339	0.841081							28.31	28.207	17.7641	18.73	36.8603	36.7928	22.1871
2.633	8.577	8.399	0.13	8.466	0.13457				0.140237	0.232385	0.0459556			11.2	22.553	22.321	0.05	22.419	0.0728667			0.223324	15.59	15.59	0	-0.0015459	-0.0015459					0.0184541	0.202944	0.419088	0.610157	0.844079							28.3385	28.2367	17.7842	18.725	36.9976	36.9416	22.4193
2.65	8.61	8.429	0.13	8.476	0.134763				0.140081	0.219763	0.0347852			11.217	22.597	22.357	0.05	22.331	0.0962			0.223612	15.59	15.5923	0	-0.00137623	-0.00137623					0.0186238	0.202416	0.421143	0.597111	0.846115							28.3116	28.2637	17.7971	18.725	37.1464	37.1199	22.3308
2.667	8.59	8.41	0.13	8.479	0.135904				0.14037	0.21063	0.0283407			11.234	22.55	22.315	0.05	22.153	0.0994667			0.223885	15.66	15.66	0	-0.000904918	-0.000904918					0.0190951	0.201116	0.421784	0.586083	0.849433							28.2625	28.254	17.7858	18.74	37.2992	37.3042	22.1535
2.683	8.59	8.409	0.13	8.482	0.136289				0.140185	0.205763	0.0275481			11.25	22.56	22.318	0.05	22.141	0.1052			0.224168	15.66	15.66	0	-0.000452459	-0.000452459					0.0195475	0.200173	0.422406	0.586045	0.85326							28.2888	28.254	17.7729	18.74	37.394	37.4201	22.1413
2.7	8.58	8.401	0.13	8.474	0.135911				0.139459	0.205015	0.0333852			11.267	22.48	22.245	0.05	22.097	0.0928			0.224445	15.66	15.66	0	-0.000471311	-0.000471311					0.0195287	0.198797	0.424668	0.593699	0.855315							28.2519	28.2533	17.77	18.72	37.4294	37.4629	22.0965
2.717	8.59	8.412	0.13	8.479	0.136178				0.139289	0.208459	0.0448519			11.284	22.493	22.263	0.05	22.075	0.0795333			0.224718	15.66	15.66	0	-0.000509016	-0.000509016					0.019491	0.198589	0.426157	0.603993	0.854278							28.2405	28.234	17.7487	18.71	37.4202	37.4622	22.0746
2.733	8.62	8.44	0.13	8.473	0.136963				0.139141	0.216726	0.0624963			11.3	22.57	22.333	0.05	22.492	0.0885333			0.224995	15.66	15.6577	0	-0.000622131	-0.000622131					0.0193779	0.197816	0.426761	0.615304	0.848547							28.2497	28.2337	17.7258	18.73	37.4785	37.4645	22.4917
2.75	8.62	8.439	0.13	8.479	0.136844				0.138333	0.228504	0.0866222			11.317	22.553	22.323	0.05	22.456	0.106067			0.225275	15.59	15.5923	0	-0.000640984	-0.000640984					0.019359	0.197175	0.426968	0.624617	0.843871							28.3363	28.2247	17.7415	18.73	37.5707	37.5518	22.4564
2.767	8.61	8.43	0.13	8.483	0.137007				0.137652	0.242681	0.116059			11.334	22.63	22.394	0.05	22.319	0.1222			0.225559	15.66	15.6577	0	-0.00116885	-0.00116885					0.0188311	0.197345	0.427383	0.632516	0.840836							28.3106	28.2443	17.7429	18.71	37.6459	37.6138	22.3187
2.783	8.61	8.432	0.13	8.488	0.137896				0.138185	0.257089	0.15083			11.35	22.63	22.391	0.05	22.079	0.1052			0.225838	15.59	15.59	0	-0.00199836	-0.00199836					0.0180016	0.197345	0.42693	0.634892	0.839441							28.2909	28.254	17.7543	18.71	37.6732	37.6484	22.0788
2.8	8.64	8.46	0.13	8.496	0.137274				0.138393	0.271511	0.192237			11.367	22.583	22.345	0.05	22.068	0.0972			0.226111	15.59	15.59	0	-0.00241311	-0.00241311					0.0175869	0.197307	0.425347	0.632516	0.842457							28.2996	28.254	17.7742	18.71	37.7623	37.7094	22.0678
2.817	8.633	8.453	0.13	8.506	0.136578				0.137015	0.286763	0.240215			11.384	22.553	22.319	0.05	22.375	0.0948667			0.226394	15.59	15.59	0	-0.00295984	-0.00295984					0.0170402	0.197175	0.422802	0.63016	0.84538							28.2713	28.254	17.78	18.73	37.8164	37.8112	22.3747
2.833	8.63	8.451	0.13	8.532	0.137304				0.135815	0.302289	0.291726			11.4	22.57	22.335	0.05	22.352	0.103333			0.226679	15.59	15.59	0	-0.00350656	-0.00350656					0.0164934	0.1971	0.420973	0.630499	0.844361							28.2796	28.254	17.7658	18.73	37.874	37.8545	22.352
2.85	8.643	8.467	0.13	8.539	0.137511				0.135615	0.317415	0.345089			11.417	22.58	22.345	0.05	22.293	0.1092			0.226954	15.59	15.5923	0	-0.0034877	-0.0034877					0.0165123	0.197458	0.42103	0.628143	0.840911							28.2993	28.254	17.7672	18.73	37.9433	37.9254	22.2928
2.867	8.69	8.51	0.13	8.554	0.137044				0.13563	0.331067	0.399126			11.434	22.593	22.354	0.05	22.19	0.122			0.227226	15.66	15.6577	0	-0.00418525	-0.00418525					0.0158148	0.197534	0.423612	0.627445	0.83667							28.3289	28.254	17.77	18.73	38.021	37.9943	22.1895
2.883	8.69	8.51	0.13	8.559	0.136696				0.135578	0.340556	0.449726			11.45	22.55	22.315	0.05	22.159	0.122333			0.227505	15.59	15.5923	0	-0.0042418	-0.0042418					0.0157582	0.197911	0.426516	0.631253	0.835124							28.3202	28.254	17.7771	18.74	38.0459	38.0022	22.1589
2.9	8.69	8.511	0.13	8.558	0.136133				0.135844	0.345793	0.493919			11.467	22.56	22.318	0.05	22.184	0.110333			0.227783	15.66	15.6577	0	-0.00388361	-0.00388361					0.0161164	0.198439	0.42989	0.638021	0.837499							28.2816	28.254	17.7729	18.74	38.0516	38.0011	22.1841
2.917	8.71	8.53	0.13	8.552	0.135822				0.136096	0.347852	0.531689			11.484	22.48	22.245	0.05	22.055	0.1226			0.228063	15.59	15.5923	0	-0.00346885	-0.00346885					0.0165311	0.198269	0.431625	0.642207	0.840553							28.2314	28.2533	17.7772	18.75	38.0993	38.019	22.0553
2.933	8.703	8.525	0.13	8.549	0.135741				0.136385	0.346837	0.560356			11.5	22.5	22.268	0.05	22.099	0.117333			0.228346	15.66	15.6577	0	-0.00367623	-0.00367623					0.0163238	0.19891	0.431455	0.640397	0.84472							28.1625	28.234	17.7872	18.71	38.1807	38.1002	22.0992
2.95	8.72	8.539	0.13	8.551	0.135556				0.136474	0.342681	0.577044			11.517	22.56	22.323	0.05	22.3	0.123			0.22862	15.59	15.59	0	-0.00446803	-0.00446803					0.015532	0.200192	0.428382	0.635627	0.844456							28.1698	28.2333	17.79	18.73	38.2698	38.2311	22.3
2.967	8.71	8.53	0.13	8.566	0.134385				0.1374	0.334681	0.582319			11.534	22.54	22.307	0.05	22.356	0.129733			0.228898	15.59	15.59	0	-0.00810656	-0.00810656					0.0118934	0.201229	0.425893	0.624372	0.840949							28.2286	28.205	17.7828	18.74	38.3321	38.336	22.3556
2.983	8.71	8.53	0.13	8.572	0.133422				0.138726	0.322956	0.577081			11.55	22.58	22.344	0.05	22.141	0.136333			0.229182	15.59	15.59	0	-0.0118959	-0.0118959					0.0081041	0.201191	0.421595	0.61208	0.838385							28.2599	28.1767	17.78	18.75	38.3851	38.3947	22.141
3	8.717	8.536	0.13	8.573	0.133348				0.139778	0.307978	0.560207			11.567	22.58	22.344	0.05	22.307	0.1494			0.229457	15.59	15.5923	0	-0.0148934	-0.0148934					0.00510656	0.20072	0.417485	0.60322	0.830166							28.26	28.1967	17.78	18.75	38.3843	38.3807	22.3066
3.017	8.71	8.53	0.13	8.577	0.132763				0.139504	0.291096	0.532622			11.584	22.58	22.339	0.05	22.074	0.1754			0.229735	15.66	15.66	0	-0.0170615	-0.0170615					0.00293852	0.20072	0.415166	0.599525	0.81925							28.3084	28.2157	17.7872	18.73	38.355	38.3551	22.0737
3.033	8.707	8.528	0.13	8.586	0.132474				0.138756	0.274111	0.497881			11.6	22.513	22.275	0.05	22.017	0.209			0.230012	15.66	15.66	0	-0.0182869	-0.0182869					0.00171312	0.20087	0.414544	0.598469	0.812256							28.3002	28.2067	17.7827	18.73	38.3662	38.3564	22.0172
3.05	8.73	8.55	0.13	8.589	0.133015				0.139341	0.257733	0.458267			11.617	22.48	22.247	0.05	22.346	0.234533			0.230297	15.66	15.5	0.2	-0.0187016							0.202002	0.412018	0.601052	0.815913							28.2903	28.234	17.7872	18.75	38.3794	38.3641	22.3461
3.067	8.727	8.545	0.13	8.59	0.132052				0.140644	0.240933	0.414207			11.634	22.52	22.287	0.05	22.342	0.256333			0.23057	15.66	15.5	0.2	-0.0173443							0.201625	0.408832	0.609328	0.825							28.2608	28.234	17.7972	18.75	38.3606	38.3434	22.3418
3.083	8.71	8.534	0.13	8.599	0.131563				0.140585	0.223681	0.368652			11.65	22.56	20.986	0.823	22.274	--	0.235067		0.230849	15.66	15.5023	0.2	-0.0144598							0.201643	0.408794	0.618094	0.843589							28.26	28.2343	17.8	18.73	38.3246	38.3114	22.2738
3.1	8.76	8.579	0.13	8.607	0.132719				0.139978	0.2064	0.324748			11.667	23.29	21.748	0.77	22.182	--	0.263533		0.231136	15.73	15.57	0.2	-0.0112738							0.201757	0.405495	0.625635	0.870868							28.26	28.2437	17.7856	18.74	38.3394	38.3442	22.1822
3.117	8.747	8.567	0.13	8.609	0.133822				0.140126	0.189844	0.284126			11.684	23.16	21.528	0.843	22.44	--	0.295533		0.231413	15.73	15.57	0.2	-0.00850246							0.201926	0.403233	0.632007	0.898034							28.309	28.2347	17.78	18.73	38.4346	38.4386	22.4403
3.133	8.75	8.57	0.13	8.619	0.134585				0.14077	0.174748	0.252185			11.7	23.59	22.343	0.61	22.442	--	0.322467		0.231688	15.73	15.57	0.2	-0.00552377							0.200437	0.404138	0.634873	0.921789							28.3493	28.2547	17.7727	18.75	38.5318	38.5251	22.4418
3.15	8.75	8.571	0.13	8.637	0.135348				0.14063	0.161022	0.230156			11.717	23.543	22.285	0.633	22.863	--	0.3278		0.23197	15.73	15.57	0.2	-0.0030918							0.199984	0.405061	0.636155	0.934684							28.35	28.274	17.7773	18.75	38.6101	38.6171	22.8634
3.167	8.76	8.58	0.13	8.639	0.135793				0.140519	0.149415	0.215067			11.734	23.92	22.944	0.46	23.086	--	0.337533		0.232244	15.73	15.57	0.2	-0.000980328							0.199457	0.40263	0.635533	0.936493							28.33	28.2743	17.7944	18.74	38.679	38.6762	23.0857
3.183	8.76	8.582	0.13	8.631	0.136407				0.141156	0.140622	0.205667			11.75	23.897	22.912	0.47	23.059	--	0.361533		0.232524	15.73	15.57	0.2	0.00022623							0.200154	0.397879	0.636777	0.923655							28.3011	28.2913	17.7928	18.75	38.7174	38.7137	23.0592
3.2	8.79	8.61	0.13	8.639	0.137933				0.141548	0.135363	0.202178			11.767	24	23.083	0.43	23.294	--	0.386		0.232809	15.73	15.57	0.2	0.000640984							0.201398	0.39243	0.63525	0.90403							28.2711	28.2713	17.7972	18.75	38.6944	38.712	23.2935
3.217	8.787	8.607	0.13	8.64	0.139519				0.141081	0.134667	0.204207			11.784	24.04	23.146	0.417	23.345	0.4352			0.233081	15.73	15.57	0.2	0.000867213							0.201889	0.38619	0.633327	0.884084							28.2998	28.2527	17.8146	18.78	38.6469	38.6796	23.3447
3.233	8.79	8.61	0.13	8.647	0.13923				0.14077	0.139133	0.211311			11.8	24.067	23.191	0.403	23.205	0.438			0.23336	15.73	15.5723	0.2	0.000452459							0.202567	0.380553	0.634062	0.867984							28.2901	28.2723	17.82	18.78	38.6412	38.6696	23.2051
3.25	8.787	8.608	0.13	8.635	0.138837				0.141141	0.148881	0.222607			11.817	24.017	23.116	0.42	23.102	0.401533			0.233637	15.8	15.64	0.2	0.000263934							0.202793	0.382137	0.63557	0.857577							28.29	28.2817	17.82	18.75	38.6524	38.6622	23.102
3.267	8.81	8.63	0.13	8.655	0.139156				0.141548	0.162607	0.236578			11.834	24.037	23.149	0.417	23.483	0.371933			0.233921	15.8	15.64	0.2	0.000245082							0.202492	0.389188	0.637248	0.850432							28.3297	28.2727	17.82	18.77	38.668	38.6721	23.4826
3.283	8.81	8.631	0.13	8.668	0.138393				0.141259	0.179148	0.247481			11.85	24.147	23.325	0.377	23.465	0.349933			0.234196	15.8	15.64	0.2	0.000678689							0.202718	0.398293	0.637569	0.842439							28.33	28.2927	17.8272	18.77	38.6627	38.6529	23.4648
3.3	8.82	8.639	0.13	8.67	0.136874				0.140489	0.198215	0.254778			11.867	24.177	23.376	0.36	23.375	0.352333			0.234475	15.8	15.64	0.2	0.00186639							0.202454	0.4064	0.637701	0.835143							28.3603	28.3123	17.8373	18.78	38.6312	38.6229	23.3754
3.317	8.8	8.62	0.13	8.67	0.136844				0.140504	0.217993	0.26197			11.884	24.09	23.225	0.4	23.269	0.361533			0.234758	15.8	15.6423	0.2	0.00303525							0.202869	0.415468	0.635721	0.832635							28.2903	28.33	17.8327	18.8	38.5858	38.5951	23.269
3.333	8.807	8.63	0.13	8.679	0.135785				0.141222	0.237511	0.272119			11.9	24.1	23.251	0.393	23.275	0.3522			0.235033	15.87	15.71	0.2	0.00378934							0.203152	0.418767	0.63344	0.835067							28.29	28.3293	17.8228	18.76	38.5844	38.5843	23.2755
3.35	8.85	8.67	0.13	8.688	0.133259				0.141141	0.254741	0.285393			11.917	24.17	23.374	0.36	23.367	0.321133			0.235316	15.87	15.71	0.2	0.00443033							0.202812	0.420483	0.630839	0.838027							28.2999	28.3097	17.8127	18.76	38.6184	38.613	23.3672
3.367	8.85	8.669	0.13	8.698	0.1324				0.140178	0.268452	0.300511			11.934	24.147	23.35	0.37	23.858	0.297533			0.235595	15.87	15.71	0.2	0.0049582							0.202303	0.420709	0.628124	0.840629							28.31	28.3	17.81	18.76	38.6308	38.6435	23.8582
3.383	8.84	8.66	0.13	8.709	0.132533				0.13997	0.281637	0.314526			11.95	24.36	23.679	0.3	24.103	0.306			0.235867	15.87	15.7123	0.2	0.00510902							0.201681	0.418937	0.623976	0.844305							28.31	28.2997	17.8172	18.78	38.6187	38.6506	24.1034
3.4	8.837	8.658	0.13	8.71	0.131393				0.140696	0.294348	0.329726			11.967	24.427	23.783	0.28	24.007	0.316067			0.236152	15.94	15.78	0.2	0.00503361							0.201681	0.413809	0.627351	0.845889							28.31	28.283	17.8273	18.78	38.6058	38.6556	24.0071
3.417	8.86	8.68	0.13	8.719	0.130481				0.140896	0.304807	0.347222			11.984	24.513	23.919	0.25	23.946	0.291933			0.236432	15.94	15.7823	0.2	0.00520328							0.202963	0.41034	0.630895	0.848943							28.33	28.3117	17.8227	18.75	38.581	38.627	23.9462
3.433	8.853	8.673	0.13	8.711	0.130674				0.139644	0.312385	0.3658			12	24.533	23.939	0.247	23.793	0.278867			0.236712	16.01	15.85	0.2	0.00559918							0.20449	0.410321	0.637512	0.85013							28.3668	28.3027	17.82	18.76	38.5641	38.596	23.7929
3.45	8.85	8.671	0.13	8.726	0.130956				0.138252	0.316481	0.384874			12.017	24.477	23.857	0.263	23.811	0.2602			0.236989	16.01	15.85	0.2	0.00667377							0.205565	0.412301	0.648126	0.850281							28.3867	28.3293	17.8127	18.76	38.5541	38.5667	23.8115
3.467	8.863	8.685	0.13	8.723	0.13097				0.136911	0.317119	0.403259			12.034	24.477	23.859	0.263	24.095	0.231867			0.237262	16.01	15.85	0.2	0.00795574							0.206357	0.413564	0.656855	0.85145							28.3566	28.31	17.8173	18.77	38.5335	38.5352	24.095
3.483	8.88	8.699	0.13	8.729	0.132378				0.135681	0.313956	0.417526			12.05	24.503	23.9	0.253	23.917	0.228467			0.237547	16.01	15.85	0.2	0.00950164							0.205829	0.416071	0.667808	0.853411							28.32	28.3093	17.8273	18.78	38.4967	38.4857	23.9166
3.5	8.87	8.691	0.13	8.747	0.133104				0.13437	0.307985	0.426859			12.067	24.49	23.877	0.257	23.727	0.256067			0.237826	16.01	15.85	0.2	0.0109721							0.205112	0.41839	0.679516	0.858633							28.2967	28.2823	17.83	18.78	38.4837	38.4821	23.7273
3.517	8.88	8.701	0.13	8.767	0.132415				0.133363	0.300185	0.431889			12.084	24.427	23.788	0.28	23.819	0.2608			0.238099	16.01	15.85	0.2	0.0119713							0.203811	0.420728	0.68783	0.865439							28.2967	28.2917	17.8227	18.78	38.5559	38.5206	23.8194
3.533	8.89	8.71	0.13	8.752	0.133281				0.132222	0.287407	0.434407			12.1	24.58	24.017	0.23	24.09	0.254667			0.238376	16.01	15.85	0.2	0.0131967							0.201775	0.420143	0.684889	0.872565							28.3067	28.2813	17.8563	18.79	38.6658	38.6298	24.0901
3.55	8.89	8.711	0.13	8.75	0.135207				0.131133	0.270074	0.432533			12.117	24.543	23.964	0.24	24.05	0.2336			0.238656	16.01	15.8523	0.2	0.0145541							0.200814	0.417504	0.672144	0.876184							28.29	28.262	17.8845	18.8	38.7555	38.7397	24.0502
3.567	8.9	8.719	0.13	8.75	0.135341				0.130015	0.251067	0.426			12.134	24.52	23.943	0.24	23.915	0.2186			0.238939	16.08	15.9177	0.2	0.015327							0.200946	0.412602		0.875336							28.2666	28.2627	17.8827	18.82	38.7934	38.7855	23.9146
3.583	8.89	8.71	0.13	8.749	0.135474				0.129593	0.232822	0.41657			12.15	24.53	23.959	0.24	24.064	0.236467			0.239223	16.01	15.8523	0.2	0.0162508							0.201474	0.407663		0.872093							28.2667	28.282	17.8654	18.79	38.7888	38.8035	24.0643
3.6	8.89	8.71	0.13	8.758	0.136637				0.130296	0.217467	0.406141			12.167	24.62	24.045	0.24	24.341	0.226067			0.239491	16.08	15.92	0.2	0.0172877							0.201813	0.401649		0.864892							28.3101	28.2823	17.8454	18.79	38.7872	38.7799	24.3412
3.617	8.893	8.715	0.13	8.77	0.136459				0.131904	0.206807	0.396711			12.184	24.667	24.113	0.227	24.166	0.222933			0.239774	16.08	15.92	0.2	0.017891							0.20351	0.396785		0.856917							28.35	28.292	17.8327	18.79	38.8403	38.8022	24.1659
3.633	8.92	8.74	0.13	8.78	0.135489				0.132015	0.197511	0.389289			12.2	24.677	24.142	0.213	23.986	0.201933			0.240055	16.08	15.92	0.2	0.0187016							0.204377	0.392694		0.850225							28.36	28.2927	17.83	18.78	38.9187	38.8499	23.9861
3.65	8.923	8.745	0.13	8.78	0.136615				0.130978	0.190222	0.3844			12.217	24.61	24.085	0.21	24.063	0.183067			0.240327	16.08	15.92	0.2	0.01955							0.204811	0.393316		0.844795							28.3667	28.3123	17.83	18.79	39.0041	38.9148	24.0628
3.667	8.94	8.76	0.13	8.789	0.13717				0.130681	0.186533	0.379459			12.234	24.593	24.057	0.217	24.073	0.182267			0.240606	16.08	15.92	0.2	0.0209262							0.205207	0.392883		0.843193							28.3767	28.3307	17.8227	18.77	39.0365	38.9967	24.0733
3.683	8.937	8.756	0.13	8.799	0.135793				0.13217	0.187289	0.377007			12.25	24.593	24.04	0.227	24.09	0.167067			0.240885	16.08	15.92	0.2	0.0224533							0.205056	0.394316		0.84291							28.38	28.35	17.8346	18.76	39.0564	39.0602	24.0896
3.7	8.93	8.75	0.13	8.818	0.135089				0.1338	0.192378	0.375778			12.267	24.597	24.034	0.23	23.942	0.152467			0.241164	16.08	15.9223	0.2	0.0237164							0.205207	0.393976		0.841515							28.3934	28.3497	17.8546	18.8	39.0432	39.0871	23.9415
3.717	8.926	8.748	0.13	8.82	0.135444				0.134756	0.201178	0.375644			12.284	24.56	23.999	0.23	23.918	0.1558			0.241444	16.15	15.99	0.2	0.0250172							0.205263	0.393034		0.839479							28.3799	28.3477	17.86	18.8	39.024	39.0962	23.9184
3.733	8.96	8.78	0.13	8.82	0.134926				0.134993	0.211763	0.37757			12.3	24.54	23.966	0.237	23.947	0.151667			0.241722	16.15	15.99	0.2	0.0261295							0.204566	0.393071		0.838875							28.3432	28.33	17.86	18.78	39.0241	39.0754	23.9473
3.75	8.96	8.78	0.13	8.821	0.134052				0.135548	0.222037	0.379815			12.317	24.51	23.933	0.24	23.961	0.144467			0.242	16.15	15.9923	0.2	0.0269967							0.203925	0.391884		0.841948							28.3166	28.3297	17.86	18.79	38.996	39.051	23.9612
3.767	8.957	8.777	0.13	8.812	0.134963				0.136548	0.2302	0.380467			12.334	24.523	23.973	0.24	24.169	0.136467			0.242284	16.22	16.06	0.2	0.0279959							0.20351	0.391639		0.842702							28.31	28.3197	17.8526	18.77	39.0185	39.0037	24.1693
3.783	8.96	8.78	0.13	8.837	0.135141				0.138215	0.240556	0.380985			12.35	24.9	24.388	0.2	24.817	0.145333			0.242563	16.22	16.06	0.2	0.0295984							0.204057	0.391639		0.844644							28.31	28.31	17.8354	18.79	39.0543	39.0127	24.8173
3.8	8.957	8.778	0.13	8.83	0.133896				0.139644	0.252444	0.381452			12.367	24.823	24.315	0.21	24.82	0.142			0.242842	16.22	16.06	0.2	0.0314648							0.204603	0.392675		0.848377							28.3503	28.31	17.8226	18.8	39.0566	39.0342	24.82
3.817	8.97	8.79	0.13	8.83	0.134556				0.140548	0.263459	0.383259			12.384	25.03	24.597	0.16	24.714	0.1344			0.243119	16.22	16.06	0.2	0.0331238							0.205508	0.394014		0.850017							28.33	28.303	17.82	18.77	39.0739	39.0486	24.7137
3.833	8.973	8.794	0.13	8.83	0.1356				0.140756	0.271785	0.381978			12.4	25.043	24.643	0.14	24.512	0.1182			0.243403	16.22	16.06	0.2	0.0347639							0.207205	0.39277		0.853071							28.3368	28.3397	17.8273	18.78	39.1586	39.0905	24.5117
3.85	8.98	8.8	0.13	8.829	0.134689				0.140815	0.277015	0.375793			12.417	25.01	24.63	0.13	24.699	0.1278			0.243679	16.22	16.0623	0.2	0.0357066							0.208034	0.389753		0.856408							28.3567	28.33	17.83	18.78	39.2115	39.1497	24.699
3.867	8.977	8.797	0.13	8.839	0.134104				0.140711	0.278244	0.36423			12.434	25.01	24.631	0.13	24.712	0.104733			0.243953	16.29	16.1277	0.2	0.0360836							0.208129	0.387359		0.859745							28.3466	28.33	17.8373	18.78	39.2195	39.223	24.7116
3.883	8.98	8.8	0.13	8.849	0.135059				0.141348	0.277333	0.348822			12.45	25.02	24.639	0.13	24.377	0.0925333			0.244229	16.22	16.06	0.2	0.0370262							0.207431	0.384965		0.860499							28.3534	28.33	17.8326	18.79	39.2028	39.2316	24.3765
3.9	8.98	8.801	0.13	8.84	0.13517				0.141326	0.274489	0.331659			12.467	25	24.614	0.13	24.304	0.0926667			0.244517	16.22	16.06	0.2	0.037818							0.206545	0.38587		0.859896							28.3533	28.3307	17.83	18.78	39.1442	39.1941	24.3041
3.917	8.99	8.811	0.13	8.868	0.134178				0.140385	0.270222	0.318178			12.484	24.917	24.514	0.137	24.256	0.0950667			0.244788	16.22	16.06	0.2	0.0383459							0.205659	0.386869		0.858878							28.37	28.35	17.8373	18.78	39.1109	39.1435	24.256
3.933	9	8.82	0.13	8.86	0.134785				0.138941	0.2644	0.308763			12.5	24.77	24.319	0.17	24.256	0.1076			0.245073	16.22	16.0623	0.2	0.0386287							0.203962	0.387548		0.855466							28.38	28.3497	17.84	18.8	39.0573	39.0868	24.2558
3.95	9	8.821	0.13	8.87	0.134844				0.138615	0.257741	0.302222			12.517	24.78	24.351	0.163	24.546	0.133667			0.245346	16.29	16.1323	0.2	0.0389869							0.202171	0.391525		0.850225							28.3935	28.3487	17.8473	18.79	39.0047	39.043	24.5456
3.967	9.01	8.83	0.13	8.871	0.133763				0.138941	0.251637	0.296148			12.534	24.93	24.495	0.16	24.682	0.1424			0.24563	16.36	16.2	0.2	0.0391943							0.201304	0.392807		0.847491							28.4067	28.3687	17.8574	18.81	38.9774	39.0109	24.6823
3.983	9.017	8.836	0.13	8.87	0.133807				0.138637	0.247519	0.291548			12.55	24.91	24.47	0.163	24.464	0.129733			0.245909	16.36	16.2	0.2	0.0395713							0.202077	0.39458		0.850507							28.4234	28.388	17.8674	18.81	38.9729	38.9848	24.4636
4	9.01	8.83	0.13	8.879	0.135296				0.137741	0.246089	0.291496			12.567	24.91	24.513	0.14	24.326	0.113267			0.246181	16.36	16.2	0.2	0.0408533							0.20317	0.398501		0.858557							28.4367	28.3883	17.8774	18.8	39.0027	38.9969	24.3263
4.017	9.01	8.831	0.13	8.88	0.135259				0.136837	0.248674	0.295978			12.584	24.923	24.52	0.143	24.501	0.129133			0.246466	16.36	16.2	0.2	0.0426443							0.203604	0.400198		0.86591							28.4534	28.4057	17.8725	18.82	39.074	39.0449	24.5006
4.033	9.03	8.85	0.13	8.89	0.133815				0.136222	0.254126	0.303704			12.6	24.93	24.539	0.14	24.969	0.129533			0.246746	16.36	16.2	0.2	0.0443598							0.203906	0.401461		0.865929							28.413	28.3963	17.87	18.8	39.0729	39.0563	24.9694
4.05	9.03	8.85	0.13	8.9	0.134119				0.136481	0.262726	0.312889			12.617	25.03	24.645	0.133	24.821	0.112067			0.247019	16.36	16.2023	0.2	0.0458492	0.0458492						0.204377	0.399839		0.862498							28.3967	28.405	17.87	18.8	39.0373	39.0219	24.8214
4.067	9.03	8.85	0.13	8.9	0.134919				0.136852	0.275267	0.319104			12.634	25.047	24.66	0.13	24.395	0.0993333			0.247302	16.43	16.27	0.2	0.0468861	0.0468861						0.203793	0.397652		0.852487							28.3596	28.3673	17.87	18.8	39.068	39.0273	24.3953
4.083	9.03	8.85	0.13	8.9	0.134533				0.136696	0.290985	0.322711			12.65	24.95	24.561	0.13	24.164	0.0976			0.247579	16.43	16.27	0.2	0.0469615	0.0469615						0.203491	0.396936		0.842382							28.2729	28.3473	17.87	18.8	39.1021	39.0546	24.1639
4.1	9.03	8.85	0.13	8.88	0.135119				0.135748	0.307956	0.325696			12.667	24.823	24.415	0.143	24.326	0.107267			0.24786	16.43	16.27	0.2	0.0473574	0.0473574						0.203642	0.400273		0.832051							28.2333	28.3193	17.87	18.82	39.1245	39.0756	24.3262
4.117	9.037	8.857	0.13	8.899	0.136385				0.134444	0.325207	0.331896			12.684	24.76	24.323	0.163	24.473	0.138133			0.248134	16.43	16.27	0.2	0.0483377	0.0483377						0.203491	0.400084		0.819891							28.2637	28.3003	17.8551	18.81	39.1414	39.0817	24.4734
4.133	9.04	8.862	0.13	8.9	0.136215				0.133133	0.340015	0.340911			12.7	24.797	24.334	0.177	24.491	0.163267			0.248417	16.43	16.27	0.2	0.0496762	0.0496762						0.202643	0.400386		0.806468							28.3272	28.3103	17.8425	18.81	39.1863	39.1206	24.4914
4.15	9.07	8.89	0.13	8.9	0.135326				0.132874	0.352304	0.350059			12.717	24.81	24.359	0.17	24.303	0.1692			0.248701	16.43	16.27	0.2	0.0506189	0.0506189						0.203284	0.397087		0.794572							28.3903	28.321	17.8474	18.8	39.2628	39.1789	24.3032
4.167	9.07	8.889	0.13	8.91	0.136607				0.133319	0.361704	0.35523			12.734	24.82	24.375	0.17	24.443	0.164467			0.248969	16.43	16.2723	0.2	0.0510525	0.0510525						0.202888	0.394881		0.788106							28.41	28.3497	17.8426	18.79	39.3307	39.2456	24.4432
4.183	9.06	8.879	0.13	8.912	0.138104				0.133193	0.3674	0.3544			12.75	24.92	24.484	0.16	24.623	0.168667			0.249248	16.5	16.34	0.2	0.0509959	0.0509959						0.203152	0.397294		0.788181							28.3965	28.3403	17.84	18.8	39.3594	39.3131	24.6227
4.2	9.05	8.871	0.13	8.92	0.138237				0.131785	0.368793	0.351896			12.767	24.893	24.453	0.163	24.631	0.1624			0.249532	16.5	16.34	0.2	0.050468	0.050468						0.203227	0.40442		0.796985							28.363	28.358	17.8474	18.79	39.3661	39.3567	24.6308
4.217	9.06	8.88	0.13	8.92	0.138459				0.130022	0.364193	0.349096			12.784	24.89	24.475	0.15	24.461	0.161667			0.249809	16.5	16.34	0.2	0.0504869	0.0504869						0.203981	0.416693		0.809352							28.35	28.3577	17.8351	18.79	39.3364	39.3719	24.4614
4.233	9.057	8.88	0.13	8.934	0.139244				0.130274	0.354244	0.344941			12.8	24.907	24.482	0.15	24.289	0.1456			0.250085	16.5	16.34	0.2	0.0509016	0.0509016						0.205093	0.426855		0.826131							28.3635	28.3397	17.8449	18.78	39.3292	39.374	24.2893
4.25	9.1	8.92	0.13	8.939	0.139733				0.131415	0.339933	0.339837			12.817	24.79	24.355	0.16	24.177	0.139733			0.250363	16.5	16.3423	0.2	0.0516557	0.0516557						0.205282	0.434848		0.844908							28.3565	28.3297	17.8648	18.79	39.3123	39.3878	24.177
4.267	9.097	8.915	0.13	8.933	0.140148				0.132207	0.321607	0.332274			12.834	24.77	24.321	0.167	24.196	0.130533			0.250642	16.57	16.41	0.2	0.0526172	0.0526172						0.203868	0.43679		0.86016							28.3432	28.32	17.8625	18.8	39.3294	39.3909	24.1963
4.283	9.07	8.89	0.13	8.942	0.14137				0.132252	0.301548	0.321844			12.85	24.733	24.277	0.177	24.757	0.134067			0.250926	16.57	16.41	0.2	0.0536164	0.0536164						0.202492	0.432228		0.871622							28.3264	28.3193	17.8526	18.8	39.3493	39.3781	24.7566
4.3	9.07	8.892	0.13	8.937	0.142452				0.131459	0.279311	0.310474			12.867	24.833	24.372	0.18	24.771	0.148733			0.251202	16.57	16.41	0.2	0.0545402	0.0545402						0.20187	0.423895		0.882557							28.2864	28.3	17.8574	18.81	39.4068	39.4109	24.7714
4.317	9.1	8.92	0.13	8.936	0.142244				0.131133	0.255541	0.302111			12.884	24.95	24.505	0.167	24.613	0.145467			0.251479	16.57	16.41	0.2	0.0549361	0.0549361						0.201681	0.415317		0.891851							28.27	28.2913	17.86	18.79	39.4619	39.444	24.6127
4.333	9.1	8.921	0.13	8.944	0.142667				0.131304	0.232096	0.295674			12.9	24.96	24.547	0.147	24.469	0.148467			0.251757	16.57	16.4123	0.2	0.0550303	0.0550303						0.202152	0.40344		0.89762							28.2633	28.273	17.8525	18.79	39.5048	39.4578	24.4689
4.35	9.11	8.932	0.13	8.951	0.144007				0.1318	0.212563	0.285978			12.917	24.923	24.543	0.14	24.827	0.142867			0.252042	16.64	16.48	0.2	0.0548041	0.0548041						0.202511	0.396465		0.896564							28.3072	28.301	17.85	18.79	39.5148	39.4623	24.8266
4.367	9.14	8.96	0.13	8.966	0.144393				0.132533	0.198881	0.269622			12.934	25.16	24.795	0.12	25.025	0.1186			0.252314	16.64	16.48	0.2	0.0542762	0.0542762						0.203302	0.392581		0.892775							28.3098	28.2727	17.835	18.8	39.5443	39.4913	25.0247
4.383	9.14	8.96	0.13	8.98	0.14397				0.132756	0.191119	0.247215			12.95	25.12	24.736	0.127	24.743	0.100133			0.252593	16.64	16.4777	0.2	0.0536164	0.0536164						0.203925	0.389904		0.888589							28.3203	28.2923	17.8375	18.81	39.5331	39.4994	24.7428
4.4	9.14	8.96	0.13	8.973	0.144607				0.132652	0.188022	0.217674			12.967	24.98	24.62	0.12	24.428	0.110867			0.252872	16.57	16.4123	0.2	0.0535221	0.0535221						0.204132	0.391356		0.882613							28.3368	28.3023	17.8474	18.79	39.4694	39.5037	24.428
4.417	9.14	8.959	0.13	8.977	0.145081				0.132615	0.18823	0.185333			12.984	25.013	24.664	0.117	24.852	0.127067			0.253156	16.64	16.48	0.2	0.0541254	0.0541254						0.204924	0.395466		0.876561							28.3602	28.312	17.85	18.78	39.3809	39.4733	24.8524
4.433	9.12	8.94	0.13	8.973	0.144733				0.133059	0.191244	0.154185			13	25.11	24.747	0.12	24.741	0.128267			0.25343	16.64	16.48	0.2	0.0547664	0.0547664						0.203906	0.397803		0.872998							28.3497	28.312	17.8575	18.8	39.2774	39.4177	24.7407
4.45	9.127	8.948	0.13	8.97	0.144741				0.13343	0.196207	0.123467			13.017	25.093	24.729	0.12	24.507	0.122467			0.253714	16.64	16.48	0.2	0.0557467	0.0557467						0.202454	0.39605		0.874902							28.3333	28.3203	17.86	18.79	39.1957	39.3577	24.5073
4.467	9.15	8.97	0.13	8.977	0.145311				0.134007	0.2028	0.0949556			13.034	25.06	24.712	0.11	24.489	0.112267			0.253988	16.64	16.48	0.2	0.0561803	0.0561803						0.200625	0.387698		0.881143							28.3368	28.3303	17.8675	18.81	39.157	39.2839	24.4894
4.483	9.147	8.965	0.13	8.979	0.144785				0.134289	0.209748	0.0710741			13.05	25	24.646	0.117	24.802	0.139867			0.254267	16.64	16.48	0.2	0.0566516	0.0566516						0.199438	0.381967		0.886308							28.3333	28.3397	17.8775	18.79	39.1279	39.2197	24.8024
4.5	9.12	8.94	0.13	8.982	0.143133				0.134548	0.214874	0.051837			13.067	25.03	24.672	0.12	24.915	0.161067			0.25455	16.64	16.4823	0.2	0.0566328	0.0566328						0.198891	0.377914		0.883876							28.3165	28.3297	17.88	18.8	39.188	39.1648	24.9154
4.517	9.127	8.949	0.13	8.986	0.142607				0.134556	0.21723	0.0416074			13.084	25.08	24.717	0.12	24.689	0.158467			0.254828	16.71	16.5477	0.2	0.056727	0.056727						0.19874	0.375124		0.873489							28.3235	28.32	17.865	18.8	39.1928	39.1591	24.6895
4.533	9.16	8.98	0.13	8.996	0.142704				0.134089	0.217022	0.0408963			13.1	25.07	24.704	0.12	24.42	0.152733			0.255106	16.64	16.48	0.2	0.0566139	0.0566139						0.200286	0.3719		0.865118							28.357	28.3197	17.86	18.8	39.1775	39.1542	24.4202
4.55	9.16	8.98	0.13	8.993	0.141163				0.134185	0.216089	0.0491926			13.117	25.013	24.643	0.12	24.313	0.151067			0.255379	16.64	16.4823	0.2	0.0568025	0.0568025						0.202284	0.373993		0.859538							28.343	28.31	17.8675	18.8	39.1365	39.1377	24.313
4.567	9.16	8.981	0.13	9.005	0.139185				0.134333	0.214637	0.0643111			13.134	24.897	24.501	0.133	24.345	0.156067			0.255664	16.71	16.55	0.2	0.0567082	0.0567082						0.20432	0.380214		0.855956							28.2961	28.3093	17.8775	18.8	39.0751	39.1245	24.3453
4.583	9.18	9	0.13	9.02	0.138207				0.134674	0.211844	0.0860074			13.15	24.77	24.318	0.17	24.333	0.160667			0.255949	16.71	16.5523	0.2	0.0568967	0.0568967						0.206074	0.387623		0.855089							28.2462	28.2817	17.8725	18.8	39.0002	39.0851	24.3334
4.6	9.177	8.995	0.13	9.02	0.136933				0.13503	0.2066	0.114911			13.167	24.773	24.327	0.167	24.433	0.164333			0.256217	16.78	16.62	0.2	0.0572738	0.0572738						0.206639	0.395239		0.861027							28.2571	28.272	17.8775	18.79	38.9569	39.0514	24.4332
4.617	9.16	8.98	0.13	9.025	0.135067				0.1354	0.198807	0.149548			13.184	24.77	24.3	0.18	24.349	0.185933			0.256494	16.78	16.62	0.2	0.0581033	0.0581033						0.206809	0.402064		0.869171							28.27	28.272	17.88	18.81	38.9838	39.0177	24.3492
4.633	9.167	8.985	0.13	9.024	0.133859				0.136015	0.189459	0.185585			13.2	24.77	24.297	0.18	24.318	0.193267			0.256779	16.78	16.62	0.2	0.0585557	0.0585557						0.206055	0.405325		0.875543							28.3038	28.272	17.8649	18.79	39.0283	39.0253	24.3184
4.65	9.14	8.961	0.13	9.033	0.132807				0.136704	0.179593	0.221622			13.217	24.73	24.261	0.18	24.253	0.186933			0.25706	16.78	16.62	0.2	0.0591025	0.0591025						0.205414	0.40574		0.880634							28.3677	28.2733	17.86	18.8	39.0727	39.0526	24.2528
4.667	9.15	8.974	0.13	9.049	0.130696				0.137059	0.169948	0.254963			13.234	24.75	24.276	0.18	24.127	0.181533			0.257333	16.78	16.62	0.2	0.0594418	0.0594418						0.203698	0.402761		0.886025							28.3697	28.3123	17.8675	18.8	39.1209	39.0759	24.1269
4.683	9.21	9.03	0.13	9.066	0.128215				0.138296	0.161481	0.282793			13.25	24.69	24.205	0.19	24.383	0.171067			0.257609	16.78	16.62	0.2	0.0598566	0.0598566						0.202416	0.400141		0.888985							28.3533	28.3297	17.8851	18.8	39.1753	39.1115	24.3832
4.7	9.207	9.025	0.13	9.077	0.12637				0.139933	0.154993	0.30497			13.267	24.737	24.252	0.19	24.563	0.170533			0.257895	16.78	16.62	0.2	0.0604221	0.0604221						0.202699	0.398086		0.88693							28.3568	28.3203	17.8976	18.81	39.2446	39.1515	24.5631
4.717	9.18	9	0.13	9.08	0.124622				0.141363	0.152837	0.321281			13.284	24.78	24.292	0.19	24.377	0.169267			0.258176	16.78	16.62	0.2	0.0607049	0.0607049						0.203284	0.398388		0.885007							28.3532	28.3297	17.885	18.81	39.281	39.1915	24.3768
4.733	9.187	9.008	0.13	9.073	0.122237				0.141696	0.155593	0.330978			13.3	24.783	24.307	0.183	24.228	0.138867			0.258451	16.78	16.6223	0.2	0.06095	0.06095						0.20417	0.396785		0.881463							28.3364	28.32	17.8725	18.8	39.2771	39.2293	24.2281
4.75	9.21	9.03	0.13	9.063	0.120311				0.14117	0.164015	0.334956			13.317	24.78	24.31	0.18	24.243	0.117			0.258732	16.85	16.6877	0.2	0.0613836	0.0613836						0.20432	0.398331		0.878786							28.3029	28.3193	17.8775	18.8	39.3148	39.2535	24.2434
4.767	9.21	9.029	0.13	9.057	0.119289				0.140741	0.177185	0.332948			13.334	24.773	24.303	0.18	24.213	0.124467			0.25901	16.78	16.6223	0.2	0.0620623	0.0620623						0.205244	0.399764		0.876976							28.2626	28.2997	17.8724	18.8	39.2677	39.2769	24.2133
4.783	9.2	9.019	0.13	9.06	0.118481				0.14183	0.193511	0.331089			13.35	24.763	24.295	0.18	24.316	0.126267			0.259283	16.85	16.69	0.2	0.0621566	0.0621566						0.205602	0.40114		0.876976							28.2567	28.282	17.8776	18.81	39.2385	39.2578	24.3156
4.8	9.18	9	0.13	9.058	0.117963				0.142452	0.211348	0.333111			13.367	24.79	24.319	0.18	24.574	0.14			0.259568	16.85	16.69	0.2	0.0617984	0.0617984						0.20449	0.401668		0.877787							28.2803	28.2823	17.8648	18.8	39.205	39.2505	24.5736
4.817	9.187	9.01	0.13	9.071	0.117911				0.141978	0.229948	0.335933			13.384	24.77	24.308	0.183	24.719	0.1582			0.259842	16.85	16.69	0.2	0.0611951	0.0611951						0.203774	0.400725		0.878484							28.3172	28.292	17.86	18.8	39.2737	39.2859	24.7187
4.833	9.23	9.05	0.13	9.086	0.118156				0.139741	0.24817	0.33837			13.4	24.96	24.543	0.15	24.621	0.153333			0.260119	16.85	16.69	0.2	0.0607426	0.0607426						0.202925	0.399085		0.880294							28.3435	28.2927	17.86	18.8	39.3513	39.3457	24.6207
4.85	9.223	9.045	0.13	9.108	0.118667				0.138222	0.264067	0.339719			13.417	24.947	24.531	0.157	24.728	0.137467			0.260403	16.85	16.69	0.2	0.0607615	0.0607615						0.201738	0.400443		0.881727							28.3774	28.312	17.86	18.79	39.2993	39.3441	24.7277
4.867	9.24	9.06	0.13	9.11	0.119674				0.137296	0.275526	0.336007			13.434	25.11	24.727	0.13	24.981	0.1434			0.260681	16.85	16.69	0.2	0.0617984	0.0617984						0.201191	0.400235		0.881953							28.39	28.3117	17.8752	18.81	39.2323	39.3073	24.981
4.883	9.233	9.056	0.13	9.12	0.121267				0.136822	0.282704	0.33017			13.45	25.073	24.689	0.133	24.817	0.159133			0.26096	16.85	16.692	0.2	0.0632123	0.0632123						0.200908	0.399632		0.877448							28.3358	28.3097	17.8952	18.83	39.1546	39.2511	24.8166
4.9	9.27	9.09	0.13	9.135	0.122467				0.136519	0.286133	0.322881			13.467	25.09	24.726	0.12	24.629	0.228333			0.261234	16.91	16.75	0.2	0.0641549	0.0641549						0.201493	0.399123		0.872452							28.2828	28.2997	17.8848	18.8	39.0847	39.1839	24.6286
4.917	9.267	9.085	0.13	9.128	0.123007				0.135548	0.286259	0.314815			13.484	25.057	24.704	0.113	24.498	0.223667			0.261512	16.91	16.75	0.2	0.0643057	0.0643057						0.202002	0.395711		0.862761							28.27	28.2823	17.8876	18.82	39.0516	39.1102	24.4975
4.933	9.25	9.07	0.13	9.119	0.124059				0.133296	0.282756	0.303215			13.5	25.02	24.658	0.117	24.386	0.2212			0.261791	16.91	16.75	0.2	0.0647393	0.0647393						0.203001	0.392732		0.851695							28.2632	28.2917	17.9052	18.82	39.0608	39.0817	24.3864
4.95	9.257	9.078	0.13	9.117	0.125978				0.131822	0.275844	0.288252			13.517	24.937	24.558	0.127	24.344	0.221933			0.262075	16.91	16.75	0.2	0.0660025	0.0660025						0.204792	0.393335		0.843909							28.2736	28.2823	17.9177	18.83	39.1881	39.1249	24.3437
4.967	9.27	9.089	0.13	9.109	0.127874				0.1314	0.264993	0.272644			13.534	24.88	24.48	0.143	24.745	0.2256			0.262352	16.91	16.7523	0.2	0.067077	0.067077						0.206432	0.392091		0.840516							28.2936	28.2913	17.9276	18.84	39.2552	39.191	24.745
4.983	9.257	9.076	0.13	9.11	0.129237				0.13157	0.251341	0.258844			13.55	24.93	24.519	0.15	24.689	0.237			0.262625	16.98	16.82	0.2	0.0679631	0.0679631						0.206979	0.390715		0.838291							28.2796	28.272	17.9146	18.84	39.2874	39.2387	24.6891
5	9.25	9.07	0.13	9.117	0.130207				0.130978	0.238044	0.24763			13.567	24.993	24.554	0.143	24.374	0.239667			0.262906	16.98	16.82	0.2	0.068868	0.068868						0.206489	0.391073		0.834011							28.27	28.2717	17.9024	18.82	39.3091	39.2909	24.3735
5.017	9.25	9.07	0.13	9.12	0.130422				0.130422	0.227526	0.241504			13.584	24.51	24.068	0.17	23.747	0.2228			0.263186	16.98	16.82	0.2	0.0693205	0.0693205						0.206281	0.39047		0.82434							28.27	28.2623	17.8924	18.83	39.3096	39.2925	23.7472
5.033	9.253	9.075	0.13	9.12	0.130185				0.129911	0.219941	0.233978			13.6	24.65	24.22	0.16	24.316	0.2142			0.263468	16.98	16.82	0.2	0.0692451	0.0692451						0.2063	0.390658		0.814311							28.2972	28.2727	17.89	18.82	39.32	39.331	24.3159
5.05	9.27	9.09	0.13	9.113	0.130526				0.129481	0.215119	0.222652			13.617	24.7	24.137	0.23	24.478	0.207467			0.263743	16.98	16.8223	0.2	0.068623	0.068623						0.206093	0.390564		0.809692							28.3508	28.292	17.8977	18.83	39.3364	39.3434	24.4776
5.067	9.27	9.091	0.13	9.126	0.13143				0.12917	0.21403	0.21037			13.634	24.66	24.115	0.223	24.36	0.1996			0.264026	17.05	16.89	0.2	0.0684721	0.0684721						0.206093	0.393015		0.811841							28.3156	28.292	17.9076	18.82	39.3101	39.3345	24.3599
5.083	9.28	9.1	0.13	9.144	0.130852				0.129496	0.217444	0.20063			13.65	24.7	24.178	0.21	24.337	0.1996			0.264304	17.05	16.8923	0.2	0.0686418	0.0686418						0.206922	0.395937		0.81925							28.2763	28.2917	17.933	18.82	39.3385	39.3089	24.3368
5.1	9.283	9.103	0.13	9.137	0.129022				0.129822	0.225474	0.195133			13.667	24.727	24.221	0.203	24.571	0.210467			0.264576	17.12	16.9577	0.2	0.0685098	0.0685098						0.207054	0.397728		0.827809							28.2836	28.282	17.94	18.84	39.2945	39.2915	24.5712
5.117	9.28	9.1	0.13	9.131	0.128148				0.130007	0.238519	0.197822			13.684	24.813	24.338	0.187	24.723	0.1984			0.264861	17.05	16.8923	0.2	0.0682082	0.0682082						0.20679	0.394127		0.835821							28.2764	28.2817	17.9248	18.84	39.234	39.2495	24.7227
5.133	9.28	9.101	0.13	9.14	0.127615				0.130148	0.255333	0.207089			13.7	24.903	24.462	0.167	24.699	0.184067			0.265134	17.12	16.9577	0.2	0.0681893	0.0681893						0.206093	0.393222		0.838913							28.2292	28.2713	17.9123	18.84	39.1531	39.1985	24.699
5.15	9.29	9.11	0.13	9.133	0.126556				0.129667	0.272763	0.225015			13.717	24.97	24.551	0.153	24.685	0.1026			0.265418	17.05	16.89	0.2	0.0683402	0.0683402						0.206828	0.393298		0.838423							28.1826	28.2513	17.9253	18.84	39.1689	39.2312	24.6847
5.167	9.287	9.106	0.13	9.135	0.126081				0.129119	0.288652	0.250985			13.734	25.01	24.619	0.137	24.602	0.0953333			0.265696	17.05	16.8923	0.2	0.0684344	0.0684344						0.207639	0.395296		0.836745							28.1972	28.2243	17.9147	18.83	39.2334	39.2738	24.6017
5.183	9.28	9.1	0.13	9.149	0.125807				0.128785	0.302319	0.287615			13.75	25.02	24.64	0.13	24.577	0.098			0.265973	17.12	16.96	0.2	0.0687926	0.0687926						0.20762	0.397162		0.836085							28.2372	28.2337	17.9023	18.85	39.2601	39.2881	24.5772
5.2	9.28	9.101	0.13	9.151	0.124467				0.128993	0.3144	0.332533			13.767	25.013	24.63	0.13	24.501	0.0821333			0.266255	17.12	16.96	0.2	0.0694525	0.0694525						0.207733	0.395767		0.837575							28.2706	28.225	17.9076	18.85	39.2501	39.2559	24.5014
5.217	9.29	9.109	0.13	9.153	0.122622				0.129459	0.323615	0.380852			13.784	24.97	24.58	0.13	24.412	0.0972667			0.266528	17.12	16.96	0.2	0.0708852	0.0708852						0.206489	0.391733		0.842024							28.2936	28.254	17.91	18.84	39.2651	39.2602	24.4121
5.233	9.28	9.1	0.13	9.145	0.12263				0.129911	0.329081	0.427704			13.8	24.84	24.425	0.15	24.35	0.120533			0.266812	17.12	16.9623	0.2	0.0721484	0.0721484						0.205546	0.378932		0.848							28.3136	28.2547	17.9024	18.83	39.2822	39.2701	24.3497
5.25	9.283	9.102	0.13	9.136	0.12323				0.12983	0.32997	0.469674			13.817	24.857	24.457	0.147	24.435	0.131733			0.26709	17.19	17.03	0.2	0.0726385	0.0726385						0.204999	0.368639		0.852487							28.3268	28.2823	17.8767	18.82	39.2558	39.2483	24.4348
5.267	9.27	9.091	0.13	9.139	0.122215				0.12923	0.325178	0.503148			13.834	24.99	24.552	0.16	24.923	0.151067			0.267363	17.19	17.03	0.2	0.0732795	0.0732795						0.204773	0.365151		0.853279							28.3164	28.2917	17.8623	18.82	39.216	39.2116	24.9226
5.283	9.28	9.103	0.13	9.153	0.121156				0.128874	0.315015	0.527607			13.85	24.93	24.507	0.16	24.903	0.165133			0.267643	17.19	17.03	0.2	0.0734492	0.0734492						0.206206	0.36762		0.850847							28.2827	28.2817	17.86	18.82	39.1767	39.1872	24.9027
5.3	9.32	9.14	0.13	9.157	0.121511				0.129933	0.301267	0.541378			13.867	25.08	24.682	0.14	24.717	0.139933			0.26792	17.19	17.03	0.2	0.0729213	0.0729213						0.208129	0.375293		0.846944							28.2905	28.2723	17.8831	18.82	39.1378	39.1717	24.7173
5.317	9.317	9.136	0.13	9.167	0.121533				0.132104	0.283504	0.544274			13.884	25.087	24.717	0.127	24.898	0.125933			0.268206	17.19	17.03	0.2	0.0723746	0.0723746						0.209109	0.384361		0.840685							28.3342	28.2823	17.9131	18.81	39.1584	39.2109	24.8975
5.333	9.31	9.13	0.13	9.172	0.121081				0.133978	0.263185	0.533778			13.9	25.143	24.795	0.113	24.901	0.122			0.268478	17.19	17.03	0.2	0.0720352	0.0720352						0.209675	0.39309		0.833785							28.3364	28.292	17.92	18.82	39.1726	39.2201	24.9011
5.35	9.31	9.131	0.13	9.184	0.12163				0.133711	0.240763	0.51123			13.917	25.17	24.831	0.103	24.454	0.1174			0.268756	17.19	17.0323	0.2	0.0719787	0.0719787						0.20811	0.401875		0.828714							28.3163	28.2917	17.92	18.82	39.1321	39.1687	24.4536
5.367	9.32	9.14	0.13	9.181	0.122207				0.13297	0.217681	0.478459			13.934	25.077	24.733	0.107	24.577	0.1138			0.269042	17.26	17.1	0.2	0.0729402	0.0729402						0.207092	0.407757		0.830392							28.3305	28.2817	17.92	18.82	39.1188	39.1473	24.5767
5.383	9.323	9.144	0.13	9.175	0.121881				0.133215	0.196652	0.438326			13.95	25.003	24.645	0.117	24.578	0.111533			0.269316	17.26	17.1	0.2	0.074109	0.074109						0.206564	0.412282		0.836161							28.2991	28.2723	17.92	18.83	39.1679	39.1487	24.5778
5.4	9.33	9.149	0.13	9.166	0.1218				0.135237	0.180733	0.392511			13.967	24.977	24.598	0.127	24.488	0.118467			0.269598	17.26	17.1	0.2	0.0752025	0.0752025						0.206809	0.413903		0.842382							28.2731	28.2823	17.9046	18.83	39.2323	39.1868	24.4883
5.417	9.31	9.13	0.13	9.187	0.122919				0.138081	0.172007	0.343289			13.984	24.92	24.522	0.14	24.467	0.135867			0.269873	17.26	17.1	0.2	0.0760508	0.0760508						0.206074	0.41166		0.849659							28.3042	28.2917	17.8844	18.82	39.2472	39.22	24.4673
5.433	9.31	9.134	0.13	9.19	0.123919				0.139652	0.169793	0.293667			14	24.927	24.53	0.14	24.593	0.131067			0.27015	17.26	17.1	0.2	0.0769934	0.0769934						0.204566	0.411094		0.85539							28.2926	28.282	17.88	18.81	39.2291	39.2327	24.593
5.45	9.37	9.189	0.13	9.203	0.124081				0.138356	0.171319	0.246252			14.017	24.94	24.542	0.14	24.521	0.140067			0.270436	17.26	17.1	0.2	0.0778607	0.0778607						0.205357	0.412037		0.856465							28.28	28.2823	17.88	18.83	39.1906	39.2187	24.5215
5.467	9.36	9.179	0.13	9.207	0.125133				0.135481	0.178119	0.204015			14.034	24.94	24.544	0.14	24.486	0.1352			0.270713	17.26	17.1	0.2	0.0788221	0.0788221						0.206771	0.414657		0.852468							28.2664	28.2913	17.8723	18.81	39.1376	39.208	24.486
5.483	9.34	9.16	0.13	9.209	0.126563				0.133719	0.189311	0.172215			14.05	24.97	24.571	0.14	24.734	0.132733			0.270997	17.26	17.1	0.2	0.0796705	0.0796705						0.207921	0.421539		0.844022							28.26	28.2723	17.87	18.81	39.1791	39.2269	24.7343
5.5	9.34	9.162	0.13	9.202	0.127378				0.135393	0.202919	0.152622			14.067	24.953	24.561	0.14	24.741	0.136867			0.271266	17.26	17.1	0.2	0.0798779	0.0798779						0.207639	0.425479		0.833257							28.2737	28.2817	17.8777	18.8	39.2057	39.2256	24.7407
5.517	9.37	9.19	0.13	9.213	0.128237				0.137237	0.218185	0.144207			14.084	25.03	24.632	0.14	24.65	0.1264			0.271544	17.26	17.1023	0.2	0.0795762	0.0795762						0.207412	0.431455		0.826829							28.3005	28.2727	17.88	18.8	39.2206	39.2162	24.6503
5.533	9.367	9.187	0.13	9.219	0.129444				0.136696	0.233948	0.146956			14.1	25.023	24.639	0.133	24.668	0.113267			0.271832	17.33	17.1723	0.2	0.0788787	0.0788787						0.207356	0.43564		0.82517							28.3237	28.2917	17.8878	18.8	39.2229	39.2157	24.6682
5.55	9.37	9.19	0.13	9.215	0.129874				0.133674	0.24763	0.160215			14.117	25.04	24.671	0.123	24.639	0.128267			0.272102	17.4	17.2377	0.2	0.078577	0.078577						0.206884	0.436074		0.824378							28.3163	28.2827	17.8744	18.81	39.2339	39.238	24.6393
5.567	9.373	9.193	0.13	9.216	0.129719				0.130119	0.258556	0.182385			14.134	25.03	24.665	0.12	24.545	0.1434			0.272382	17.33	17.17	0.2	0.0784262	0.0784262						0.206017	0.436564		0.825132							28.3169	28.3027	17.8778	18.81	39.2122	39.2501	24.5454
5.583	9.37	9.19	0.13	9.219	0.130244				0.128778	0.266919	0.214007			14.15	24.987	24.612	0.127	24.726	0.1446			0.272666	17.33	17.17	0.2	0.078841	0.078841						0.205018	0.442276		0.832409							28.361	28.3287	17.88	18.8	39.1735	39.2305	24.7257
5.6	9.363	9.183	0.13	9.22	0.130933				0.13097	0.274104	0.253296			14.167	24.977	24.596	0.13	24.659	0.1622			0.272943	17.33	17.17	0.2	0.0795385	0.0795385						0.204094	0.448328		0.843136							28.3321	28.282	17.88	18.81	39.1808	39.2229	24.6592
5.617	9.36	9.182	0.13	9.225	0.130133				0.1342	0.278348	0.297674			14.184	24.973	24.577	0.137	24.482	0.176867			0.273222	17.33	17.17	0.2	0.079859	0.079859						0.203642	0.451684		0.852525							28.2621	28.2807	17.88	18.8	39.1852	39.2061	24.4821
5.633	9.39	9.21	0.13	9.234	0.12903				0.135356	0.278252	0.344933			14.2	24.91	24.513	0.14	24.382	0.171067			0.273502	17.33	17.1723	0.2	0.0797836	0.0797836						0.203623	0.448724		0.856823							28.2057	28.2427	17.88	18.8	39.1414	39.1705	24.3824
5.65	9.39	9.211	0.13	9.247	0.129133				0.134274	0.273289	0.393163			14.217	24.927	24.525	0.14	24.417	0.1668			0.273774	17.4	17.24	0.2	0.0801795	0.0801795						0.203434	0.442446		0.859877							28.1969	28.2543	17.8722	18.81	39.1377	39.1361	24.4167
5.667	9.4	9.22	0.13	9.256	0.129422				0.133363	0.26357	0.442244			14.234	24.88	24.464	0.15	24.56	0.161333			0.274059	17.4	17.24	0.2	0.0801984	0.0801984						0.202869	0.430889		0.862215							28.2615	28.264	17.8778	18.81	39.2031	39.1737	24.5595
5.683	9.397	9.218	0.13	9.267	0.128948				0.134319	0.249807	0.490252			14.25	24.88	24.463	0.15	24.402	0.166067			0.274331	17.4	17.24	0.2	0.0803115	0.0803115						0.203755	0.420332		0.85901							28.2969	28.272	17.8722	18.8	39.2273	39.2237	24.4024
5.7	9.41	9.23	0.13	9.264	0.129119				0.138452	0.233652	0.537067			14.267	24.86	24.425	0.16	24.517	0.170467			0.274615	17.4	17.24	0.2	0.0802926	0.0802926						0.204999	0.408983		0.850602							28.3206	28.2723	17.8622	18.8	39.2033	39.245	24.5169
5.717	9.413	9.234	0.13	9.272	0.129452				0.14383	0.214007	0.578163			14.284	24.85	24.417	0.16	24.44	0.172267			0.274896	17.4	17.24	0.2	0.0801795	0.0801795						0.20598	0.400518		0.839441							28.3369	28.2817	17.8678	18.82	39.2166	39.2797	24.4398
5.733	9.42	9.24	0.13	9.273	0.129126				0.14783	0.191948	0.609267			14.3	24.86	24.423	0.16	24.318	0.168933			0.27517	17.4	17.24	0.2	0.0799533	0.0799533						0.206187	0.395428		0.82598							28.3058	28.2717	17.87	18.82	39.2857	39.3449	24.3181
5.75	9.413	9.235	0.13	9.262	0.129422				0.148504	0.168578	0.629341			14.317	24.82	24.386	0.16	24.474	0.1592			0.275454	17.4	17.24	0.2	0.0804246	0.0804246						0.205716	0.394975		0.817478							28.2557	28.2613	17.87	18.81	39.3565	39.411	24.4738
5.767	9.44	9.259	0.13	9.266	0.131163				0.1482	0.146193	0.638452			14.334	24.827	24.384	0.167	24.559	0.151933			0.275729	17.4	17.24	0.2	0.0809148	0.0809148						0.20581	0.393901		0.813142							28.2331	28.2343	17.8779	18.81	39.4335	39.4702	24.5594
5.783	9.427	9.247	0.13	9.288	0.132378				0.149867	0.126948	0.636659			14.35	24.867	24.429	0.163	24.547	0.144267			0.276003	17.4	17.2423	0.2	0.0817254	0.0817254						0.205037	0.393467		0.813689							28.2231	28.2437	17.88	18.81	39.4931	39.4999	24.5469
5.8	9.43	9.25	0.13	9.277	0.132007				0.153385	0.112326	0.626089			14.367	24.893	24.461	0.16	24.566	0.141467			0.276289	17.47	17.31	0.2	0.0828189	0.0828189						0.20498	0.390281		0.813406							28.2543	28.235	17.8644	18.81	39.5452	39.5476	24.5657
5.817	9.43	9.252	0.13	9.286	0.132274				0.156622	0.103185	0.607533			14.384	24.92	24.496	0.153	24.452	0.1392			0.276561	17.47	17.3077	0.2	0.084723	0.084723						0.205508	0.388811		0.810012							28.2907	28.264	17.86	18.81	39.5702	39.5543	24.4516
5.833	9.46	9.278	0.13	9.282	0.133452				0.158022	0.0983111	0.581993			14.4	24.89	24.473	0.15	24.491	0.132333			0.276845	17.4	17.2423	0.2	0.0864008	0.0864008						0.206262	0.390111		0.80513							28.3344	28.2643	17.8679	18.81	39.5304	39.3604	24.4906
5.85	9.43	9.25	0.13	9.274	0.133837				0.156311	0.0975259	0.54997			14.417	24.88	24.446	0.16	24.424	0.1028			0.277123	17.47	17.31	0.2	0.0873811	0.0873811						0.2063	0.392807		0.798833							28.3431	28.2823	17.8778	18.79	38.8594	39.0369	24.4242
5.867	9.43	9.251	0.13	9.279	0.134267				0.152511	0.103015	0.517904			14.434	24.883	24.454	0.157	24.472	0.0826			0.277403	17.47	17.3123	0.2	0.0873811	0.0873811						0.206206	0.396616		0.79363							28.3263	28.292	17.872	18.8	38.9322	39.1087	24.4718
5.883	9.45	9.27	0.13	9.282	0.135667				0.148422	0.114711	0.488778			14.45	24.86	24.426	0.16	24.431	0.0895333			0.277677	17.54	17.38	0.2	0.0866082	0.0866082						0.206225	0.401272		0.793573							28.2992	28.2927	17.8622	18.78	39.1419	39.2033	24.4307
5.9	9.45	9.269	0.13	9.289	0.13597				0.145422	0.131244	0.463126			14.467	24.863	24.45	0.16	25.362	0.103067			0.277961	17.54	17.38	0.2	0.0859295	0.0859295						0.206602	0.403346		0.798418							28.3174	28.312	17.8522	18.78	39.237	39.2785	25.3617
5.917	9.43	9.25	0.13	9.282	0.135096				0.143726	0.150244	0.439163			14.484	25.14	24.757	0.13	25.16	0.115533			0.278239	17.54	17.3777	0.2	0.0860803	0.0860803						0.206979	0.405702		0.805657							28.3647	28.3133	17.85	18.8	39.3244	39.3456	25.1602
5.933	9.433	9.252	0.13	9.28	0.135319				0.142659	0.170726	0.415978			14.5	25.097	24.713	0.137	24.977	0.105067			0.278513	17.47	17.31	0.2	0.0871549	0.0871549						0.207752	0.40706		0.819156							28.38	28.3597	17.8421	18.77	39.3484	39.343	24.9775
5.95	9.41	9.23	0.13	9.288	0.136459				0.13983	0.192689	0.391296			14.517	25.21	24.868	0.11	24.969	0.0964667			0.278792	17.47	17.3123	0.2	0.0876262	0.0876262						0.208449	0.406626		0.834125							28.4145	28.3583	17.84	18.78	39.293	39.2957	24.9693
5.967	9.41	9.232	0.13	9.294	0.136				0.13623	0.215311	0.368548			14.534	25.237	24.917	0.097	24.889	0.0761333			0.279071	17.54	17.38	0.2	0.0876074	0.0876074						0.208468	0.405495		0.844248							28.3955	28.3687	17.8478	18.76	39.2443	39.2749	24.8886
5.983	9.44	9.26	0.13	9.298	0.134259				0.132356	0.236993	0.348378			14.55	25.243	24.933	0.09	24.973	0.0682			0.279349	17.54	17.3823	0.2	0.0872115	0.0872115						0.208223	0.40591		0.849848							28.4007	28.3873	17.85	18.78	39.2791	39.2572	24.9728
6	9.433	9.254	0.13	9.299	0.13323				0.129333	0.256785	0.331163			14.567	25.213	24.905	0.09	24.987	0.0853333			0.279629	17.61	17.4523	0.2	0.0867025	0.0867025						0.208374	0.410491		0.856672							28.3687	28.3683	17.85	18.78	39.2416	39.2372	24.9867
6.017	9.44	9.26	0.13	9.302	0.132385				0.127904	0.27257	0.315852			14.584	25.207	24.898	0.09	24.808	0.0999333			0.279912	17.68	17.5177	0.2	0.0861934	0.0861934						0.207601	0.413111		0.861762							28.3362	28.3767	17.8658	18.75	39.2073	39.2195	24.808
6.033	9.437	9.258	0.13	9.317	0.130785				0.127719	0.282711	0.302519			14.6	25.197	24.886	0.09	24.782	0.1108			0.280186	17.61	17.4523	0.2	0.0866082	0.0866082						0.207167	0.416128		0.867192							28.3024	28.338	17.8858	18.75	39.2161	39.2313	24.7817
6.05	9.46	9.279	0.13	9.314	0.129407				0.128141	0.288393	0.290326			14.617	25.163	24.841	0.097	24.837	0.109133			0.280473	17.68	17.5177	0.2	0.0874	0.0874						0.207318	0.417674		0.87166							28.29	28.3375	17.8743	18.77	39.2458	39.2763	24.8369
6.067	9.45	9.27	0.13	9.303	0.128148				0.128356	0.290978	0.281378			14.634	25.13	24.804	0.1	24.812	0.105067			0.280744	17.61	17.4523	0.2	0.0882484	0.0882484						0.207393	0.417372		0.877881							28.2831	28.3148	17.8621	18.78	39.3594	39.3541	24.8118
6.083	9.45	9.269	0.13	9.306	0.126726				0.127607	0.290637	0.276111			14.65	25.137	24.81	0.1	24.911	0.1108			0.281022	17.68	17.5177	0.2	0.0892852	0.0892852						0.20662	0.415751		0.881011							28.2939	27.5399	17.8521	18.8	39.4085	39.3955	24.9108
6.1	9.44	9.26	0.13	9.311	0.125207				0.127178	0.28657	0.27617			14.667	25.13	24.804	0.1	24.794	0.1412			0.2813	17.61	17.45	0.2	0.0900959	0.0900959						0.205244	0.415034		0.882255							28.3069	27.8066	17.85	18.77	39.4048	39.402	24.7941
6.117	9.44	9.262	0.13	9.301	0.124104				0.127489	0.27783	0.276763			14.684	25.133	24.799	0.1	24.657	0.151933			0.281585	17.61	17.45	0.2	0.0912459	0.0912459						0.203755	0.416467		0.883839							28.3238	28.014	17.8342	18.77	39.3935	39.402	24.6573
6.133	9.47	9.29	0.13	9.307	0.123585				0.129704	0.265711	0.276059			14.7	25.02	24.659	0.12	24.615	0.147867			0.281864	17.61	17.45	0.2	0.0922639	0.0922639						0.202925	0.419785		0.884423							28.3715	28.0192	17.8458	18.77	39.3729	39.4059	24.6151
6.15	9.463	9.284	0.13	9.316	0.122993				0.132281	0.251119	0.274667			14.717	25.037	24.676	0.117	24.507	0.130933			0.282142	17.61	17.4523	0.2	0.0928672	0.0928672						0.202473	0.423952		0.88693							28.362	28.2573	17.8817	18.78	39.4139	39.4584	24.5073
6.167	9.47	9.289	0.13	9.333	0.121963				0.134207	0.235215	0.274637			14.734	24.97	24.591	0.13	24.702	0.115867			0.282415	17.68	17.5177	0.2	0.0923582	0.0923582						0.201851	0.427138		0.88957							28.4396	28.4053	17.8982	18.79	39.4673	39.5109	24.7018
6.183	9.46	9.282	0.13	9.333	0.120948				0.134585	0.218593	0.275815			14.75	24.983	24.604	0.13	24.586	0.1242			0.282701	17.61	17.45	0.2	0.0921131	0.0921131						0.200795	0.430512		0.889777							28.5283	28.5526	17.8921	18.78	39.4986	39.5423	24.5861
6.2	9.49	9.31	0.13	9.343	0.120415				0.134244	0.20103	0.279437			14.767	24.997	24.615	0.13	24.545	0.143067			0.282974	17.61	17.45	0.2	0.0920754	0.0920754						0.201191	0.432228		0.89187							28.6129	28.6623	17.89	18.8	39.483	39.5464	24.5452
6.217	9.487	9.308	0.13	9.354	0.120519				0.133822	0.183007	0.286037			14.784	24.973	24.589	0.13	24.572	0.1736			0.283257	17.61	17.4523	0.2	0.0923959	0.0923959						0.200946	0.430418		0.8986							28.702	28.6733	17.898	18.79	39.4517	39.5212	24.572
6.233	9.51	9.33	0.13	9.363	0.120393				0.134148	0.166719	0.296348			14.8	24.92	24.529	0.137	24.736	0.181267			0.28353	17.68	17.52	0.2	0.092641	0.092641						0.201455	0.422745		0.907423							28.7649	28.729	17.9079	18.81	39.4282	39.4683	24.736
6.25	9.513	9.332	0.13	9.368	0.119081				0.134822	0.152822	0.309541			14.817	24.94	24.545	0.14	24.686	0.1676			0.283811	17.68	17.52	0.2	0.0929615	0.0929615						0.202002	0.416656		0.911853							28.8283	28.7743	17.926	18.81	39.4158	39.4178	24.686
6.267	9.5	9.321	0.13	9.375	0.118452				0.134726	0.141704	0.327956			14.834	24.987	24.588	0.14	24.618	0.1596			0.284088	17.68	17.52	0.2	0.0934705	0.0934705						0.202341	0.410133		0.90944							28.8985	28.7943	17.93	18.8	39.381	39.3884	24.6179
6.283	9.52	9.34	0.13	9.371	0.118807				0.132415	0.133726	0.351304			14.85	24.98	24.6	0.13	24.6	0.149533			0.284372	17.68	17.52	0.2	0.0934516	0.0934516						0.201945	0.403836		0.901428							28.9753	28.887	17.93	18.82	39.3306	39.331	24.6
6.3	9.523	9.342	0.13	9.372	0.119578				0.128881	0.127607	0.37823			14.867	24.983	24.606	0.13	24.649	0.156333			0.284647	17.68	17.5223	0.2	0.0940361	0.0940361						0.20121	0.396974		0.891794							29.0348	28.925	17.9221	18.81	39.2902	39.2758	24.6487
6.317	9.51	9.33	0.13	9.367	0.120104				0.125585	0.122319	0.406437			14.884	25.02	24.639	0.13	24.945	0.1658			0.284926	17.75	17.59	0.2	0.0949975	0.0949975						0.200493	0.39407		0.879521							29.0846	28.9707	17.9041	18.82	39.337	39.3047	24.9447
6.333	9.507	9.327	0.13	9.362	0.120533				0.124363	0.118207	0.434689			14.9	25.003	24.63	0.13	24.818	0.165333			0.285203	17.75	17.59	0.2	0.0956008	0.0956008						0.199815	0.397238		0.867418							29.107	28.998	17.9	18.83	39.4147	39.3893	24.8183
6.35	9.51	9.33	0.13	9.352	0.121259				0.1248	0.115074	0.462178			14.917	25.09	24.728	0.12	24.661	0.151			0.285482	17.75	17.59	0.2	0.0958836	0.0958836						0.200003	0.402366		0.858859							29.1238	29.0006	17.8841	18.8	39.4267	39.4279	24.6606
6.367	9.507	9.326	0.13	9.36	0.122237				0.125533	0.112459	0.489467			14.934	25.093	24.729	0.12	24.598	0.142933			0.285764	17.75	17.59	0.2	0.0961852	0.0961852						0.200682	0.40902		0.849961							29.1994	29.111	17.8641	18.79	39.4277	39.463	24.5977
6.383	9.5	9.32	0.13	9.367	0.122911				0.125341	0.1082	0.514667			14.95	25.06	24.714	0.11	24.589	0.133667			0.286046	17.75	17.59	0.2	0.0956008	0.0956008						0.201983	0.411905		0.840289							29.251	29.1487	17.868	18.81	39.4651	39.4929	24.589
6.4	9.507	9.328	0.13	9.369	0.124311				0.124904	0.102267	0.537459			14.967	25.027	24.669	0.117	24.782	0.141867			0.286318	17.75	17.59	0.2	0.0956197	0.0956197						0.203359	0.411811		0.830901							29.2808	29.177	17.8938	18.8	39.4812	39.4905	24.782
6.417	9.53	9.35	0.13	9.38	0.125363				0.124556	0.0954296	0.5536			14.984	25.01	24.651	0.12	24.812	0.179733			0.286597	17.75	17.5923	0.2	0.0953934	0.0953934						0.205131	0.410378		0.82319							29.29	29.215	17.9	18.81	39.4661	39.4643	24.8123
6.433	9.523	9.345	0.13	9.383	0.125267				0.124756	0.0890593	0.562007			15	25.05	24.69	0.12	24.762	0.190933			0.286882	17.82	17.6623	0.2	0.0949221	0.0949221						0.208223	0.409435		0.819043							29.3526	29.2613	17.9	18.81	39.3948	39.427	24.7621
6.45	9.54	9.36	0.13	9.382	0.124615				0.125837	0.0830963	0.562896			15.017	25.077	24.714	0.12	24.586	0.1618			0.287156	17.89	17.73	0.2	0.0936967	0.0936967						0.211145	0.406061		0.818081							29.4148	29.3167	17.884	18.8	39.3936	39.3971	24.586
6.467	9.537	9.355	0.13	9.368	0.124607				0.127407	0.0784815	0.555615			15.034	25.067	24.702	0.12	24.553	0.124733			0.28744	17.89	17.73	0.2	0.0922828	0.0922828						0.211918	0.401932		0.820871							29.4649	29.3453	17.88	18.8	39.3892	39.3995	24.5526
6.483	9.52	9.341	0.13	9.378	0.125044				0.128822	0.0752667	0.541644			15.05	25.033	24.667	0.12	24.559	0.109467			0.287717	17.89	17.73	0.2	0.0909066	0.0909066						0.211748	0.398991		0.823492							29.473	29.3923	17.896	18.82	39.4097	39.4246	24.559
6.5	9.53	9.35	0.13	9.374	0.12517				0.130015	0.0755111	0.523326			15.067	24.97	24.59	0.13	24.568	0.104467			0.287992	17.89	17.7323	0.2	0.0904352	0.0904352						0.21107	0.395805		0.82845							29.5047	29.4027	17.8761	18.79	39.4261	39.4617	24.5678
6.517	9.523	9.343	0.13	9.373	0.124467				0.131393	0.0799259	0.499037			15.084	24.973	24.587	0.13	24.526	0.100867			0.288276	17.96	17.7977	0.2	0.0910762	0.0910762						0.211352	0.395296		0.837028							29.52	29.4383	17.87	18.8	39.4757	39.501	24.5262
6.533	9.52	9.34	0.13	9.367	0.124193				0.132874	0.0886667	0.472222			15.1	24.89	24.493	0.14	24.413	0.111333			0.288554	17.89	17.73	0.2	0.0923393	0.0923393						0.211013	0.390979		0.843438							29.5061	29.449	17.862	18.8	39.5047	39.532	24.4129
6.55	9.52	9.339	0.13	9.36	0.1242				0.134074	0.102222	0.445504			15.117	24.907	24.505	0.14	24.395	0.1138			0.288833	17.89	17.7323	0.2	0.0932066	0.0932066						0.210693	0.388716		0.850017							29.5629	29.486	17.86	18.78	39.4746	39.5419	24.3946
6.567	9.51	9.33	0.13	9.38	0.124437				0.135259	0.120044	0.421052			15.134	24.86	24.449	0.15	24.719	0.104067			0.289109	17.96	17.8	0.2	0.0941492	0.0941492						0.210127	0.392449		0.856559							29.59	29.487	17.8761	18.79	39.3775	39.4882	24.7189
6.583	9.507	9.331	0.13	9.411	0.12477				0.136644	0.140289	0.401215			15.15	24.927	24.515	0.15	24.828	0.105267			0.289385	17.96	17.8	0.2	0.0947525	0.0947525						0.210033	0.394787		0.86082							29.597	29.5256	17.872	18.78	39.3375	39.4059	24.8284
6.6	9.56	9.38	0.13	9.419	0.124578				0.138504	0.164385	0.385104			15.167	24.98	24.579	0.143	24.778	0.1046			0.289669	17.96	17.7977	0.2	0.0950918	0.0950918						0.21024	0.390394		0.859236							29.6489	29.582	17.878	18.77	39.3389	39.3524	24.7781
6.617	9.553	9.374	0.13	9.42	0.124141				0.140644	0.192156	0.371356			15.184	25.023	24.638	0.133	24.742	0.0977333			0.289945	17.89	17.7323	0.2	0.0952615	0.0952615						0.210448	0.383664		0.85407							29.6839	29.5907	17.88	18.78	39.3452	39.3617	24.742
6.633	9.56	9.38	0.13	9.428	0.123815				0.14183	0.223022	0.361044			15.2	25.033	24.655	0.13	24.861	0.0898667			0.290227	17.96	17.7977	0.2	0.0952049	0.0952049						0.210165	0.376613		0.848283							29.697	29.6187	17.88	18.8	39.3186	39.3612	24.8608
6.65	9.56	9.381	0.13	9.43	0.123696				0.141719	0.255015	0.351778			15.217	25.057	24.691	0.123	24.734	0.0774667			0.290507	17.89	17.73	0.2	0.0956197	0.0956197						0.20992	0.373163		0.844079							29.7	29.638	17.8719	18.78	39.3078	39.3144	24.7343
6.667	9.57	9.389	0.13	9.43	0.123904				0.140593	0.287215	0.346215			15.234	25.09	24.729	0.12	24.705	0.0334667			0.290778	17.89	17.73	0.2	0.0964115	0.0964115						0.20992	0.37601		0.842175							29.693	29.647	17.87	18.77	38.9064	38.8231	24.7048
6.683	9.56	9.38	0.13	9.424	0.123807				0.1398	0.318348	0.345533			15.25	25.107	24.753	0.113	24.636	0.0242			0.291064	17.89	17.7323	0.2	0.0970902	0.0970902						0.210127	0.384022		0.840761							29.7178	29.6767	17.8861	18.77	38.657	38.8064	24.6361
6.7	9.56	9.38	0.13	9.421	0.123133				0.139452	0.348393	0.349363			15.267	25.063	24.71	0.11	24.543	0.0426667			0.291338	17.96	17.8	0.2	0.0971467	0.0971467						0.208977	0.393788		0.844475							29.7859	29.705	17.89	18.8	38.8902	38.9577	24.5432
6.717	9.56	9.38	0.13	9.426	0.122807				0.139126	0.377889	0.358348			15.284	24.94	24.562	0.13	24.496	0.0644667			0.291623	17.96	17.8	0.2	0.0970713	0.0970713						0.208166	0.406098		0.853448							29.803	29.742	17.8739	18.78	39.0802	39.0576	24.4956
6.733	9.557	9.378	0.13	9.421	0.123519				0.139267	0.406407	0.37217			15.3	24.963	24.602	0.127	24.738	0.0783333			0.2919	17.96	17.8	0.2	0.0966377	0.0966377						0.207657	0.41609		0.865948							29.7791	29.75	17.8619	18.78	39.2433	39.1852	24.7384
6.75	9.57	9.39	0.13	9.422	0.125022				0.139881	0.430978	0.389837			15.317	25.14	24.755	0.13	25.221	0.092			0.292175	17.96	17.8	0.2	0.0965434	0.0965434						0.207827	0.420087		0.877316							29.784	29.7507	17.868	18.78	39.3851	39.3374	25.2213
6.767	9.567	9.386	0.13	9.442	0.125993				0.140615	0.451074	0.412081			15.334	25.077	24.704	0.133	25.193	0.0826			0.292459	17.96	17.8	0.2	0.0963361	0.0963361						0.209448	0.421708		0.886553							29.804	29.77	17.8619	18.81	39.479	39.4526	25.1932
6.783	9.56	9.381	0.13	9.455	0.126822				0.141207	0.467541	0.43603			15.35	25.26	24.92	0.11	25.263	0.0692667			0.292731	17.96	17.8	0.2	0.0962984	0.0962984						0.210711	0.420935		0.892435							29.803	29.7703	17.8519	18.8	39.529	39.4821	25.2625
6.8	9.573	9.394	0.13	9.445	0.12757				0.141607	0.480681	0.460681			15.367	25.32	25.004	0.097	25.106	0.0701333			0.293017	17.96	17.8	0.2	0.096091	0.096091						0.211126	0.421746		0.892718							29.835	29.7887	17.85	18.78	39.4723	39.4586	25.1064
6.817	9.58	9.4	0.13	9.447	0.128126				0.14157	0.490067	0.485193			15.384	25.37	25.082	0.077	24.874	0.0862667			0.293295	17.96	17.8	0.2	0.0959213	0.0959213						0.210806	0.424951		0.893623							29.9064	29.808	17.8662	18.78	39.3883	39.4139	24.8742
6.833	9.583	9.407	0.13	9.449	0.128807				0.140407	0.497393	0.503726			15.4	25.32	25.048	0.07	25.145	0.094			0.293569	17.96	17.8023	0.2	0.0951484	0.0951484						0.210636	0.426063		0.897488							29.8878	29.8163	17.8861	18.79	39.3381	39.401	25.1454
6.85	9.63	9.45	0.13	9.452	0.13037				0.137926	0.501985	0.512474			15.417	25.317	25.046	0.07	25.057	0.0706667			0.293847	18.03	17.87	0.2	0.0942434	0.0942434						0.209807	0.424875		0.901107							29.863	29.826	17.8981	18.8	39.3212	39.3892	25.0567
6.867	9.623	9.443	0.13	9.474	0.131067				0.135481	0.503385	0.511111			15.434	25.33	25.042	0.077	24.832	0.0692667			0.294126	18.03	17.87	0.2	0.0935648	0.0935648						0.209957	0.424234		0.902578							29.839	29.8263	17.9163	18.79	39.3846	39.436	24.8321
6.883	9.62	9.44	0.13	9.471	0.130363				0.134319	0.502059	0.500281			15.45	25.274	24.984	0.08	25.015	0.0856			0.294402	18.03	17.87	0.2	0.0934139	0.0934139						0.210485	0.422142		0.900259							29.8511	29.8363	17.92	18.8	39.4401	39.4788	25.0146
6.9	9.617	9.436	0.13	9.485	0.129689				0.134215	0.500504	0.482163			15.467	25.28	24.99	0.08	25.085	0.108933			0.294689	18.03	17.8723	0.2	0.0939418	0.0939418						0.211107	0.421878		0.89449							29.9021	29.8543	17.9119	18.8	39.4425	39.4785	25.0855
6.917	9.61	9.432	0.13	9.504	0.130104				0.134244	0.499778	0.457726			15.484	25.28	24.988	0.08	24.992	0.109467			0.294961	18.1	17.9377	0.2	0.0946205	0.0946205						0.211673	0.424517		0.890098							29.927	29.8647	17.9181	18.81	39.4166	39.4529	24.9917
6.933	9.64	9.46	0.13	9.486	0.130437				0.134348	0.500237	0.428274			15.5	25.25	24.959	0.08	24.827	0.1014			0.295245	18.03	17.87	0.2	0.0954877	0.0954877						0.21139	0.42595		0.884743							29.9581	29.8927	17.8955	18.83	39.3938	39.4245	24.8271
6.95	9.64	9.457	0.13	9.435	0.130341				0.1352	0.501059	0.39597			15.517	25.24	24.963	0.08	24.794	0.089			0.295517	18.03	17.87	0.2	0.0965057	0.0965057						0.210391	0.427779		0.881067							29.977	29.9123	17.89	18.8	39.3918	39.4065	24.7937
6.967	9.6	9.42	0.13	9.455	0.130378				0.136533	0.500919	0.360889			15.534	25.42	25.124	0.08	25.499	0.0891333			0.295796	18.03	17.87	0.2	0.0973352	0.0973352						0.209618	0.429004		0.874563							29.987	29.9303	17.8819	18.8	39.4164	39.4318	25.4992
6.983	9.6	9.421	0.13	9.453	0.130274				0.137341	0.500156	0.325044			15.55	25.342	25.049	0.083	25.233	0.0846			0.296079	18.03	17.87	0.2	0.0975426	0.0975426						0.20877	0.427609		0.869661							29.9758	29.9397	17.8966	18.83	39.4225	39.4501	25.2328
7	9.61	9.43	0.13	9.469	0.12983				0.137622	0.498541	0.290896			15.567	25.36	25.085	0.07	24.975	0.0724			0.296364	18.03	17.87	0.2	0.0979197	0.0979197						0.20794	0.424611		0.866626							29.9488	29.9293	17.9	18.83	39.4621	39.4824	24.9754
7.017	9.607	9.426	0.13	9.487	0.129711				0.137348	0.496193	0.260341			15.584	25.32	25.048	0.07	24.948	0.0709333			0.296633	18.03	17.87	0.2	0.0988246	0.0988246						0.207337	0.419295		0.864194							29.94	29.9113	17.8917	18.81	39.5163	39.5217	24.9485
7.033	9.6	9.421	0.13	9.488	0.129852				0.137059	0.493756	0.232474			15.6	25.32	25.052	0.07	25.022	0.0745333			0.29691	18.03	17.87	0.2	0.0996918	0.0996918						0.20728	0.41692		0.8641							29.9822	29.9503	17.8982	18.81	39.5892	39.5638	25.0221
7.05	9.613	9.435	0.13	9.483	0.1298				0.137148	0.490119	0.205667			15.617	25.37	25.102	0.07	25.198	0.0695333			0.297193	18.03	17.87	0.2	0.0998238	0.0998238						0.207299	0.414261		0.863402							30.0211	29.9597	17.9164	18.83	39.6769	39.6334	25.1976
7.067	9.63	9.45	0.13	9.489	0.129378				0.137896	0.485719	0.1802			15.634	25.423	25.15	0.07	25.152	0.0648			0.297472	18.03	17.87	0.2	0.0994467	0.0994467						0.207488	0.413526		0.861272							30.03	29.958	17.9364	18.83	39.7214	39.6905	25.1522
7.083	9.623	9.446	0.13	9.498	0.128652				0.139081	0.47883	0.160037			15.65	25.407	25.13	0.07	25.086	0.094			0.297746	18.03	17.87	0.2	0.0992205	0.0992205						0.207393	0.417655		0.85588							29.995	29.9577	17.9318	18.82	39.7507	39.7621	25.0859
7.1	9.66	9.479	0.13	9.5	0.12837				0.139852	0.470326	0.148585			15.667	25.337	25.068	0.07	24.912	0.119267			0.298026	18.03	17.87	0.2	0.0988434	0.0988434						0.207884	0.417806		0.847774							29.987	29.948	17.9217	18.82	39.797	39.8235	24.912
7.117	9.64	9.46	0.13	9.5	0.129067				0.140215	0.461867	0.146378			15.684	25.38	25.107	0.07	25.145	0.1236			0.29831	18.03	17.87	0.2	0.0987115	0.0987115						0.208581	0.414657		0.842891							29.99	29.9487	17.92	18.83	39.7931	39.8565	25.1451
7.133	9.64	9.461	0.13	9.498	0.129919				0.140452	0.454378	0.152481			15.7	25.36	25.084	0.07	25.134	0.1198			0.298588	18.03	17.87	0.2	0.0986738	0.0986738						0.209505	0.412678		0.841477							30.0181	29.9687	17.92	18.82	39.7645	39.8484	25.1339
7.15	9.66	9.48	0.13	9.492	0.129726				0.140852	0.448393	0.164326			15.717	25.3	25.029	0.07	24.972	0.104667			0.298859	18.03	17.87	0.2	0.0983533	0.0983533						0.209957	0.409982		0.837857							30.0795	29.9883	17.92	18.83	39.7666	39.8429	24.9718
7.167	9.653	9.474	0.13	9.499	0.129919				0.141741	0.443896	0.177852			15.734	25.32	25.038	0.07	24.937	0.1124			0.299142	18.03	17.87	0.2	0.0976934	0.0976934						0.210749	0.404439		0.83173							30.1	30.006	17.8952	18.82	39.7618	39.8393	24.9373
7.183	9.66	9.48	0.13	9.522	0.131556				0.142281	0.440422	0.193237			15.75	25.18	24.875	0.09	24.788	0.121867			0.299428	18.03	17.87	0.2	0.0977877	0.0977877						0.21173	0.399877		0.824585							30.0788	30.0067	17.89	18.81	39.7288	39.8012	24.7876
7.2	9.66	9.479	0.13	9.515	0.133178				0.141933	0.439319	0.211378			15.767	25.217	24.906	0.087	24.678	0.1248			0.299704	18.03	17.87	0.2	0.0978443	0.0978443						0.212597	0.396427		0.81778							30.07	30.026	17.9149	18.83	39.7386	39.768	24.6778
7.217	9.64	9.46	0.13	9.528	0.133474				0.141519	0.439526	0.230104			15.784	25.1	24.777	0.1	24.716	0.12			0.299975	18.03	17.87	0.2	0.0979385	0.0979385						0.212842	0.394598		0.810239							30.0771	30.034	17.9449	18.82	39.7504	39.757	24.7163
7.233	9.643	9.466	0.13	9.523	0.133919				0.141607	0.441933	0.245763			15.8	25.14	24.815	0.1	24.902	0.1126			0.300254	18.03	17.87	0.2	0.0976746	0.0976746						0.213596	0.397634		0.802735							30.0589	30.034	17.95	18.83	39.8261	39.7973	24.9024
7.25	9.68	9.5	0.13	9.528	0.13477				0.142104	0.447289	0.2562			15.817	25.153	24.826	0.1	24.738	0.113667			0.300534	18.03	17.8723	0.2	0.0975049	0.0975049						0.21518	0.402988		0.793177							30.05	30.0347	17.9006	18.83	39.8736	39.8886	24.7384
7.267	9.673	9.495	0.13	9.536	0.134815				0.142948	0.455667	0.260659			15.834	25.137	24.808	0.1	24.724	0.1218			0.300819	18.1	17.94	0.2	0.0965434	0.0965434						0.216179	0.408078		0.78788							30.0996	30.0543	17.8154	18.81	39.8851	39.9198	24.7244
7.283	9.69	9.509	0.13	9.555	0.134274				0.144259	0.465259	0.262148			15.85	25.097	24.755	0.107	24.656	0.1298			0.301096	18.1	17.94	0.2	0.0962607	0.0962607						0.216763	0.411		0.789576							30.12	30.0647	17.8083	18.79	39.8511	39.9209	24.6562
7.3	9.68	9.501	0.13	9.559	0.135178				0.146104	0.476067	0.266422			15.867	25.053	24.711	0.11	24.748	0.131733			0.30137	18.1	17.94	0.2	0.095959	0.095959						0.217423	0.410642		0.797494							30.1411	30.0923	17.81	18.8	39.8432	39.9201	24.748
7.317	9.7	9.521	0.13	9.555	0.13583				0.147881	0.48703	0.274844			15.884	25.073	24.726	0.117	25.021	0.121333			0.301649	18.1	17.94	0.2	0.09545	0.09545						0.217668	0.411943		0.810616							30.15	30.1013	17.7765	18.76	39.8145	39.9177	25.021
7.333	9.71	9.53	0.13	9.558	0.134948				0.149593	0.499296	0.285378			15.9	25.19	24.864	0.1	24.941	0.0828			0.301931	18.1	17.94	0.2	0.0951295	0.0951295						0.218007	0.413809		0.82713							30.1217	30.082	17.745	18.74	39.7801	39.8853	24.9411
7.35	9.71	9.529	0.13	9.559	0.133793				0.151281	0.511807	0.297859			15.917	25.187	24.85	0.103	24.872	0.0784667			0.302205	18.1	17.94	0.2	0.0950164	0.0950164						0.217857	0.411792		0.841647							30.0958	30.082	17.74	18.74	39.7469	39.8308	24.8723
7.367	9.7	9.519	0.13	9.567	0.134356				0.151533	0.524319	0.3112			15.934	25.13	24.805	0.1	24.76	0.109467			0.302492	18.1	17.94	0.2	0.0953369	0.0953369						0.217913	0.410189		0.852016							30.1112	30.082	17.8069	18.87	39.7116	39.7859	24.7599
7.383	9.687	9.508	0.13	9.559	0.135185				0.150867	0.535919	0.32597			15.95	25.14	24.818	0.1	24.763	0.1266			0.302768	18.1	17.9377	0.2	0.09545	0.09545						0.218592	0.408059		0.860612							30.12	30.082	17.9114	19	39.6635	39.737	24.7633
7.4	9.7	9.52	0.13	9.551	0.1348				0.150289	0.545333	0.340844			15.967	25.2	24.873	0.1	24.993	0.140933			0.303049	18.03	17.8723	0.2	0.0963172	0.0963172						0.218215	0.408945		0.86723							30.1413	30.0817	18.0412	19.15	39.6202	39.6609	24.9931
7.417	9.7	9.521	0.13	9.566	0.133548				0.149674	0.551459	0.357415			15.984	25.183	24.856	0.1	24.756	0.1508			0.30332	18.1	17.94	0.2	0.096468	0.096468						0.217291	0.410736		0.87428							30.0866	30.0723	18.143	19.24	39.6497	39.6359	24.7558
7.433	9.71	9.53	0.13	9.569	0.13323				0.148807	0.554593	0.371852			16	25.16	24.831	0.1	24.769	0.1438			0.303598	18.1	17.9377	0.2	0.0967697	0.0967697						0.21484	0.416561		0.879389							30.0954	30.0817	18.2185	19.26	39.6711	39.6583	24.7693
7.45	9.71	9.531	0.13	9.571	0.132919				0.1474	0.554659	0.380822			16.017	25.113	24.783	0.1	24.684	0.1424			0.303878	18.03	17.8723	0.2	0.0973352	0.0973352						0.212257	0.424989		0.880935							30.1171	30.0727	18.2721	19.35	39.6711	39.7033	24.6843
7.467	9.73	9.55	0.13	9.588	0.132489				0.146096	0.5536	0.386267			16.034	25.057	24.716	0.107	24.659	0.1314			0.304162	18.1	17.94	0.2	0.0981082	0.0981082						0.210862	0.43466		0.879502							30.1342	30.092	18.3051	19.38	39.7035	39.7312	24.6589
7.483	9.723	9.544	0.13	9.59	0.131852				0.145089	0.549504	0.389511			16.05	25.027	24.671	0.117	24.72	0.129467			0.304436	18.1	17.94	0.2	0.0990131	0.0990131						0.210278	0.437563		0.87511							30.1329	30.092	18.3268	19.46	39.6909	39.7552	24.7201
7.5	9.73	9.55	0.13	9.581	0.131637				0.144148	0.54237	0.389719			16.067	25.027	24.664	0.12	24.629	0.1288			0.304715	18.1	17.94	0.2	0.0996918	0.0996918						0.209882	0.438807		0.871094							30.1584	30.0923	18.3554	19.5	39.6332	39.7279	24.6293
7.517	9.73	9.549	0.13	9.581	0.131356				0.1434	0.531719	0.388104			16.084	25.023	24.647	0.127	24.612	0.120733			0.304993	18.1	17.94	0.2	0.100012	0.100012						0.209901	0.440014		0.865495							30.1986	30.102	18.3936	19.5	39.592	39.659	24.612
7.533	9.72	9.542	0.13	9.597	0.13057				0.1424	0.518541	0.383837			16.1	24.987	24.609	0.13	24.419	0.109267			0.30527	18.1	17.94	0.2	0.0995033	0.0995033						0.209769	0.446028		0.857935							30.1818	30.1103	18.4337	19.57	39.6361	39.6598	24.4187
7.55	9.75	9.57	0.13	9.599	0.129481				0.140726	0.503837	0.37263			16.117	25.02	24.62	0.14	24.696	0.121133			0.30555	18.1	17.94	0.2	0.0989943	0.0989943						0.210108	0.454851		0.852543							30.1842	30.1203	18.4906	19.58	39.6874	39.6791	24.6964
7.567	9.75	9.57	0.13	9.606	0.129585				0.138978	0.489741	0.351556			16.134	24.987	24.606	0.14	25.235	0.119933			0.305827	18.1	17.9423	0.2	0.0986549	0.0986549						0.209373	0.46062		0.848961							30.1687	30.1293	18.551	19.63	39.6751	39.6801	25.2349
7.583	9.75	9.57	0.13	9.593	0.130096				0.137533	0.477489	0.324585			16.15	25.22	24.893	0.1	25.093	0.109533			0.306111	18.17	18.01	0.2	0.0982025	0.0982025						0.208261	0.458848		0.848434							30.1171	30.1097	18.6019	19.68	39.7163	39.7316	25.0925
7.6	9.75	9.569	0.13	9.608	0.129644				0.137593	0.466244	0.290881			16.167	25.203	24.864	0.107	24.909	0.1018			0.306385	18.17	18.01	0.2	0.0988057	0.0988057						0.207469	0.451156		0.8503							30.1284	30.1	18.6269	19.7	39.788	39.7831	24.9085
7.617	9.73	9.55	0.13	9.619	0.128244				0.138874	0.454363	0.251519			16.184	25.19	24.882	0.09	24.793	0.0696667			0.306664	18.17	18.01	0.2	0.0990131	0.0990131						0.206979	0.438016		0.859368							30.1827	30.1007	18.6556	19.75	39.7869	39.7889	24.7934
7.633	9.73	9.552	0.13	9.619	0.128222				0.139644	0.443467	0.208			16.2	25.193	24.89	0.09	25.061	0.0398			0.30695	18.17	18.01	0.2	0.0987303	0.0987303						0.20696	0.424102		0.869605							30.1576	30.1193	18.6684	19.76	39.6789	39.7248	25.0609
7.65	9.76	9.58	0.13	9.618	0.129081				0.13923	0.433956	0.163407			16.217	25.25	24.943	0.09	25.168	0.0214			0.307223	18.17	18.01	0.2	0.0988057	0.0988057						0.208185	0.410039		0.878089							30.0903	30.1003	18.6954	19.795	39.6977	39.7219	25.1685
7.667	9.757	9.577	0.13	9.603	0.129193				0.138437	0.427444	0.119156			16.234	25.263	24.949	0.09	24.876	0.0366			0.307501	18.17	18.01	0.2	0.0986738	0.0986738						0.209373	0.401687		0.886685							30.1057	30.1097	18.7339	19.84	39.7619	39.7558	24.8759
7.683	9.76	9.58	0.13	9.623	0.128237				0.137963	0.424	0.0786963			16.25	25.177	24.865	0.09	24.573	0.0514667			0.307786	18.17	18.0123	0.2	0.0981459	0.0981459						0.211164	0.395598		0.896809							30.1342	30.0993	18.7824	19.88	39.7874	39.7713	24.5732
7.7	9.753	9.577	0.13	9.645	0.128652				0.138519	0.423289	0.0460444			16.267	25.13	24.812	0.097	25.012	0.0496			0.308063	18.24	18.08	0.2	0.0980328	0.0980328						0.212616	0.394372		0.902276							30.097	30.073	18.824	19.89	39.7796	39.7799	25.0123
7.717	9.8	9.619	0.13	9.675	0.129393				0.139104	0.423511	0.0219185			16.284	25.157	24.823	0.1	25.019	0.0474			0.308336	18.24	18.0777	0.2	0.0985984	0.0985984						0.213898	0.39637		0.903502							30.1155	30.102	18.847	19.91	39.7818	39.7831	25.0187
7.733	9.783	9.606	0.13	9.705	0.12923				0.139622	0.42423	0.00448148			16.3	25.057	24.714	0.107	24.591	0.0636			0.308621	18.17	18.0123	0.2	0.0995598	0.0995598						0.213973	0.398482		0.898016							30.13	30.1023	18.8671	19.91	39.7671	39.7982	24.591
7.75	9.82	9.641	0.13	9.701	0.128644				0.139481	0.427222	-0.0050963			16.317	24.987	24.639	0.117	24.859	0.0694			0.308896	18.24	18.08	0.2	0.100484	0.100484						0.21369	0.398501		0.885592							30.1442	30.1193	18.8869	19.96	39.7726	39.8143	24.8589
7.767	9.84	9.66	0.13	9.693	0.129267				0.138644	0.434748	-0.0084			16.334	25.1	24.738	0.12	24.963	0.0682			0.309172	18.24	18.08	0.2	0.101389	0.101389						0.212408	0.400518		0.87083							30.1358	30.0997	18.9071	19.98	39.8398	39.8774	24.9626
7.783	9.84	9.66	0.13	9.683	0.129385				0.137437	0.445356	-0.0072963			16.35	25.097	24.724	0.123	24.7	0.0629333			0.309457	18.24	18.08	0.2	0.101747	0.101747						0.210693	0.400839		0.85556							30.1158	30.0823	18.9185	19.98	39.8968	39.9311	24.7005
7.8	9.84	9.659	0.13	9.689	0.128244				0.1372	0.457948	-0.00222963			16.367	25.04	24.678	0.12	24.528	0.0500667			0.309737	18.24	18.08	0.2	0.101671	0.101671						0.209788	0.403044		0.841364							30.11	30.0917	18.9457	20.01	39.8798	39.9397	24.5278
7.817	9.827	9.647	0.13	9.69	0.127585				0.138281	0.470741	0.00793333			16.384	25.037	24.667	0.12	24.815	0.0651333			0.310015	18.24	18.08	0.2	0.101407	0.101407						0.209957	0.403723		0.830411							30.1242	30.082	18.9585	20.01	39.8469	39.9085	24.8153
7.833	9.83	9.65	0.13	9.682	0.128807				0.139778	0.482333	0.0203037			16.4	24.93	24.554	0.13	24.843	0.0766667			0.310288	18.24	18.08	0.2	0.101181	0.101181						0.2109	0.403855		0.819948							30.1158	30.0817	18.9855	20.04	39.8316	39.8845	24.8428
7.85	9.827	9.646	0.13	9.681	0.129452				0.139963	0.49263	0.0357333			16.417	24.983	24.604	0.127	24.326	0.0796667			0.310572	18.24	18.08	0.2	0.100842	0.100842						0.212597	0.403855		0.812614							30.1243	30.0727	19.0157	20.07	39.9146	39.8817	24.3255
7.867	9.82	9.64	0.13	9.679	0.128807				0.139563	0.503074	0.0558222			16.434	24.91	24.512	0.14	24.447	0.0933333			0.310853	18.24	18.0777	0.2	0.100766	0.100766						0.213879	0.401932		0.809937							30.1727	30.0927	19.0455	20.07	39.9286	39.9018	24.4469
7.883	9.823	9.645	0.13	9.68	0.128274				0.139452	0.511859	0.0808593			16.45	24.91	24.503	0.147	24.799	0.1018			0.311124	18.17	18.01	0.2	0.101238	0.101238						0.213803	0.400518		0.811709							30.1829	30.1127	19.0756	20.1	39.8871	39.8865	24.799
7.9	9.84	9.66	0.13	9.672	0.129437				0.139622	0.515756	0.110422			16.467	24.957	24.56	0.143	25.051	0.107533			0.311411	18.17	18.01	0.2	0.101822	0.101822						0.213407	0.399349		0.816837							30.2015	30.14	19.0885	20.11	39.8473	39.8811	25.0506
7.917	9.837	9.657	0.13	9.688	0.130711				0.139459	0.512222	0.145622			16.484	25.053	24.67	0.133	24.856	0.103133			0.311686	18.17	18.0123	0.2	0.101973	0.101973						0.213257	0.397483		0.822153							30.1744	30.1393	19.0986	20.13	39.8338	39.8973	24.8555
7.933	9.84	9.66	0.13	9.715	0.131252				0.139237	0.503037	0.187689			16.5	25.083	24.714	0.123	24.77	0.101067			0.31196	18.24	18.08	0.2	0.10137	0.10137						0.212861	0.395145		0.826131							30.1671	30.1197	19.1257	20.16	39.8907	39.9223	24.7701
7.95	9.843	9.663	0.13	9.718	0.130859				0.138348	0.488867	0.233296			16.517	25.067	24.701	0.12	24.498	0.1066			0.31224	18.24	18.08	0.2	0.100427	0.100427						0.212917	0.394278		0.830034							30.1411	30.1097	19.1385	20.16	39.8753	39.9132	24.4982
7.967	9.84	9.663	0.13	9.721	0.130956				0.136637	0.471393	0.279622			16.534	25.013	24.638	0.12	24.421	0.112467			0.312518	18.24	18.08	0.2	0.0990508	0.0990508						0.212936	0.393957		0.831353							30.13	30.1003	19.1486	20.15	39.8512	39.8904	24.4207
7.983	9.88	9.7	0.13	9.73	0.131304				0.134052	0.451148	0.326422			16.55	24.83	24.416	0.15	24.282	0.109			0.312797	18.24	18.08	0.2	0.0978443	0.0978443						0.212408	0.395164		0.835293							30.1371	30.1103	19.1414	20.16	39.7629	39.8341	24.2819
8	9.877	9.695	0.13	9.729	0.13137				0.131748	0.427385	0.372444			16.567	24.86	24.456	0.143	24.408	0.106467			0.313074	18.24	18.0823	0.2	0.0973541	0.0973541						0.212144	0.397728		0.841854							30.1687	30.12	19.1488	20.18	39.7797	39.8049	24.4079
8.017	9.86	9.68	0.13	9.729	0.131081				0.130556	0.398481	0.415119			16.584	24.86	24.407	0.17	24.458	0.1444			0.31336	18.31	18.1477	0.2	0.0973541	0.0973541						0.21254	0.401385		0.847265							30.1943	30.1203	19.1757	20.2	39.7747	39.8084	24.4577
8.033	9.867	9.687	0.13	9.73	0.131726				0.130393	0.366311	0.455096			16.6	24.84	24.401	0.167	24.684	0.170333			0.313634	18.24	18.0823	0.2	0.0975238	0.0975238						0.21156	0.406984		0.848151							30.2	30.13	19.2059	20.2	39.7871	39.8189	24.6843
8.05	9.87	9.69	0.13	9.722	0.132089				0.12957	0.333904	0.494844			16.617	24.94	24.524	0.15	24.494	0.175667			0.313912	18.31	18.1477	0.2	0.0976746	0.0976746						0.212239	0.408153		0.847227							30.1785	30.13	19.2443	20.22	39.7843	39.8213	24.4939
8.067	9.873	9.695	0.13	9.729	0.131304				0.127467	0.304037	0.532519			16.634	24.937	24.513	0.153	24.542	0.1526			0.314194	18.24	18.0823	0.2	0.0978254	0.0978254						0.213143	0.41002		0.846718							30.1629	30.1303	19.2672	20.25	39.8071	39.8159	24.5423
8.083	9.89	9.71	0.13	9.73	0.130044				0.125696	0.276156	0.568667			16.65	24.91	24.492	0.15	24.461	0.155867			0.314469	18.31	18.15	0.2	0.0982025	0.0982025						0.213464	0.410529		0.849056							30.16	30.139	19.27	20.26	39.8529	39.8349	24.4606
8.1	9.883	9.702	0.13	9.739	0.131244				0.124985	0.250104	0.600422			16.667	24.883	24.464	0.15	24.378	0.167733			0.314755	18.31	18.1477	0.2	0.0989	0.0989						0.214067	0.405627		0.85243							30.1242	30.11	19.2873	20.28	39.8559	39.8353	24.378
8.117	9.87	9.69	0.13	9.741	0.132474				0.125311	0.224163	0.629963			16.684	24.843	24.416	0.157	24.5	0.167133			0.315032	18.24	18.0823	0.2	0.0993525	0.0993525						0.213615	0.405457		0.858595							30.139	30.11	19.3072	20.28	39.9337	39.851	24.4996
8.133	9.867	9.689	0.13	9.768	0.131778				0.127222	0.201489	0.654852			16.7	24.857	24.423	0.16	24.366	0.176267			0.31531	18.31	18.15	0.2	0.0996352	0.0996352						0.213407	0.406664		0.862799							30.15	30.1097	19.3014	20.3	40.0052	39.9023	24.3662
8.15	9.9	9.72	0.13	9.769	0.130407				0.130119	0.185822	0.675956			16.717	24.857	24.42	0.16	24.333	0.1748			0.315589	18.31	18.15	0.2	0.0998803	0.0998803						0.213539	0.406551		0.86163							30.1428	30.1003	19.2913	20.29	39.9896	39.9578	24.3334
8.167	9.893	9.716	0.13	9.761	0.131178				0.132859	0.178326	0.694674			16.734	24.823	24.39	0.16	24.356	0.146333			0.315867	18.31	18.15	0.2	0.100201	0.100201						0.213841	0.40804		0.859952							30.1472	30.1107	19.3073	20.29	39.9792	39.9741	24.3561
8.183	9.93	9.749	0.13	9.769	0.131837				0.134926	0.176711	0.708874			16.75	24.83	24.383	0.167	24.624	0.1648			0.316151	18.31	18.15	0.2	0.100578	0.100578						0.213898	0.412131		0.863346							30.2	30.1303	19.3358	20.34	39.9741	40.0253	24.6237
8.2	9.92	9.74	0.13	9.788	0.13177				0.137163	0.180659	0.7158			16.767	24.81	24.359	0.17	24.363	0.177			0.316425	18.31	18.15	0.2	0.10088	0.10088						0.213351	0.413206		0.867739							30.2057	30.1397	19.3487	20.33	39.9722	40.0473	24.3634
8.217	9.913	9.736	0.13	9.808	0.131496				0.140504	0.189733	0.717711			16.784	24.823	24.373	0.17	24.41	0.1614			0.316704	18.31	18.15	0.2	0.101351	0.101351						0.212502	0.414073		0.872225							30.2	30.1303	19.3414	20.34	40.0265	40.0433	24.4099
8.233	9.95	9.769	0.13	9.791	0.132207				0.144526	0.204481	0.714319			16.8	24.84	24.387	0.17	24.465	0.1488			0.31698	18.31	18.1546	0.2	0.101728	0.101728						0.211824	0.414393		0.873168							30.2	30.148	19.3573	20.34	40.0569	40.07	24.4649
8.25	9.94	9.759	0.13	9.8	0.132015				0.147874	0.223852	0.706822			16.817	24.83	24.377	0.17	24.423	0.157933			0.317255	18.45	18.29	0.2	0.100465	0.100465						0.211466	0.410849		0.868625							30.1929	30.148	19.3773	20.35	40.0675	40.0841	24.4235
8.267	9.93	9.75	0.13	9.781	0.131511				0.149733	0.248711	0.693911			16.834	24.81	24.359	0.17	24.375	0.155133			0.317534	18.45	18.2923	0.2	0.0986926	0.0986926						0.210693	0.407833		0.859651							30.2043	30.1477	19.38	20.36	40.0383	40.0645	24.3749
8.283	9.93	9.749	0.13	9.78	0.132281				0.150296	0.276089	0.676778			16.85	24.83	24.385	0.17	24.895	0.142133			0.317814	18.52	18.36	0.2	0.098391	0.098391						0.20975	0.40772		0.849225							30.1813	30.138	19.3973	20.37	40.0211	40.0574	24.8949
8.3	9.91	9.731	0.13	9.78	0.133963				0.15063	0.301652	0.653215			16.867	24.927	24.492	0.163	24.816	0.126467			0.318098	18.52	18.3577	0.2	0.0982213	0.0982213						0.209279	0.409398		0.83733							30.17	30.138	19.4088	20.38	39.9529	40.0474	24.8163
8.317	9.92	9.74	0.13	9.761	0.134852				0.151711	0.323756	0.62283			16.884	25.003	24.594	0.147	24.645	0.115			0.318375	18.45	18.29	0.2	0.0987869	0.0987869						0.20877	0.413413		0.827998							30.141	30.1297	19.4274	20.37	39.8751	40.0055	24.6447
8.333	9.92	9.741	0.13	9.76	0.1348				0.151644	0.344437	0.585393			16.9	25.013	24.63	0.133	24.798	0.097			0.318661	18.45	18.2877	0.2	0.0999746	0.0999746						0.208336	0.414035		0.820211							30.1373	30.12	19.4565	20.41	39.8323	39.9488	24.7979
8.35	9.93	9.749	0.13	9.779	0.134207				0.150178	0.363615	0.546363			16.917	25.043	24.678	0.123	24.943	0.0884			0.318935	18.38	18.2223	0.2	0.101125	0.101125						0.208072	0.412772		0.818307							30.1471	30.12	19.4512	20.43	39.9073	39.9084	24.9432
8.367	9.92	9.74	0.13	9.78	0.135148				0.148333	0.382178	0.503104			16.934	25.073	24.708	0.12	24.676	0.105333			0.319205	18.45	18.2877	0.2	0.101973	0.101973						0.208619	0.412339		0.820758							30.1572	30.1203	19.45	20.42	39.9493	39.922	24.676
8.383	9.92	9.74	0.13	9.78	0.136556				0.146044	0.397074	0.457585			16.95	25.027	24.649	0.12	23.859	0.1026			0.319494	18.38	18.2223	0.2	0.102218	0.102218						0.208657	0.412207		0.824868							30.2247	30.131	19.4675	20.42	39.8704	39.9336	23.8587
8.4	9.92	9.741	0.13	9.77	0.137185				0.144215	0.408385	0.414015			16.967	24.813	24.437	0.133	24.344	0.0956667			0.319774	18.45	18.29	0.2	0.101954	0.101954						0.208091	0.41462		0.828639							30.2572	30.1683	19.4876	20.43	39.8772	39.9067	24.3435
8.417	9.93	9.75	0.13	9.76	0.136526				0.14357	0.416993	0.374044			16.984	24.95	24.495	0.17	24.96	0.0989333			0.320048	18.45	18.29	0.2	0.101332	0.101332						0.207733	0.413734		0.832918							30.2745	30.178	19.49	20.45	39.8949	39.8874	24.9595
8.433	9.933	9.752	0.13	9.78	0.135548				0.142896	0.424363	0.340415			17	24.903	24.477	0.167	24.977	0.0797333			0.320329	18.45	18.29	0.2	0.100804	0.100804						0.207657	0.411773		0.833502							30.2728	30.1783	19.4988	20.45	39.9194	39.9215	24.9772
8.45	9.91	9.731	0.13	9.79	0.134919				0.141319	0.431267	0.314274			17.017	25.17	24.805	0.12	25.153	0.0826			0.3206	18.45	18.2877	0.2	0.100936	0.100936						0.208166	0.406607		0.832183							30.234	30.1953	19.5087	20.45	39.8783	39.8977	25.1534
8.467	9.92	9.741	0.13	9.79	0.134681				0.137926	0.437919	0.292356			17.034	25.133	24.761	0.127	24.893	0.0948			0.320885	18.38	18.2246	0.2	0.101181	0.101181						0.208091	0.396955		0.829713							30.1768	30.1763	19.5188	20.47	39.806	39.8794	24.8927
8.483	9.93	9.75	0.13	9.78	0.134926				0.134748	0.44317	0.27497			17.05	25.15	24.804	0.11	24.555	0.0918			0.321157	18.52	18.3577	0.2	0.10152	0.10152						0.206809	0.38487		0.828978							30.189	30.186	19.5288	20.46	39.7842	39.8677	24.5547
8.5	9.93	9.751	0.13	9.782	0.135733				0.134452	0.447526	0.260281			17.067	25.117	24.78	0.103	24.501	0.0872667			0.321442	18.45	18.2923	0.2	0.10137	0.10137						0.20581	0.381873		0.830995							30.2145	30.186	19.5475	20.49	39.7626	39.808	24.5005
8.517	9.95	9.77	0.13	9.79	0.135711				0.136037	0.448163	0.251141			17.084	25.06	24.723	0.107	24.734	0.0827333			0.321716	18.52	18.36	0.2	0.100766	0.100766						0.205546	0.378442		0.83354							30.22	30.186	19.5412	20.48	39.7424	39.7995	24.7335
8.533	9.947	9.765	0.13	9.778	0.13497				0.137422	0.447459	0.24577			17.1	25.073	24.735	0.11	25.05	0.0846667			0.322001	18.52	18.36	0.2	0.0998238	0.0998238						0.20662	0.377198		0.84044							30.2416	30.1867	19.54	20.49	39.7906	39.8246	25.0503
8.55	9.92	9.74	0.13	9.77	0.134941				0.137644	0.447511	0.24277			17.117	25.15	24.807	0.11	24.9	0.110867			0.322273	18.52	18.3623	0.2	0.0989566	0.0989566						0.20728	0.370222		0.84685							30.2428	30.206	19.5576	20.49	39.8282	39.8456	24.9005
8.567	9.92	9.74	0.13	9.765	0.135415				0.136393	0.44637	0.240948			17.134	25.16	24.824	0.103	24.719	0.134			0.322558	18.59	18.4277	0.2	0.0984664	0.0984664						0.20745	0.362813		0.853901							30.2544	30.206	19.5688	20.51	39.8387	39.8368	24.7192
8.583	9.92	9.74	0.13	9.772	0.136444				0.135659	0.442089	0.239563			17.15	25.11	24.78	0.1	24.727	0.1446			0.322832	18.52	18.36	0.2	0.0985795	0.0985795						0.207997	0.36023		0.857747							30.2239	30.2053	19.5611	20.53	39.8286	39.8409	24.7271
8.6	9.92	9.74	0.13	9.774	0.137459				0.135926	0.436074	0.238644			17.167	25.05	24.707	0.11	24.728	0.144333			0.323114	18.52	18.3623	0.2	0.0990697	0.0990697						0.20909	0.364623		0.85556							30.1883	30.1853	19.5688	20.52	39.8237	39.8565	24.7277
8.617	9.92	9.739	0.13	9.774	0.13683				0.1372	0.42797	0.239711			17.184	25.063	24.705	0.11	24.546	0.113333			0.323394	18.59	18.43	0.2	0.0980705	0.0980705						0.209524	0.374652		0.850055							30.1511	30.166	19.5966	20.53	39.818	39.8469	24.5464
8.633	9.91	9.73	0.13	9.788	0.13517				0.139652	0.419259	0.24503			17.2	24.87	24.474	0.14	24.355	0.1268			0.323678	18.59	18.4277	0.2	0.0976934	0.0976934						0.210165	0.388434		0.839309							30.1545	30.1577	19.6179	20.52	39.8243	39.8498	24.3554
8.65	9.913	9.736	0.13	9.798	0.134156				0.1414	0.408267	0.252104			17.217	24.9	24.515	0.133	24.567	0.149			0.323946	18.52	18.36	0.2	0.0981082	0.0981082						0.210033	0.401216		0.826998							30.189	30.1487	19.62	20.53	39.8375	39.8531	24.5673
8.667	9.95	9.769	0.13	9.797	0.133526				0.142148	0.394807	0.258096			17.234	24.92	24.504	0.15	24.58	0.153867			0.32423	18.52	18.36	0.2	0.0988434	0.0988434						0.209034	0.409944		0.815574							30.2362	30.168	19.5932	20.54	39.8513	39.8693	24.5804
8.683	9.937	9.758	0.13	9.8	0.132978				0.143037	0.378511	0.262356			17.25	24.917	24.5	0.15	24.575	0.152733			0.324503	18.52	18.36	0.2	0.0998049	0.0998049						0.207733	0.414959		0.804187							30.2645	30.168	19.5811	20.55	39.8459	39.9137	24.5754
8.7	9.96	9.78	0.13	9.805	0.131815				0.143941	0.358333	0.268096			17.267	24.91	24.493	0.15	24.406	0.150333			0.324787	18.52	18.36	0.2	0.100276	0.100276						0.204679	0.41773		0.790236							30.2483	30.1687	19.5889	20.55	39.9409	39.9848	24.4057
8.717	9.953	9.773	0.13	9.819	0.130689				0.144726	0.335637	0.278481			17.284	24.89	24.473	0.15	24.469	0.150533			0.325062	18.52	18.36	0.2	0.100691	0.100691						0.202661	0.418202		0.78064							30.2183	30.1877	19.59	20.54	39.9939	40.0324	24.4691
8.733	9.95	9.77	0.13	9.82	0.129148				0.14423	0.312459	0.293659			17.3	24.873	24.459	0.15	24.702	0.1534			0.325339	18.52	18.3623	0.2	0.100389	0.100389						0.201926	0.413696		0.777379							30.21	30.1867	19.599	20.55	40.0081	40.0523	24.7022
8.75	9.953	9.774	0.13	9.813	0.127659				0.142237	0.286815	0.314311			17.317	24.897	24.482	0.15	24.531	0.145733			0.325623	18.59	18.43	0.2	0.0993148	0.0993148						0.202869	0.412621		0.782412							30.2245	30.2063	19.6444	20.56	39.9705	40.0097	24.5314
8.767	9.96	9.78	0.13	9.822	0.126711				0.140474	0.260741	0.341652			17.334	24.917	24.499	0.15	24.507	0.1242			0.325903	18.59	18.43	0.2	0.0980516	0.0980516						0.204	0.416166		0.793837							30.2011	30.215	19.6678	20.57	39.8986	39.9542	24.5066
8.783	9.96	9.777	0.13	9.817	0.126319				0.139733	0.233956	0.375244			17.35	24.893	24.474	0.15	24.384	0.120267			0.326174	18.59	18.43	0.2	0.0972975	0.0972975						0.206225	0.418032		0.81169							30.1828	30.186	19.6789	20.58	39.9185	39.9545	24.3839
8.8	9.92	9.744	0.13	9.816	0.125615				0.139526	0.207615	0.414563			17.367	24.853	24.415	0.157	24.25	0.11			0.32646	18.59	18.43	0.2	0.0978443	0.0978443						0.207657	0.423292		0.82977							30.2017	30.186	19.689	20.59	39.9447	39.9576	24.2496
8.817	9.98	9.8	0.13	9.819	0.124919				0.139141	0.183726	0.460393			17.384	24.72	24.252	0.18	24.264	0.1006			0.326733	18.59	18.4323	0.2	0.0983344	0.0983344						0.207393	0.427138		0.845643							30.1809	30.186	19.6811	20.59	39.9401	39.9485	24.2642
8.833	9.98	9.801	0.13	9.839	0.124089				0.137674	0.16323	0.511281			17.4	24.743	24.294	0.177	24.503	0.103867			0.327012	18.66	18.4977	0.2	0.0982402	0.0982402						0.206809	0.424932		0.857238							30.199	30.1857	19.6978	20.59	39.9095	39.9217	24.5028
8.85	9.99	9.81	0.13	9.837	0.123696				0.135985	0.145785	0.56477			17.417	24.94	24.486	0.17	24.771	0.1124			0.327297	18.59	18.4323	0.2	0.0988434	0.0988434						0.206413	0.422274		0.865231							30.2246	30.169	19.709	20.63	39.8563	39.8767	24.7705
8.867	9.983	9.802	0.13	9.838	0.124341				0.134481	0.131304	0.617467			17.434	24.907	24.452	0.173	24.579	0.1366			0.327571	18.66	18.5	0.2	0.0995975	0.0995975						0.204735	0.418107		0.869416							30.2373	30.2057	19.7011	20.62	39.7915	39.819	24.5795
8.883	9.97	9.79	0.13	9.83	0.125319				0.132578	0.117467	0.664156			17.45	24.95	24.552	0.14	24.479	0.119067			0.327849	18.66	18.5	0.2	0.100333	0.100333						0.203001	0.412546		0.870604							30.2473	30.1967	19.709	20.63	39.7171	39.7524	24.479
8.9	9.97	9.791	0.13	9.837	0.125311				0.131119	0.107067	0.700904			17.467	24.943	24.541	0.143	24.721	0.0985333			0.328127	18.66	18.5	0.2	0.100653	0.100653						0.202303	0.406532		0.870906							30.279	30.2163	19.71	20.62	39.6357	39.7037	24.7213
8.917	9.99	9.81	0.13	9.845	0.125881				0.129822	0.101348	0.727541			17.484	24.97	24.574	0.14	24.718	0.0916			0.328413	18.66	18.5	0.2	0.100898	0.100898						0.202058	0.405702		0.868926							30.2754	30.2253	19.71	20.62	39.6494	39.7187	24.7176
8.933	9.99	9.811	0.13	9.834	0.127556				0.128481	0.0996667	0.743437			17.5	25.003	24.617	0.133	24.596	0.0853333			0.328693	18.66	18.5023	0.2	0.101162	0.101162						0.201342	0.408606		0.865966							30.2185	30.206	19.7189	20.65	39.7473	39.7683	24.5956
8.95	10	9.82	0.13	9.85	0.129778				0.127704	0.101496	0.746978			17.517	25	24.617	0.13	24.559	0.1004			0.32897	18.73	18.57	0.2	0.101483	0.101483						0.20038	0.41034		0.862139							30.2146	30.206	19.729	20.64	39.7737	39.7719	24.5588
8.967	10.003	9.825	0.13	9.852	0.131467				0.128148	0.10517	0.737963			17.534	24.963	24.579	0.13	24.366	0.119533			0.329241	18.73	18.57	0.2	0.101822	0.101822						0.199928	0.410246		0.8595							30.22	30.206	19.7391	20.66	39.749	39.7419	24.366
8.983	10.02	9.84	0.13	9.845	0.132948				0.129756	0.109459	0.72117			17.55	24.91	24.514	0.137	24.446	0.115			0.329522	18.73	18.57	0.2	0.102105	0.102105						0.199777	0.408757		0.856465							30.22	30.2057	19.758	20.65	39.7659	39.7459	24.4458
9	10.02	9.841	0.13	9.841	0.134281				0.131222	0.115393	0.69877			17.567	24.85	24.441	0.147	24.523	0.105933			0.3298	18.73	18.57	0.2	0.103217	0.103217						0.200343	0.406023		0.855296							30.22	30.1963	19.7509	20.65	39.748	39.7103	24.5234
9.017	10.03	9.848	0.13	9.842	0.135407				0.132074	0.123659	0.669578			17.584	24.863	24.444	0.157	24.661	0.104467			0.330077	18.73	18.57	0.2	0.104141	0.104141						0.200211	0.405043		0.851337							30.2638	30.2063	19.7227	20.66	39.6482	39.6415	24.6614
9.033	10	9.82	0.13	9.853	0.136496				0.133622	0.134859	0.636067			17.6	24.98	24.581	0.14	24.771	0.113867			0.330357	18.73	18.57	0.2	0.104461	0.104461						0.199438	0.402403		0.849056							30.2873	30.216	19.72	20.64	39.6323	39.6268	24.7709
9.05	10	9.82	0.13	9.864	0.137859				0.136378	0.146089	0.599311			17.617	24.96	24.549	0.147	24.691	0.110733			0.330637	18.73	18.57	0.2	0.105008	0.105008						0.199739	0.401781		0.846944							30.2536	30.216	19.72	20.66	39.7076	39.6648	24.6906
9.067	10	9.82	0.13	9.859	0.138407				0.13943	0.156985	0.559859			17.634	24.94	24.562	0.13	24.509	0.1196			0.330915	18.73	18.57	0.2	0.104857	0.104857						0.199306	0.404458		0.84521							30.2546	30.2237	19.7109	20.63	39.7396	39.6941	24.5085
9.083	10.003	9.825	0.13	9.871	0.137689				0.142141	0.166941	0.518659			17.65	24.963	24.581	0.133	24.408	0.121733			0.331199	18.73	18.57	0.2	0.10448	0.10448						0.198193	0.405137		0.848245							30.2162	30.206	19.7009	20.64	39.7142	39.6543	24.4079
9.1	10.03	9.85	0.13	9.879	0.136244				0.143726	0.176363	0.476148			17.667	25.01	24.61	0.14	24.756	0.107			0.331472	18.73	18.57	0.2	0.104537	0.104537						0.197628	0.404364		0.85375							30.2073	30.206	19.7366	20.63	39.6949	39.606	24.7559
9.117	10.027	9.846	0.13	9.873	0.134756				0.144533	0.186133	0.433481			17.684	24.98	24.589	0.14	24.931	0.089			0.331753	18.73	18.5723	0.2	0.104103	0.104103						0.198269	0.405363		0.860914							30.2027	30.2053	19.74	20.65	39.7214	39.6125	24.9308
9.133	10.02	9.84	0.13	9.863	0.133711				0.145785	0.196393	0.39023			17.7	25.08	24.702	0.13	24.875	0.0842667			0.332035	18.8	18.64	0.2	0.103764	0.103764						0.199042	0.404741		0.866438							30.1927	30.186	19.74	20.64	39.7678	39.6593	24.8754
9.15	10.023	9.843	0.13	9.87	0.133504				0.147956	0.205681	0.34577			17.717	25.113	24.746	0.123	24.85	0.0897333			0.332307	18.8	18.64	0.2	0.103161	0.103161						0.199739	0.404967		0.868342							30.2047	30.1853	19.7309	20.64	39.8852	39.7579	24.8496
9.167	10.02	9.84	0.13	9.86	0.132474				0.150393	0.212904	0.30163			17.734	25.123	24.771	0.113	24.63	0.100267			0.332593	18.8	18.64	0.2	0.10284	0.10284						0.200607	0.403911		0.866683							30.1954	30.1583	19.7209	20.64	40.0145	39.8885	24.6299
9.183	10.017	9.837	0.13	9.86	0.130074				0.151689	0.218385	0.2586			17.75	25.087	24.737	0.11	24.556	0.112267			0.332866	18.8	18.64	0.2	0.102652	0.102652						0.201361	0.402403		0.862215							30.1827	30.168	19.7291	20.64	40.0778	39.9934	24.5557
9.2	10.02	9.84	0.13	9.853	0.127667				0.151193	0.223756	0.220289			17.767	25.01	24.651	0.117	24.549	0.0938667			0.333151	18.8	18.64	0.2	0.102576	0.102576						0.201568	0.402234		0.853034							30.2166	30.168	19.7209	20.65	40.2147	40.1474	24.5487
9.217	10.02	9.838	0.13	9.855	0.126585				0.14963	0.227548	0.187704			17.784	24.973	24.605	0.127	24.968	0.0766			0.333429	18.8	18.64	0.2	0.102708	0.102708						0.202058	0.404948		0.844041							30.2373	30.1683	19.7292	20.65	40.3064	40.2589	24.9679
9.233	9.99	9.81	0.13	9.854	0.126207				0.148748	0.229363	0.159444			17.8	25.05	24.671	0.13	24.811	0.0906			0.333706	18.8	18.6423	0.2	0.102501	0.102501						0.202322	0.407493		0.837367							30.2474	30.1783	19.7575	20.65	40.3798	40.2918	24.811
9.25	9.99	9.81	0.13	9.853	0.125607				0.149704	0.229844	0.13543			17.817	25.06	24.698	0.12	24.65	0.105067			0.333984	18.87	18.7077	0.2	0.101841	0.101841						0.201926			0.836274							30.2282	30.1967	19.76	20.65	40.4255	40.3596	24.6504
9.267	9.99	9.812	0.13	9.867	0.12523				0.151015	0.228948	0.116837			17.834	25.067	24.7	0.12	24.609	0.141067			0.33426	18.8	18.64	0.2	0.102991	0.102991						0.201134			0.836764							30.2639	30.2163	19.7235	20.66	40.3975	40.3925	24.6092
9.283	10.02	9.84	0.13	9.877	0.12483				0.150689	0.226881	0.103667			17.85	25.01	24.648	0.12	24.611	0.1426			0.334544	18.8	18.64	0.2	0.105536	0.105536						0.200173			0.841816							30.2653	30.2263	19.72	20.65	40.2992	40.3939	24.6112
9.3	10.02	9.84	0.13	9.875	0.124096				0.148422	0.224607	0.097963			17.867	25.01	24.646	0.12	24.666	0.123733			0.334819	18.8	18.6423	0.2	0.10744	0.10744						0.199494			0.852996							30.2892	30.244	19.7292	20.66	40.2304	40.3647	24.6656
9.317	10.02	9.84	0.13	9.866	0.124133				0.146037	0.220281	0.0995778			17.884	24.98	24.601	0.13	24.576	0.1158			0.335097	18.87	18.71	0.2	0.108534	0.108534						0.19957			0.870227							30.278	30.2437	19.73	20.65	40.2414	40.3715	24.5764
9.333	10.017	9.839	0.13	9.879	0.12543				0.145326	0.214148	0.110126			17.9	24.99	24.606	0.13	24.504	0.116467			0.335375	18.87	18.71	0.2	0.108647	0.108647						0.199664			0.890361							30.2407	30.2333	19.7392	20.63	40.2845	40.3975	24.5036
9.35	10.05	9.869	0.13	9.886	0.127111				0.146407	0.206667	0.129444			17.917	24.93	24.529	0.14	24.429	0.1442			0.335661	18.87	18.71	0.2	0.107798	0.107798						0.200437			0.902672							30.2006	30.214	19.74	20.65	40.3101	40.4027	24.4295
9.367	10.033	9.855	0.13	9.894	0.12803				0.148267	0.198007	0.156311			17.934	24.89	24.48	0.147	24.541	0.135667			0.335938	18.87	18.71	0.2	0.106592	0.106592						0.200757			0.908592							30.1608	30.205	19.74	20.65	40.2902	40.3819	24.541
9.383	10.06	9.88	0.13	9.901	0.128689				0.148933	0.189896	0.190237			17.95	24.883	24.468	0.15	24.443	0.1274			0.336216	18.87	18.71	0.2	0.105762	0.105762						0.200116			0.914493							30.1427	30.1757	19.7493	20.66	40.246	40.3193	24.4425
9.4	10.053	9.872	0.13	9.894	0.12983				0.147533	0.182496	0.233007			17.967	24.897	24.482	0.15	24.534	0.129533			0.336502	18.87	18.71	0.2	0.105234	0.105234						0.199155			0.91847							30.1622	30.1583	19.75	20.65	40.2819	40.2834	24.5344
9.417	10.04	9.86	0.13	9.892	0.131556				0.145422	0.175059	0.282793			17.984	24.92	24.509	0.15	24.873	0.1406			0.336769	18.87	18.71	0.2	0.105875	0.105875						0.198212			0.920563							30.1919	30.168	19.7223	20.64	40.2881	40.2756	24.8732
9.433	10.04	9.861	0.13	9.899	0.133644				0.14437	0.168067	0.337437			18	24.99	24.591	0.143	24.957	0.140333			0.337054	18.87	18.71	0.2	0.106196	0.106196						0.197873			0.916397							30.2146	30.168	19.72	20.64	40.2447	40.2651	24.957
9.45	10.05	9.871	0.13	9.9	0.135407				0.144844	0.161296	0.393244			18.017	25.06	24.673	0.133	24.778	0.142933			0.337326	18.87	18.71	0.2	0.106724	0.106724						0.197798			0.904821							30.2274	30.168	19.7387	20.64	40.1807	40.2501	24.7784
9.467	10.06	9.88	0.13	9.893	0.136407				0.145926	0.15723	0.449237			18.034	25.05	24.689	0.12	24.534	0.136467			0.337604	18.87	18.7123	0.2	0.106931	0.106931						0.19759			0.890965							30.23	30.168	19.7492	20.65	40.1974	40.2675	24.5341
9.483	10.057	9.876	0.13	9.9	0.137007				0.145689	0.156948	0.501496			18.05	25.063	24.711	0.12	24.808	0.128			0.337889	18.94	18.78	0.2	0.10678	0.10678						0.200927			0.879276							30.2594	30.169	19.7592	20.65	40.2304	40.2701	24.8076
9.5	10.05	9.87	0.13	9.911	0.137637				0.144126	0.159104	0.54703			18.067	25.2	24.854	0.11	25.101	0.1322			0.338162	18.94	18.78	0.2	0.106799	0.106799						0.20383			0.867889							30.27	30.206	19.76	20.65	40.1767	40.2142	25.1014
9.517	10.05	9.869	0.13	9.916	0.138311				0.142526	0.162607	0.584911			18.084	25.177	24.836	0.11	25.136	0.0998			0.338441	18.94	18.78	0.2	0.107214	0.107214						0.211334			0.859764							30.248	30.206	19.76	20.65	40.0764	40.1325	25.1361
9.533	10.04	9.86	0.13	9.911	0.138726				0.141674	0.166459	0.615874			18.1	25.22	24.913	0.09	24.892	0.092			0.338723	18.94	18.7777	0.2	0.108684	0.108684						0.215311			0.854466							30.24	30.206	19.7508	20.65	40.0423	40.0829	24.8922
9.55	10.043	9.863	0.13	9.897	0.138622				0.141963	0.171689	0.638511			18.117	25.233	24.92	0.09	24.717	0.116067			0.339004	18.87	18.7123	0.2	0.110268	0.110268						0.217611			0.847001							30.2547	30.2057	19.7407	20.67	39.9874	40.0497	24.7172
9.567	10.04	9.86	0.13	9.906	0.138185				0.142756	0.181067	0.653148			18.134	25.16	24.846	0.09	24.508	0.129867			0.339277	18.94	18.78	0.2	0.111531	0.111531						0.219308			0.844305							30.2673	30.1963	19.7307	20.66	39.9094	40.0047	24.5077
9.583	10.043	9.864	0.13	9.91	0.138141				0.142881	0.194319	0.656733			18.15	25.08	24.758	0.097	24.722	0.126333			0.33956	18.94	18.7823	0.2	0.111644	0.111644						0.222117			0.842043							30.2479	30.2053	19.7393	20.65	39.8633	39.9619	24.7223
9.6	10.05	9.871	0.13	9.918	0.137896				0.142526	0.210504	0.64857			18.167	25.053	24.72	0.107	25.078	0.0906667			0.339841	19.01	18.85	0.2	0.111418	0.111418						0.224794			0.841967							30.1951	30.186	19.7494	20.65	39.8347	39.9048	25.0779
9.617	10.06	9.881	0.13	9.905	0.137615				0.141185	0.229059	0.630756			18.184	25.113	24.771	0.11	24.918	0.0808			0.340119	19.01	18.8477	0.2	0.111531	0.111531						0.225247			0.844644							30.2167	30.1867	19.75	20.65	39.8517	39.9143	24.9183
9.633	10.07	9.89	0.13	9.908	0.137585				0.140059	0.24863	0.605763			18.2	25.14	24.795	0.11	24.724	0.0844			0.340393	18.94	18.78	0.2	0.112775	0.112775						0.223682			0.848547							30.2668	30.2057	19.75	20.66	39.9051	39.9571	24.7241
9.65	10.07	9.891	0.13	9.928	0.137556				0.14	0.268815	0.574385			18.217	25.12	24.772	0.11	24.639	0.1004			0.340679	18.94	18.78	0.2	0.114001	0.114001						0.219157			0.852751							30.2874	30.197	19.7593	20.66	39.9212	39.9669	24.6394
9.667	10.08	9.902	0.13	9.936	0.136933				0.140467	0.291022	0.538007			18.234	25.07	24.716	0.11	24.575	0.0963333			0.34095	18.94	18.7823	0.2	0.114397	0.114397						0.214143			0.856993							30.3047	30.226	19.7693	20.67	39.8987	39.9392	24.5748
9.683	10.11	9.93	0.13	9.973	0.136578				0.14043	0.314822	0.49637			18.25	24.93	24.551	0.13	24.55	0.0817333			0.341233	19.01	18.85	0.2	0.114491	0.114491						0.210033			0.859915							30.2585	30.2333	19.77	20.67	39.9098	39.9373	24.5503
9.7	10.103	9.925	0.13	9.987	0.13717				0.13983	0.338133	0.449578			18.267	24.95	24.586	0.127	24.419	0.0772			0.341506	19.01	18.85	0.2	0.11434	0.11434						0.207148			0.864666							30.2547	30.2143	19.7511	20.67	39.9197	39.9299	24.4187
9.717	10.12	9.94	0.13	9.98	0.137474				0.138659	0.358333	0.398615			18.284	25.08	24.678	0.14	25.01	0.0749333			0.341791	19.01	18.85	0.2	0.114849	0.114849						0.206847			0.868907							30.2674	30.2237	19.75	20.67	39.884	39.8959	25.0098
9.733	10.127	9.945	0.13	9.961	0.136489				0.137385	0.375489	0.347993			18.3	25.023	24.647	0.14	25.315	0.0908667			0.342069	19.01	18.85	0.2	0.114661	0.114661						0.207582			0.872716							30.27	30.206	19.7687	20.66	39.8244	39.8509	25.3145
9.75	10.11	9.93	0.13	9.937	0.135356				0.135141	0.391267	0.30003			18.317	25.32	25.01	0.09	25.284	0.0901333			0.342351	19.01	18.85	0.2	0.11549	0.11549						0.208807			0.874695							30.2552	30.207	19.7887	20.67	39.8241	39.8389	25.2835
9.767	10.113	9.933	0.13	9.938	0.135385				0.132793	0.406748	0.253933			18.334	25.293	24.967	0.1	25.006	0.0828667			0.342626	19.01	18.85	0.2	0.116037	0.116037						0.208223			0.875148							30.3014	30.244	19.79	20.67	39.8117	39.8244	25.0064
9.783	10.11	9.93	0.13	9.948	0.135259				0.131059	0.422585	0.20883			18.35	25.29	25	0.08	24.977	0.0687333			0.342909	19.01	18.85	0.2	0.117677	0.117677						0.207827			0.876166							30.32	30.244	19.79	20.66	39.7769	39.8211	24.9766
9.8	10.103	9.923	0.13	9.942	0.134319				0.129015	0.436904	0.166852			18.367	25.297	25.004	0.08	24.885	0.0752			0.343186	19.01	18.85	0.2	0.118035	0.118035						0.206941			0.875223							30.2907	30.244	19.79	20.69	39.7865	39.8373	24.8845
9.817	10.1	9.92	0.13	9.932	0.133607				0.126711	0.448496	0.127311			18.384	25.26	24.962	0.08	24.608	0.0644667			0.34346	19.01	18.85	0.2	0.117338	0.117338						0.20728			0.873771							30.2726	30.244	19.79	20.66	39.7964	39.8606	24.6078
9.833	10.093	9.913	0.13	9.938	0.132904				0.125059	0.458859	0.0924667			18.4	25.153	24.849	0.087	24.887	0.069			0.343738	19.01	18.85	0.2	0.117074	0.117074						0.208581			0.871848							30.27	30.2443	19.79	20.67	39.7418	39.8138	24.8874
9.85	10.09	9.91	0.13	9.955	0.131452				0.123704	0.4686	0.0641407			18.417	25.123	24.811	0.097	25.236	0.0906667			0.344022	19.01	18.85	0.2	0.117979	0.117979						0.209071			0.871							30.27	30.2537	19.771	20.66	39.755	39.7562	25.2365
9.867	10.09	9.91	0.13	9.952	0.130222				0.123015	0.478081	0.0398889			18.434	25.223	24.902	0.1	25.046	0.120867			0.344294	19.01	18.85	0.2	0.117979	0.117979						0.208977			0.87183							30.2774	30.2443	19.7794	20.66	39.774	39.7571	25.0459
9.883	10.09	9.912	0.13	9.946	0.129896				0.122074	0.48697	0.0195852			18.45	25.283	24.979	0.093	25.013	0.144067			0.34458	19.01	18.8523	0.2	0.118224	0.118224						0.210259			0.874789							30.3176	30.254	19.7899	20.66	39.7186	39.7514	25.0134
9.9	10.12	9.94	0.13	9.956	0.129652				0.120607	0.493815	0.00367407			18.467	25.41	25.136	0.07	25.27	0.106667			0.344854	19.08	18.9177	0.2	0.118016	0.118016						0.211767			0.877014							30.2639	30.253	19.8089	20.69	39.6747	39.7152	25.2705
9.917	10.117	9.935	0.13	9.963	0.128474				0.119385	0.496333	-0.00951111			18.484	25.377	25.102	0.073	25.296	0.0929333			0.345129	19.01	18.85	0.2	0.117922	0.117922						0.213464			0.875694							30.2251	30.2247	19.8194	20.66	39.6694	39.7338	25.2961
9.933	10.1	9.92	0.13	9.96	0.127044				0.119911	0.494141	-0.0189037			18.5	25.42	25.167	0.06	25.014	0.095			0.345412	19.01	18.85	0.2	0.11813	0.11813						0.214482			0.874865							30.22	30.243	19.8105	20.67	39.6569	39.747	25.014
9.95	10.103	9.924	0.13	9.96	0.126326				0.121815	0.490667	-0.0237407			18.517	25.43	25.161	0.063	24.881	0.0884667			0.345688	19.01	18.85	0.2	0.118582	0.118582						0.215594			0.874544							30.2052	30.214	19.8004	20.68	39.6109	39.7129	24.8807
9.967	10.11	9.93	0.13	9.947	0.126304				0.123756	0.486978	-0.0238963			18.534	25.31	25.032	0.07	24.69	0.0984			0.345967	19.01	18.8523	0.2	0.118884	0.118884						0.216066			0.87396							30.1852	30.2133	19.819	20.69	39.6443	39.6894	24.6902
9.983	10.113	9.931	0.13	9.954	0.126437				0.125111	0.481585	-0.0218148			18.55	25.23	24.937	0.077	24.597	0.0860667			0.346244	19.08	18.92	0.2	0.119336	0.119336						0.216763			0.873111							30.1726	30.185	19.8105	20.69	39.7208	39.7019	24.5965
10	10.08	9.901	0.13	9.959	0.126615				0.125815	0.474726	-0.018763			18.567	25.103	24.782	0.093	24.499	0.0863333			0.34653	19.08	18.92	0.2	0.120166	0.120166						0.217065			0.875053							30.1551	30.148	19.8005	20.68	39.7309	39.7375	24.4992
10.017	10.093	9.915	0.13	9.973	0.126459				0.125504	0.466296	-0.0130889			18.584	25.007	24.655	0.113	24.663	0.104			0.346809	19.08	18.92	0.2	0.12026	0.12026						0.217027			0.874884							30.2168	30.1487	19.781	20.67	39.7129	39.7758	24.6631
10.033	10.11	9.93	0.13	9.966	0.126319				0.125163	0.457452	-0.00654074			18.6	24.987	24.614	0.127	24.808	0.124733			0.34708	19.08	18.92	0.2	0.120052	0.120052						0.218064			0.876279							30.2622	30.1683	19.78	20.68	39.7366	39.7907	24.8085
10.05	10.113	9.935	0.13	9.961	0.127007				0.126556	0.450407	-0.000696296			18.617	25.01	24.631	0.13	24.688	0.0994667			0.347361	19.08	18.92	0.2	0.120637	0.120637						0.219289			0.877542							30.2998	30.1787	19.7895	20.67	39.7718	39.7801	24.6882
10.067	10.14	9.96	0.13	9.975	0.127711				0.129326	0.445415	0.00802222			18.634	25.02	24.638	0.13	24.656	0.109533			0.347645	19.08	18.92	0.2	0.12092	0.12092						0.220289			0.879672							30.3174	30.2067	19.7709	20.68	39.8157	39.8123	24.6557
10.083	10.133	9.952	0.13	9.978	0.128193				0.131007	0.441911	0.023037			18.65	24.993	24.612	0.13	24.643	0.109133			0.347918	19.08	18.92	0.2	0.121693	0.121693						0.22059			0.880219							30.3051	30.226	19.7796	20.68	39.812	39.8382	24.6431
10.1	10.11	9.929	0.13	9.971	0.128733				0.130978	0.437163	0.0412889			18.667	24.98	24.604	0.13	24.802	0.1114			0.348201	19.08	18.92	0.2	0.123125	0.123125						0.220458			0.875826							30.3075	30.234	19.7992	20.66	39.7592	39.8498	24.802
10.117	10.1	9.92	0.13	9.983	0.129163				0.130281	0.430207	0.0616815			18.684	25.03	24.65	0.13	24.694	0.0911333			0.34848	19.08	18.92	0.2	0.123729	0.123729						0.219911			0.867512							30.2655	30.2337	19.8192	20.67	39.7351	39.8509	24.6943
10.133	10.107	9.928	0.13	9.997	0.129163				0.129763	0.42257	0.0837037			18.7	25.023	24.631	0.13	24.497	0.0704			0.348758	19.08	18.9223	0.2	0.124011	0.124011						0.218592			0.859594							30.2276	30.2243	19.8296	20.69	39.6649	39.8324	24.4971
10.15	10.13	9.95	0.13	9.99	0.128948				0.129681	0.414074	0.105067			18.717	24.86	24.464	0.14	24.309	0.100533			0.349033	19.15	18.99	0.2	0.123634	0.123634						0.21829			0.853844							30.2276	30.2343	19.8495	20.67	39.6241	39.7733	24.3092
10.167	10.13	9.951	0.13	9.987	0.129681				0.129696	0.405133	0.12603			18.734	24.887	24.499	0.137	24.721	0.1184			0.349316	19.15	18.99	0.2	0.124238	0.124238						0.219289			0.852091							30.2597	30.243	19.8596	20.68	39.6815	38.6184	24.7215
10.183	10.14	9.96	0.13	9.989	0.130489				0.129089	0.395422	0.146815			18.75	24.94	24.526	0.15	24.814	0.126267			0.349589	19.15	18.99	0.2	0.124879	0.124879						0.220062			0.852619							30.225	30.2143	19.8697	20.68	39.7624	39.1489	24.8142
10.2	10.14	9.961	0.13	9.998	0.129719				0.128444	0.382489	0.16563			18.767	24.973	24.571	0.143	24.548	0.1432			0.349873	19.15	18.99	0.2	0.125369	0.125369						0.22042			0.85654							30.2324	30.2237	19.8507	20.7	39.8308	39.7104	24.5479
10.217	10.15	9.97	0.13	10.008	0.128948				0.128333	0.367563	0.18023			18.784	24.99	24.589	0.14	24.462	0.164333			0.350152	19.15	18.9877	0.2	0.125708	0.125708						0.221193			0.862215							30.225	30.206	19.8207	20.72	39.9293	39.8699	24.4623
10.233	10.147	9.967	0.13	10	0.12957				0.128919	0.351215	0.188296			18.8	24.943	24.546	0.14	24.711	0.208333			0.350426	19.08	18.92	0.2	0.126462	0.126462						0.220703			0.868738							30.2424	30.2063	19.8394	20.7	40.0894	40.0443	24.7107
10.25	10.15	9.97	0.13	10.005	0.130881				0.130348	0.33523	0.191067			18.817	24.953	24.56	0.14	24.941	0.254667			0.350709	19.08	18.92	0.2	0.127141	0.127141						0.221043			0.875902							30.2649	30.2153	19.85	20.69	40.2117	40.208	24.9414
10.267	10.147	9.967	0.13	10.009	0.131207				0.131911	0.31937	0.1902			18.834	25.023	24.642	0.133	24.88	0.2924			0.350989	19.08	18.92	0.2	0.128159	0.128159						0.221005			0.87888							30.24	30.1963	19.8403	20.72	40.3201	40.3319	24.8797
10.283	10.15	9.971	0.13	10.008	0.13103				0.133015	0.301556	0.188422			18.85	25.083	24.703	0.123	24.31	0.318733			0.351261	19.08	18.92	0.2	0.128517	0.128517						0.221231			0.884065							30.2972	30.2067	19.8693	20.69	40.4013	40.4414	24.3098
10.3	10.16	9.98	0.13	10.009	0.131341				0.133081	0.282437	0.186481			18.867	24.92	20.976	2.11	24.576	--	0.342933		0.351545	19.08	18.9223	0.2	0.127631	0.127631						0.222381			0.888797							30.305	30.226	19.9194	20.71	40.4911	40.5285	24.5764
10.317	10.16	9.982	0.13	10.012	0.131659				0.132519	0.262	0.182037			18.884	24.917	22.251	1.45	24.843	--	0.3554		0.351819	19.15	18.99	0.2	0.126632	0.126632						0.223041			0.889815							30.3375	30.2347	19.92	20.73	40.6249	40.6589	24.8426
10.333	10.19	10.01	0.13	10.017	0.131452				0.133319	0.239437	0.173467			18.9	26.14	24.451	0.85	24.975	--	0.365467		0.352103	19.15	18.99	0.2	0.125539	0.125539						0.222607			0.88512							30.3425	30.2542	19.9297	20.74	40.7178	40.7497	24.9745
10.35	10.187	10.005	0.13	10.019	0.132163				0.135363	0.217296	0.163637			18.917	25.97	24.136	0.953	25.102	--	0.3828		0.352377	19.15	18.99	0.2	0.125011	0.125011						0.223116			0.872678							30.3325	30.2625	19.9007	20.75	40.7541	40.7898	25.1015
10.367	10.17	9.99	0.13	10.022	0.133				0.137185	0.195941	0.155059			18.934	26.35	24.893	0.73	25.128	--	0.453067		0.352655	19.15	18.9923	0.2	0.125482	0.125482						0.223739			0.862611							30.2851	30.2433	19.91	20.78	40.863	40.9181	25.1279
10.383	10.167	9.988	0.13	10.021	0.132704				0.137904	0.175904	0.150363			18.95	26.387	24.955	0.713	25.25	--	0.5168		0.352939	19.22	19.06	0.2	0.125916	0.125916						0.223663			0.851205							30.225	30.225	19.9002	20.76	40.9518	41.0049	25.2497
10.4	10.18	10	0.13	10.02	0.131437				0.138548	0.15843	0.153163			18.967	26.37	24.93	0.72	25.293	--	0.541467		0.353213	19.22	19.06	0.2	0.125802	0.125802						0.223965			0.836255							30.2854	30.2537	19.8801	20.74	40.9893	41.02	25.2935
10.417	10.18	9.999	0.13	10.024	0.131096				0.139311	0.145356	0.163222			18.984	26.397	24.989	0.707	25.791	--	0.552933		0.353492	19.22	19.06	0.2	0.125633	0.125633						0.22453			0.824359							30.31	30.2443	19.8701	20.76	40.9874	41.0177	25.7912
10.433	10.17	9.99	0.13	10.028	0.131896				0.139719	0.137926	0.179096			19	26.537	25.251	0.64	25.808	--	0.5652		0.353768	19.22	19.06	0.2	0.124558	0.124558						0.224606			0.818232							30.2876	30.254	19.87	20.74	40.9607	40.9789	25.8081
10.45	10.177	9.995	0.13	10.03	0.132533				0.139637	0.136022	0.201481			19.017	26.707	25.566	0.557	25.957	--	0.5592		0.354048	19.22	19.0623	0.2	0.123917	0.123917						0.224794			0.82057							30.2725	30.2543	19.87	20.75	41.0277	41.0459	25.957
10.467	10.15	9.97	0.13	10.03	0.131956				0.140659	0.138956	0.231719			19.034	26.8	25.725	0.517	25.892	0.5632			0.354328	19.29	19.13	0.2	0.122975	0.122975						0.2247			0.832428							30.3076	30.263	19.87	20.74	41.0904	41.1058	25.8925
10.483	10.157	9.978	0.13	10.016	0.13137				0.142163	0.147956	0.26783			19.05	26.813	25.749	0.51	25.947	0.524667			0.354612	19.29	19.13	0.2	0.122579	0.122579						0.225152			0.847811							30.2823	30.234	19.9093	20.73	41.1161	41.1295	25.9468
10.5	10.18	9.998	0.13	10.019	0.130852				0.143689	0.161585	0.307148			19.067	26.803	25.724	0.517	25.818	0.473533			0.354884	19.29	19.1323	0.2	0.123144	0.123144						0.221853			0.860292							30.24	30.2337	19.8965	20.74	41.2138	41.2362	25.8179
10.517	10.15	9.97	0.13	10.02	0.130681				0.145533	0.178393	0.345785			19.084	26.76	25.661	0.53	25.74	0.4338			0.355169	19.36	19.1977	0.2	0.123012	0.123012						0.219723			0.871377							30.2224	30.2233	19.9299	20.77	41.313	41.3538	25.7401
10.533	10.15	9.971	0.13	10.026	0.130785				0.147178	0.197319	0.378933			19.1	26.773	25.686	0.523	25.75	0.415467			0.355442	19.29	19.13	0.2	0.122975	0.122975						0.213068			0.877297							30.1826	30.196	19.8907	20.75	41.3497	41.4135	25.7499
10.55	10.17	9.99	0.13	10.021	0.131363				0.147926	0.21537	0.404319			19.117	26.78	25.696	0.52	26.17	0.4176			0.355721	19.29	19.13	0.2	0.121994	0.121994						0.208807			0.880634							30.1775	30.196	19.8801	20.77	41.3502	41.3871	26.17
10.567	10.167	9.991	0.13	10.044	0.131837				0.147807	0.231237	0.42197			19.134	26.753	25.681	0.533	26.479	0.4046			0.356007	19.29	19.13	0.2	0.121372	0.121372						0.205848			0.881199							30.2253	30.196	19.88	20.75	41.3382	41.3408	26.4787
10.583	10.22	10.039	0.13	10.062	0.132133				0.14677	0.244141	0.430148			19.15	27.21	26.427	0.35	26.873	0.387667			0.356284	19.29	19.13	0.2	0.121052	0.121052						0.203962			0.878861							30.27	30.1967	19.88	20.76	41.3404	41.33	26.8734
10.6	10.21	10.029	0.13	10.064	0.132015				0.146474	0.2536	0.429741			19.167	27.12	26.304	0.383	26.938	0.350733			0.356565	19.29	19.13	0.2	0.121278	0.121278						0.200814			0.87477							30.28	30.216	19.88	20.76	41.37	41.3368	26.9383
10.617	10.2	10.02	0.13	10.064	0.133541				0.146348	0.260874	0.4212			19.184	27.39	26.723	0.29	26.877	0.2882			0.356841	19.29	19.13	0.2	0.121938	0.121938						0.198043			0.871075							30.3027	30.216	19.88	20.75	41.4909	41.4713	26.8766
10.633	10.203	10.025	0.13	10.061	0.135622				0.1466	0.263941	0.405948			19.2	27.403	26.748	0.283	26.805	0.234			0.35712	19.29	19.13	0.2	0.121843	0.121843						0.196591			0.869963							30.2874	30.2163	19.89	20.75	41.5824	41.6055	26.805
10.65	10.22	10.04	0.13	10.066	0.137281				0.146289	0.262481	0.384785			19.217	27.41	26.758	0.28	26.738	0.207267			0.357404	19.29	19.13	0.2	0.121334	0.121334						0.197326			0.872357							30.28	30.2343	19.8766	20.75	41.6061	41.6664	26.738
10.667	10.217	10.037	0.13	10.069	0.137556				0.145593	0.256956	0.361533			19.234	27.377	26.696	0.293	26.548	0.183533			0.357672	19.29	19.13	0.2	0.120731	0.120731						0.200493			0.87707							30.3327	30.2443	19.8566	20.74	41.6174	41.6443	26.5483
10.683	10.22	10.04	0.13	10.076	0.138393				0.145541	0.247911	0.338674			19.25	27.287	26.546	0.327	26.324	0.1736			0.357952	19.29	19.1323	0.2	0.120712	0.120712						0.205376			0.879993							30.3425	30.2547	19.8767	20.75	41.7146	41.6797	26.3244
10.7	10.227	10.046	0.13	10.073	0.139904				0.146141	0.236985	0.315911			19.267	27.19	26.393	0.36	26.643	0.178933			0.358229	19.36	19.2	0.2	0.121052	0.121052						0.209976			0.880879							30.3475	30.2817	19.9034	20.75	41.7885	41.7297	26.6432
10.717	10.22	10.041	0.13	10.079	0.141289				0.146467	0.22463	0.296711			19.284	27.153	26.366	0.37	27.159	0.191733			0.358514	19.36	19.2	0.2	0.12075	0.12075						0.213728			0.875449							30.3273	30.272	19.9033	20.73	41.7801	41.7638	27.1589
10.733	10.24	10.06	0.13	10.088	0.14223				0.147104	0.210548	0.285896			19.3	27.49	26.872	0.26	27.224	0.211			0.358792	19.36	19.2	0.2	0.120637	0.120637						0.216028			0.868116							30.2895	30.272	19.8866	20.74	41.8228	41.8044	27.2241
10.75	10.24	10.061	0.13	10.082	0.1438				0.151126	0.193948	0.281437			19.317	27.437	26.803	0.277	27.021	0.223133			0.359074	19.36	19.2	0.2	0.121334	0.121334						0.215689			0.859462							30.2725	30.2717	19.8733	20.74	41.9002	41.8834	27.0212
10.767	10.25	10.07	0.13	10.086	0.144244				0.155148	0.175096	0.28457			19.334	27.58	27.019	0.23	27.04	0.242533			0.359349	19.36	19.2	0.2	0.120901	0.120901						0.213728			0.85128							30.2549	30.2617	19.87	20.75	41.9567	41.9833	27.0398
10.783	10.247	10.065	0.13	10.079	0.144044				0.15923	0.156593	0.293222			19.35	27.57	27	0.233	27.043	0.242733			0.359627	19.36	19.2023	0.2	0.120863	0.120863						0.21288			0.844154							30.25	30.244	19.8834	20.74	41.9438	42.0331	27.0433
10.8	10.23	10.05	0.13	10.071	0.143933				0.163689	0.141393	0.305748			19.367	27.51	26.933	0.24	27.005	0.201533			0.359911	19.43	19.2723	0.2	0.11911	0.11911						0.212389			0.840534							30.2651	30.2437	19.9168	20.74	41.9232	42.0105	27.0047
10.817	10.233	10.055	0.13	10.084	0.144807				0.168978	0.13123	0.320607			19.384	27.53	26.959	0.237	27.093	0.196533			0.360186	19.5	19.3377	0.2	0.117998	0.117998						0.211748			0.835972							30.2547	30.2347	19.9434	20.77	41.8776	41.9808	27.0931
10.833	10.26	10.08	0.13	10.095	0.14443				0.175311	0.126763	0.337393			19.4	27.54	26.96	0.24	26.783	0.206067			0.360463	19.43	19.2723	0.2	0.116772	0.116772						0.210598			0.835463							30.2877	30.2543	19.95	20.78	41.8114	41.9016	26.7828
10.85	10.257	10.076	0.13	10.097	0.142867				0.181459	0.128022	0.354896			19.417	27.507	26.91	0.247	26.626	0.2216			0.360743	19.5	19.34	0.2	0.116697	0.116697						0.210184			0.838348							30.3379	30.2647	19.9433	20.77	41.8921	41.853	26.6258
10.867	10.25	10.07	0.13	10.099	0.140956					0.135504	0.369837			19.434	27.417	26.801	0.257	26.534	0.225467			0.361016	19.5	19.34	0.2	0.116037	0.116037						0.21007			0.84193							30.35	30.292	19.9198	20.77	41.9189	41.8733	26.5336
10.883	10.25	10.07	0.13	10.084	0.139348					0.150133	0.379852			19.45	27.307	26.646	0.28	26.368	0.237333			0.361301	19.5	19.34	0.2	0.115924	0.115924						0.210052			0.844041							30.3349	30.2913	19.8966	20.75	41.8657	41.8809	26.3677
10.9	10.25	10.07	0.13	10.078	0.137637					0.171504	0.388044			19.467	27.163	26.433	0.323	26.649	0.235			0.361578	19.5	19.34	0.2	0.115792	0.115792						0.208317			0.84274							30.3148	30.2727	19.8766	20.76	41.8607	41.8686	26.649
10.917	10.247	10.065	0.13	10.073	0.136637					0.196978	0.392674			19.484	27.13	26.363	0.353	27.313	0.245867			0.361857	19.5	19.34	0.2	0.116112	0.116112						0.206639			0.839366							30.3176	30.2917	19.87	20.76	41.8709	41.8961	27.3134
10.933	10.23	10.051	0.13	10.079	0.135148					0.223007	0.396926			19.5	27.333	26.581	0.347	26.966	0.2414			0.36213	19.5	19.34	0.2	0.116225	0.116225						0.204716			0.837424							30.3048	30.2817	19.87	20.75	41.9102	41.9417	26.966
10.95	10.24	10.06	0.13	10.09	0.133267					0.246956	0.401			19.517	27.57	26.953	0.26	27.286	0.219			0.362414	19.5	19.3423	0.2	0.115641	0.115641						0.204547			0.835557							30.2924	30.2717	19.8835	20.73	41.9646	41.9604	27.2857
10.967	10.24	10.061	0.13	10.099	0.131778					0.267459	0.398919			19.534	27.527	26.889	0.277	27.014	0.197667			0.362692	19.57	19.4077	0.2	0.114698	0.114698						0.204452			0.836896							30.2672	30.262	19.89	20.74	41.9476	41.9687	27.0141
10.983	10.25	10.07	0.13	10.1	0.131244					0.284519	0.389289			19.55	27.61	27.069	0.22	27.003	0.182067			0.362972	19.5	19.34	0.2	0.114736	0.114736						0.204848			0.843909							30.2524	30.2617	19.8967	20.74	41.8818	41.9535	27.0032
11	10.243	10.064	0.13	10.096	0.1304					0.298081	0.375356			19.567	27.62	27.057	0.227	26.852	0.174733			0.363246	19.5	19.3423	0.2	0.114416	0.114416						0.20498			0.855654							30.2652	30.244	19.8933	20.75	41.9264	41.9146	26.8518
11.017	10.25	10.07	0.13	10.093	0.129652					0.307267	0.357311			19.584	27.5	26.923	0.24	26.996	0.142133			0.36353	19.57	19.41	0.2	0.114133	0.114133						0.206206			0.86755							30.2777	30.2443	19.8967	20.75	41.9057	41.9266	26.9964
11.033	10.247	10.066	0.13	10.097	0.129563					0.311037	0.338496			19.6	27.513	26.948	0.237	27.251	0.1288			0.363804	19.57	19.41	0.2	0.114095	0.114095						0.206866			0.874676							30.2876	30.2537	19.9067	20.73	41.8473	41.9465	27.2511
11.05	10.24	10.06	0.13	10.106	0.1288					0.309044	0.319585			19.617	27.61	27.033	0.24	27.236	0.154733			0.364082	19.57	19.4077	0.2	0.114152	0.114152						0.206696			0.875072							30.3129	30.244	19.91	20.74	41.8149	41.9347	27.2356
11.067	10.237	10.058	0.13	10.103	0.126948					0.302578	0.301956			19.634	27.63	27.069	0.233	27.351	0.1794			0.364366	19.5	19.34	0.2	0.114189	0.114189						0.206658			0.868794							30.2744	30.2447	19.91	20.74	41.8019	41.9074	27.3514
11.083	10.26	10.08	0.13	10.113	0.127281					0.293207	0.287007			19.65	27.693	27.163	0.217	27.484	0.190067			0.364641	19.5	19.3423	0.2	0.113398	0.113398						0.205998			0.859462							30.2829	30.263	19.9167	20.76	41.8863	41.8892	27.4843
11.1	10.263	10.082	0.13	10.132	0.128237					0.281111	0.276704			19.667	27.767	27.257	0.203	27.473	0.208			0.364924	19.57	19.4077	0.2	0.112757	0.112757						0.205848			0.851544							30.2748	30.234	19.92	20.77	41.9378	41.9217	27.4734
11.117	10.25	10.071	0.13	10.129	0.127363					0.264881	0.276281			19.684	27.803	27.321	0.187	27.233	0.202867			0.365199	19.5	19.3423	0.2	0.111531	0.111531						0.206639			0.845964							30.2548	30.2343	19.9133	20.77	41.9095	41.9387	27.2334
11.133	10.263	10.083	0.13	10.123	0.1258					0.24497	0.28677			19.7	27.803	27.347	0.173	27.397	0.183933			0.36548	19.57	19.41	0.2	0.110607	0.110607						0.206734			0.84308							30.2957	30.2447	19.91	20.77	41.9097	41.9275	27.397
11.15	10.26	10.079	0.13	10.114	0.12603					0.223089	0.304252			19.717	27.82	27.369	0.17	27.412	0.208667			0.365756	19.57	19.4123	0.2	0.110457	0.110457						0.2063			0.841175							30.3557	30.2647	19.9235	20.77	42.0197	41.9422	27.4122
11.167	10.24	10.06	0.13	10.112	0.126281					0.202763	0.325963			19.734	27.84	27.406	0.16	27.392	0.198867			0.366034	19.64	19.4777	0.2	0.110815	0.110815						0.205621			0.839083							30.3471	30.2907	19.9368	20.78	42.0726	42.0074	27.3923
11.183	10.243	10.064	0.13	10.111	0.125059					0.187889	0.350133			19.75	27.847	27.391	0.163	27.037	0.227733			0.366312	19.57	19.41	0.2	0.111286	0.111286						0.203887			0.837235							30.2633	30.252	19.9332	20.77	42.0818	42.0611	27.0368
11.2	10.25	10.07	0.13	10.11	0.124815					0.179467	0.374948			19.767	27.63	27.145	0.19	26.919	0.249067			0.366595	19.57	19.41	0.2	0.111776	0.111776						0.20285			0.83797							30.2779	30.2513	19.9233	20.78	42.0534	42.0867	26.9186
11.217	10.25	10.069	0.13	10.097	0.125015					0.175844	0.403563			19.784	27.667	27.178	0.183	26.756	0.256533			0.366871	19.57	19.4077	0.2	0.112606	0.112606						0.201662			0.842344							30.2367	30.224	19.9065	20.75	42.0139	42.0799	26.7565
11.233	10.24	10.06	0.13	10.091	0.122844					0.175519	0.435052			19.8	27.49	26.913	0.24	27.01	0.2426			0.367149	19.5	19.34	0.2	0.113699	0.113699						0.199928			0.845248							30.2581	30.2237	19.9068	20.79	42.033	42.1257	27.0103
11.25	10.24	10.061	0.13	10.112	0.121267					0.178207	0.463844			19.817	27.503	26.947	0.233	27.427	0.258533			0.367428	19.5	19.34	0.2	0.113718	0.113718						0.19989			0.846907							30.2623	30.2063	19.91	20.75	42.1324	42.1788	27.4267
11.267	10.26	10.08	0.13	10.11	0.122259					0.185963	0.490185			19.834	27.64	27.06	0.24	26.892	0.2902			0.367705	19.5	19.34	0.2	0.113869	0.113869						0.199928			0.848584							30.2371	30.2157	19.9167	20.78	42.1795	42.216	26.8923
11.283	10.26	10.079	0.13	10.11	0.123281					0.197748	0.513311			19.85	27.607	27.036	0.233	27.104	0.300067			0.367983	19.5	19.3423	0.2	0.113699	0.113699						0.199947			0.856295							30.2223	30.205	19.9268	20.77	42.227	42.2966	27.1045
11.3	10.24	10.06	0.13	10.118	0.122763					0.211267	0.534237			19.867	27.543	26.986	0.23	27.223	0.2866			0.368269	19.57	19.4077	0.2	0.114265	0.114265						0.199494			0.860518							30.1818	30.1763	19.9233	20.78	42.2952	42.3461	27.2227
11.317	10.247	10.068	0.13	10.142	0.122993					0.223459	0.55283			19.884	27.573	27.017	0.23	27.131	0.267467			0.368546	19.5	19.3423	0.2	0.114189	0.114189						0.198363			0.862271							30.1548	30.186	19.9065	20.77	42.2853	42.3536	27.131
11.333	10.26	10.08	0.13	10.125	0.123281					0.232059	0.565341			19.9	27.627	27.068	0.23	27.134	0.272533			0.368825	19.57	19.41	0.2	0.113982	0.113982						0.198344			0.858821							30.1961	30.178	19.9	20.76	42.2751	42.3462	27.1337
11.35	10.263	10.085	0.13	10.129	0.123311					0.236556	0.572163			19.917	27.64	27.096	0.223	27.429	0.289667			0.369104	19.57	19.41	0.2	0.114491	0.114491						0.197986			0.851563							30.2407	30.1873	19.9135	20.76	42.3127	42.3423	27.4286
11.367	10.29	10.11	0.13	10.123	0.124126					0.24003	0.568119			19.934	27.693	27.168	0.213	27.449	0.292867			0.369378	19.57	19.41	0.2	0.114906	0.114906						0.196798			0.846624							30.2884	30.2263	19.92	20.79	42.3187	42.3292	27.4488
11.383	10.29	10.11	0.13	10.137	0.1268					0.245289	0.552089			19.95	27.76	27.272	0.19	27.206	0.296533			0.369661	19.57	19.41	0.2	0.114981	0.114981						0.194989			0.84159							30.3386	30.236	19.9133	20.78	42.2573	42.2566	27.2056
11.4	10.287	10.106	0.13	10.14	0.128044					0.252311	0.530252			19.967	27.767	27.262	0.193	26.993	0.2574			0.369937	19.57	19.41	0.2	0.114623	0.114623						0.19563			0.839422							30.3271	30.244	19.91	20.76	42.141	42.1716	26.9931
11.417	10.28	10.1	0.13	10.14	0.12777					0.258933	0.504178			19.984	27.62	27.116	0.2	27.014	0.258667			0.370213	19.57	19.41	0.2	0.114661	0.114661						0.195592			0.83897							30.2814	30.244	19.9306	20.79	42.0609	42.1531	27.0141
11.433	10.273	10.094	0.13	10.133	0.128289					0.263556	0.473933			20	27.65	27.145	0.197	27.1	0.237533			0.370495	19.57	19.41	0.2	0.115057	0.115057						0.195083			0.837801							30.2547	30.244	19.9467	20.77	42.0795	42.1671	27.0999
11.45	10.28	10.1	0.13	10.132	0.129615					0.26677	0.444504			20.017	27.58	27.039	0.22	27.066	0.249133			0.37077	19.57	19.41	0.2	0.11549	0.11549						0.196025			0.836764							30.2346	30.243	19.9432	20.79	42.0897	42.1482	27.0662
11.467	10.277	10.098	0.13	10.137	0.130763					0.269326	0.413889			20.034	27.6	27.043	0.227	26.807	0.2528			0.371056	19.57	19.41	0.2	0.115943	0.115943						0.196308			0.834803							30.1917	30.2133	19.9332	20.8	42.0707	42.1122	26.8068
11.483	10.29	10.11	0.13	10.138	0.13263					0.272407	0.382215			20.05	27.557	26.994	0.23	27.026	0.25			0.371339	19.57	19.41	0.2	0.116734	0.116734						0.196911			0.83388							30.1569	30.1863	19.9368	20.79	42.0592	42.0835	27.0257
11.5	10.287	10.105	0.13	10.126	0.133926					0.276163	0.353874			20.067	27.523	26.954	0.237	27.163	0.2266			0.371607	19.57	19.41	0.2	0.117055	0.117055						0.196402			0.834935							30.1884	30.1957	19.9468	20.79	42.0733	42.0933	27.163
11.517	10.27	10.09	0.13	10.13	0.134311					0.277185	0.327133			20.084	27.553	26.982	0.24	27.524	0.212333			0.371889	19.57	19.4123	0.2	0.116923	0.116923						0.197043			0.838272							30.2773	28.6715	19.9568	20.77	42.1042	42.1183	27.524
11.533	10.27	10.091	0.13	10.13	0.133607					0.275452	0.304948			20.1	27.643	27.085	0.233	27.433	0.216133			0.372164	19.64	19.48	0.2	0.116527	0.116527						0.196817			0.842552							30.3309	30.0086	19.9532	20.79	42.094	42.0955	27.4332
11.55	10.28	10.1	0.13	10.152	0.134244					0.272452	0.28637			20.117	27.747	27.226	0.21	27.367	0.222733			0.372448	19.64	19.4823	0.2	0.116546	0.116546						0.196044			0.846303							30.3706	30.2083	19.9432	20.79	42.0563	42.0746	27.3665
11.567	10.28	10.101	0.13	10.15	0.135889					0.268252	0.271644			20.134	27.787	27.291	0.193	27.138	0.205267			0.372728	19.71	19.55	0.2	0.116565	0.116565						0.195441			0.848038							30.4338	30.2283	19.94	20.79	42.0625	42.1015	27.1376
11.583	10.3	10.119	0.13	10.167	0.13697					0.264378	0.262185			20.15	27.763	27.283	0.183	27.1	0.181667			0.373001	19.71	19.55	0.2	0.116489	0.116489						0.195705			0.849866							30.4961	30.331	19.94	20.79	42.1077	42.141	27.1001
11.6	10.29	10.11	0.13	10.17	0.137289					0.261941	0.253815			20.167	27.71	27.203	0.2	27.54	0.164733			0.373279	19.71	19.55	0.2	0.117413	0.117413						0.195818			0.852543							30.5489	30.461	19.94	20.78	42.1709	42.1754	27.5403
11.617	10.293	10.115	0.13	10.161	0.138163					0.259704	0.252519			20.184	27.697	27.208	0.197	27.556	0.171133			0.373563	19.71	19.55	0.2	0.118375	0.118375						0.196101			0.856521							30.6137	30.5893	19.9468	20.81	42.2535	42.2482	27.5564
11.633	10.31	10.13	0.13	10.16	0.138793					0.25503	0.257319			20.2	27.85	27.379	0.18	27.451	0.1716			0.373842	19.71	19.55	0.2	0.119506	0.119506						0.196421			0.858614							30.6763	30.644	19.95	20.79	42.2865	42.2872	27.451
11.65	10.303	10.123	0.13	10.146	0.13963					0.247274	0.263037			20.217	27.84	27.358	0.183	27.1	0.1946			0.374118	19.71	19.55	0.2	0.120939	0.120939						0.197439			0.858972							30.7208	30.646	19.9297	20.8	42.2811	42.2675	27.0997
11.667	10.3	10.12	0.13	10.141	0.141015					0.239089	0.273704			20.234	27.76	27.304	0.17	27.024	0.206133			0.374394	19.71	19.55	0.2	0.121466	0.121466						0.197892			0.856163							30.7992	30.7283	19.9064	20.77	42.3426	42.3128	27.0238
11.683	10.303	10.122	0.13	10.139	0.143193					0.230252	0.286067			20.25	27.7	27.235	0.177	27.515	0.211			0.374676	19.71	19.55	0.2	0.122277	0.122277						0.197967			0.850168							30.8354	30.7467	19.9068	20.77	42.4087	42.3799	27.515
11.7	10.29	10.11	0.13	10.139	0.144274					0.220341	0.295852			20.267	27.683	27.195	0.193	27.51	0.183267			0.374956	19.71	19.55	0.2	0.122899	0.122899						0.19759			0.846341							30.8942	30.7743	19.91	20.76	42.4224	42.4057	27.51
11.717	10.293	10.115	0.13	10.15	0.144193					0.212333	0.299111			20.284	27.757	27.267	0.193	27.364	0.179333			0.375241	19.71	19.5477	0.2	0.123616	0.123616						0.197647			0.845474							30.9255	30.7853	19.9305	20.76	42.339	42.3708	27.364
11.733	10.31	10.13	0.13	10.165	0.145407					0.20637	0.296689			20.3	27.817	27.338	0.183	27.183	0.1988			0.375515	19.64	19.4823	0.2	0.124275	0.124275						0.197684			0.848679							30.9763	30.841	19.9332	20.78	42.2938	42.3313	27.1826
11.75	10.313	10.134	0.13	10.152	0.147304					0.202496	0.289541			20.317	27.783	27.311	0.18	27.263	0.204067			0.375793	19.71	19.55	0.2	0.124313	0.124313						0.196553			0.85407							31.0851	30.8873	19.93	20.77	42.3159	42.327	27.263
11.767	10.32	10.14	0.13	10.15	0.147504					0.202941	0.279163			20.334	27.753	27.284	0.18	27.416	0.2054			0.376069	19.71	19.55	0.2	0.124483	0.124483						0.196591			0.861348							31.156	30.9436	19.9368	20.79	42.2882	42.2907	27.4158
11.783	10.323	10.144	0.13	10.157	0.147659					0.2074	0.268393			20.35	27.757	27.275	0.187	27.381	0.1888			0.37635	19.71	19.5523	0.2	0.124445	0.124445						0.1971			0.86787							31.17	31.0087	19.94	20.79	42.2501	42.249	27.381
11.8	10.33	10.149	0.13	10.167	0.148481					0.216096	0.258378			20.367	27.767	27.289	0.183	27.36	0.159133			0.376633	19.78	19.62	0.2	0.124841	0.124841						0.197854			0.873489							31.2317	31.037	19.9265	20.78	42.1935	42.2202	27.3599
11.817	10.32	10.14	0.13	10.168	0.148141					0.228222	0.2476			20.384	27.75	27.282	0.18	27.219	0.1654			0.376908	19.78	19.62	0.2	0.126462	0.126462						0.197628			0.876505							31.2655	31.083	19.9268	20.78	42.1826	42.2383	27.2191
11.833	10.32	10.14	0.13	10.178	0.146859					0.242059	0.240222			20.4	27.773	27.293	0.18	27.221	0.174933			0.377183	19.78	19.62	0.2	0.127989	0.127989						0.19776			0.879842							31.2778	31.1203	19.93	20.79	42.23	42.2811	27.2209
11.85	10.32	10.14	0.13	10.173	0.147548					0.256119	0.238615			20.417	27.64	27.136	0.2	27.065	0.1838			0.377468	19.78	19.62	0.2	0.130063	0.130063						0.197326			0.87971							31.3032	31.1393	19.9164	20.77	42.2144	42.2886	27.0646
11.867	10.327	10.147	0.13	10.179	0.147874					0.268511	0.239711			20.434	27.67	27.175	0.193	27.371	0.175867			0.377749	19.78	19.6223	0.2	0.1311	0.1311						0.196402			0.876015							31.3177	31.1863	19.9032	20.76	42.1432	42.2296	27.3705
11.883	10.33	10.15	0.13	10.171	0.146119					0.277304	0.242644			20.45	27.66	27.158	0.2	27.296	0.170067			0.378024	19.85	19.69	0.2	0.13159	0.13159						0.195724			0.871396							31.3278	31.204	19.9	20.76	42.0956	42.1872	27.2964
11.9	10.333	10.153	0.13	10.169	0.14517					0.282607	0.244015			20.467	27.72	27.217	0.2	27.387	0.1632			0.378299	19.85	19.6923	0.2	0.131515	0.131515						0.194989			0.866117							31.3686	31.2063	19.9271	20.76	42.0772	42.1348	27.3869
11.917	10.33	10.15	0.13	10.178	0.145526					0.283259	0.239222			20.484	27.763	27.275	0.193	27.791	0.166			0.378576	19.92	19.7577	0.2	0.131383	0.131383						0.196327			0.863459							31.4884	31.2993	19.9536	20.78	42.0978	42.0961	27.7912
11.933	10.333	10.154	0.13	10.187	0.145348					0.2806	0.229933			20.5	27.843	27.388	0.177	27.696	0.153667			0.378859	19.85	19.6923	0.2	0.131628	0.131628						0.1971			0.864213							31.5356	31.354	19.9464	20.76	42.1185	42.116	27.6958
11.95	10.34	10.16	0.13	10.188	0.144326					0.275407	0.219985			20.517	27.964	27.542	0.154	27.704	0.159067			0.379139	19.92	19.7577	0.2	0.132589	0.132589						0.197402			0.866268							31.5168	31.355	19.94	20.76	42.1277	42.1132	27.7037
11.967	10.343	10.165	0.13	10.197	0.144563					0.267807	0.215511			20.534	27.985	27.571	0.15	27.485	0.169267			0.379412	19.85	19.6923	0.2	0.134041	0.134041						0.196007			0.866268							31.4943	31.392	19.9332	20.75	42.1489	42.1507	27.4851
11.983	10.36	10.18	0.13	10.184	0.144296					0.258681	0.216815			20.55	28.01	27.628	0.13	27.601	0.164667			0.37969	19.92	19.76	0.2	0.135587	0.135587						0.195761			0.86557							31.49	31.392	19.93	20.77	42.2278	42.2347	27.6013
12	10.36	10.18	0.13	10.182	0.142096					0.249104	0.225148			20.567	27.98	27.601	0.13	27.741	0.161667			0.379976	19.92	19.76	0.2	0.136096	0.136096						0.195535			0.861762							31.49	31.3923	19.9163	20.77	42.2584	42.2638	27.7409
12.017	10.36	10.18	0.13	10.212	0.142215					0.241	0.244163			20.584	28	27.613	0.13	27.576	0.145467			0.380248	19.92	19.7623	0.2	0.136492	0.136492						0.194725			0.853316							31.49	31.4023	19.9168	20.76	42.3274	42.2699	27.576
12.033	10.36	10.18	0.13	10.219	0.143681					0.237148	0.269074			20.6	27.91	27.512	0.14	27.369	0.147733			0.380526	19.99	19.83	0.2	0.136341	0.136341						0.193801			0.84357							31.5442	31.4207	19.9336	20.76	42.3645	42.3339	27.3686
12.05	10.357	10.178	0.13	10.211	0.143007					0.234763	0.298763			20.617	27.91	27.514	0.137	27.499	0.165267			0.380806	19.99	19.83	0.2	0.13619	0.13619						0.192971			0.839422							31.6378	31.4416	19.94	20.76	42.327	42.3496	27.4989
12.067	10.37	10.19	0.13	10.219	0.141926					0.232674	0.332104			20.634	27.85	27.416	0.16	27.455	0.184933			0.381085	19.99	19.83	0.2	0.136473	0.136473						0.19152			0.838159							31.6989	31.4987	19.94	20.78	42.3426	42.3915	27.4547
12.083	10.367	10.188	0.13	10.227	0.142281					0.230948	0.363556			20.65	27.857	27.423	0.157	27.419	0.1968			0.381361	19.99	19.83	0.2	0.136548	0.136548						0.19118			0.841948							31.71	31.535	19.9536	20.78	42.3529	42.4239	27.4191
12.1	10.38	10.2	0.13	10.219	0.141837					0.230563	0.388215			20.667	27.78	27.335	0.17	27.433	0.167733			0.381647	19.99	19.83	0.2	0.137604	0.137604						0.191953			0.847717							31.7178	31.5727	19.9463	20.78	42.3396	42.4073	27.4327
12.117	10.377	10.196	0.13	10.22	0.140785					0.231711	0.403785			20.684	27.88	27.449	0.163	27.865	0.165333			0.381921	19.99	19.83	0.2	0.138189	0.138189						0.191727			0.85326							31.7122	31.6	19.9331	20.77	42.374	42.3927	27.8647
12.133	10.37	10.19	0.13	10.221	0.141267					0.23557	0.409644			20.7	28.003	27.581	0.153	27.659	0.1714			0.382204	19.99	19.8323	0.2	0.138848	0.138848						0.192274			0.85867							31.71	31.5997	19.93	20.78	42.4065	42.4042	27.6587
12.15	10.37	10.191	0.13	10.237	0.141267					0.241719	0.406881			20.717	27.993	27.599	0.137	27.499	0.179867			0.382477	20.06	19.9	0.2	0.139602	0.139602						0.194498			0.862083							31.6711	31.5987	19.9232	20.78	42.4109	42.4251	27.4986
12.167	10.38	10.2	0.13	10.232	0.138852					0.247956	0.396585			20.734	27.963	27.584	0.13	27.696	0.188867			0.382755	20.06	19.9	0.2	0.140394	0.140394						0.196195			0.862441							31.6444	31.6177	19.92	20.78	42.4126	42.4199	27.6957
12.183	10.377	10.197	0.13	10.212	0.1368					0.253415	0.381563			20.75	27.967	27.575	0.137	27.617	0.190467			0.383043	20.06	19.9023	0.2	0.14177	0.14177						0.197458			0.862215							31.719	31.6083	19.92	20.78	42.3517	42.3887	27.6171
12.2	10.38	10.201	0.13	10.228	0.136911					0.260341	0.364267			20.767	27.977	27.564	0.14	27.568	0.193667			0.383321	20.13	19.9677	0.2	0.142148	0.142148						0.198702			0.862309							31.7556	31.619	19.92	20.76	42.2894	42.3763	27.5679
12.217	10.39	10.21	0.13	10.239	0.136296					0.268467	0.348704			20.784	27.78	27.367	0.15	27.261	0.207533			0.383603	20.06	19.9	0.2	0.142449	0.142449						0.198721			0.860707							31.7756	31.657	19.9132	20.77	42.2265	42.3274	27.2609
12.233	10.39	10.21	0.13	10.25	0.134385					0.274941	0.334837			20.8	27.823	27.412	0.147	27.356	0.220467			0.383871	20.06	19.9023	0.2	0.142581	0.142581						0.198627			0.858897							31.8035	31.6863	19.9168	20.75	42.233	42.2968	27.3558
12.25	10.39	10.21	0.13	10.241	0.134748					0.277393	0.321459			20.817	27.81	27.358	0.17	27.482	0.216733			0.384148	20.13	19.97	0.2	0.142525	0.142525						0.199061			0.859368							31.8179	31.7043	19.9269	20.76	42.2938	42.3059	27.4817
12.267	10.387	10.208	0.13	10.249	0.134585					0.275111	0.303452			20.834	27.813	27.361	0.167	27.345	0.211133			0.38443	20.13	19.97	0.2	0.142845	0.142845						0.19923			0.860669							31.8278	31.722	19.9094	20.76	42.3153	42.3271	27.3451
12.283	10.4	10.22	0.13	10.268	0.133274					0.267193	0.281015			20.85	27.73	27.261	0.18	27.202	0.210933			0.384712	20.13	19.97	0.2	0.142977	0.142977						0.19891			0.863629							31.83	31.722	19.8931	20.74	42.3163	42.3259	27.2017
12.3	10.4	10.221	0.13	10.278	0.133296					0.25523	0.267748			20.867	27.743	27.275	0.177	27.208	0.214			0.384984	20.13	19.97	0.2	0.143486	0.143486						0.198929			0.86672							31.83	31.723	19.89	20.74	42.3345	42.3477	27.2078
12.317	10.42	10.24	0.13	10.288	0.135133					0.242815	0.251556			20.884	27.68	27.192	0.19	27.177	0.219667			0.38527	20.13	19.97	0.2	0.144052	0.144052						0.199211			0.871716							31.877	31.7603	19.89	20.74	42.3563	42.3816	27.1767
12.333	10.42	10.241	0.13	10.272	0.135407					0.230919	0.234993			20.9	27.673	27.171	0.197	27.203	0.208267			0.385547	20.13	19.97	0.2	0.145767	0.145767						0.19923			0.874921							31.8588	31.77	19.9037	20.76	42.3248	42.3635	27.2029
12.35	10.44	10.26	0.13	10.306	0.134141					0.21877	0.221422			20.917	27.643	27.125	0.207	27.097	0.231133			0.38582	20.13	19.9723	0.2	0.147803	0.147803						0.199023			0.876561							31.8578	31.778	19.91	20.75	42.2396	42.2922	27.097
12.367	10.44	10.261	0.13	10.318	0.134778					0.206778	0.213311			20.934	27.637	27.119	0.21	27.26	0.232467			0.386103	20.2	20.0377	0.2	0.148444	0.148444						0.199438			0.877674							31.8917	31.7787	19.9169	20.77	42.2427	42.2821	27.2603
12.383	10.45	10.27	0.13	10.301	0.136459					0.198837	0.214296			20.95	27.727	27.217	0.203	27.448	0.2398			0.386376	20.13	19.9723	0.2	0.149745	0.149745						0.200852			0.874035							31.8687	31.7983	19.9131	20.74	42.2959	42.3116	27.4477
12.4	10.45	10.269	0.13	10.291	0.136652					0.196741	0.22817			20.967	27.757	27.261	0.193	27.27	0.235			0.386664	20.2	20.04	0.2	0.150198	0.150198						0.202605			0.872527							31.8993	31.8087	19.8961	20.74	42.2808	42.2946	27.2703
12.417	10.44	10.26	0.13	10.281	0.137578					0.200111	0.251015			20.984	27.73	27.249	0.19	27.247	0.233333			0.386936	20.2	20.04	0.2	0.151102	0.151102						0.201926			0.871943							31.9414	31.836	19.8762	20.75	42.2233	42.2361	27.2466
12.433	10.44	10.26	0.13	10.289	0.139059					0.206644	0.275874			21	27.83	27.359	0.18	27.513	0.240267			0.387219	20.2	20.04	0.2	0.152366	0.152366						0.202454			0.872508							31.9657	31.8367	19.8838	20.75	42.1791	42.2075	27.5127
12.45	10.44	10.259	0.13	10.28	0.139437					0.21177	0.301178			21.017	27.81	27.329	0.183	27.303	0.236733			0.387497	20.2	20.04	0.2	0.153195	0.153195						0.20351			0.876279							31.9622	31.8633	19.9038	20.75	42.1667	42.2176	27.3027
12.467	10.43	10.25	0.13	10.28	0.139104					0.214281	0.323696			21.034	27.74	27.271	0.18	27.185	0.208667			0.387769	20.2	20.04	0.2	0.154326	0.154326						0.203962			0.879616							31.905	31.8443	19.9031	20.73	42.1555	42.206	27.1846
12.483	10.43	10.252	0.13	10.298	0.140926					0.216519	0.344156			21.05	27.753	27.289	0.18	27.32	0.2032			0.388054	20.2	20.0423	0.2	0.155269	0.155269						0.204207			0.884121							31.9214	31.854	19.8931	20.74	42.1093	42.1693	27.32
12.5	10.46	10.279	0.13	10.319	0.141948					0.219274	0.36263			21.067	27.83	27.378	0.17	27.525	0.214067			0.388333	20.27	20.1077	0.2	0.156777	0.156777						0.204094			0.88497							31.9221	31.8537	19.9039	20.73	42.0692	42.1205	27.5247
12.517	10.45	10.271	0.13	10.311	0.140704					0.221896	0.380563			21.084	27.827	27.365	0.173	27.392	0.2408			0.388606	20.2	20.0423	0.2	0.157946	0.157946						0.205037			0.883895							31.9357	31.8447	19.91	20.75	42.1184	42.1487	27.3918
12.533	10.46	10.28	0.13	10.328	0.139215					0.223756	0.396807			21.1	27.78	27.324	0.17	27.159	0.213933			0.388889	20.27	20.1123	0.2	0.158643	0.158643						0.204773			0.881199							31.9714	31.8643	19.91	20.75	42.1186	42.1156	27.1595
12.55	10.457	10.278	0.13	10.359	0.139126					0.225496	0.394237			21.117	27.72	27.251	0.177	27.03	0.201667			0.389165	20.34	20.18	0.2	0.159661	0.159661						0.205602			0.877052							31.9721	31.874	19.903	20.75	42.0603	42.0613	27.0301
12.567	10.48	10.3	0.13	10.35	0.138496					0.227844	0.390644			21.134	27.65	27.155	0.193	27.093	0.179467			0.389448	20.34	20.18	0.2	0.159982	0.159982						0.206055			0.873243							31.978	31.8747	19.9069	20.75	42.0737	42.079	27.0932
12.583	10.48	10.3	0.13	10.331	0.137415					0.233437	0.387541			21.15	27.63	27.115	0.207	27.183	0.176067			0.389721	20.34	20.18	0.2	0.161094	0.161094						0.206771			0.871754							32.0439	31.9027	19.91	20.74	42.0812	42.1061	27.1828
12.6	10.48	10.3	0.13	10.322	0.136985					0.242578	0.385681			21.167	27.67	27.146	0.21	27.197	0.1692			0.390006	20.34	20.1823	0.2	0.16232	0.16232						0.206809			0.871151							32.06	31.9227	19.9239	20.76	42.0242	42.0548	27.197
12.617	10.487	10.307	0.13	10.329	0.136481					0.253415	0.384533			21.184	27.67	27.144	0.21	27.084	0.1554			0.390277	20.41	20.2477	0.2	0.162678	0.162678						0.207224			0.869077							32.0124	31.949	19.93	20.76	42.0473	42.0307	27.084
12.633	10.49	10.309	0.13	10.34	0.134215					0.260541	0.382067			21.2	27.64	27.125	0.21	27.166	0.142			0.390557	20.34	20.18	0.2	0.163074	0.163074						0.208053			0.868587							31.9369	31.9193	19.9161	20.76	42.043	42.0319	27.1662
12.65	10.47	10.29	0.13	10.34	0.133326					0.261933	0.374141			21.217	27.76	27.251	0.2	27.43	0.143467			0.390834	20.34	20.18	0.2	0.16347	0.16347						0.20828			0.870491							31.9279	31.9	19.9169	20.75	41.9739	41.9833	27.43
12.667	10.477	10.297	0.13	10.34	0.133763					0.258956	0.362822			21.234	27.72	27.218	0.203	27.567	0.127467			0.391115	20.34	20.18	0.2	0.163809	0.163809						0.208016			0.87132							31.954	31.892	19.92	20.75	41.9884	41.9691	27.5668
12.683	10.48	10.3	0.13	10.34	0.133785					0.254207	0.353			21.25	27.86	27.408	0.17	27.448	0.108467			0.391398	20.34	20.1823	0.2	0.16494	0.16494						0.208204			0.871245							31.968	31.8917	19.9269	20.765	41.9852	41.9693	27.4483
12.7	10.487	10.308	0.13	10.359	0.132652					0.250341	0.348304			21.267	27.857	27.4	0.177	27.78	0.108			0.391678	20.41	20.25	0.2	0.164431	0.164431						0.208091			0.870378							31.9858	31.882	19.9369	20.78	41.9294	41.9605	27.7803
12.717	10.5	10.32	0.13	10.36	0.132111					0.247393	0.348422			21.284	27.96	27.563	0.14	27.575	0.120133			0.39195	20.41	20.2546	0.2	0.163017	0.163017						0.207469			0.867588							31.982	31.8823	19.94	20.78	41.8681	41.9343	27.5753
12.733	10.497	10.318	0.13	10.37	0.131311					0.2428	0.349793			21.3	27.97	27.57	0.143	27.75	0.1258			0.392235	20.55	20.39	0.2	0.161264	0.161264						0.20728			0.864062							31.996	31.8923	19.9193	20.77	41.8598	41.9004	27.7498
12.75	10.52	10.34	0.13	10.389	0.131437					0.240978	0.350726			21.317	28.03	27.652	0.13	27.765	0.1084			0.392513	20.55	20.39	0.2	0.160529	0.160529						0.206828			0.863044							32.008	31.902	19.91	20.78	41.9534	41.9031	27.765
12.767	10.513	10.335	0.13	10.4	0.132237					0.243733	0.351237			21.334	28.057	27.676	0.13	27.78	0.0936667			0.392789	20.55	20.39	0.2	0.161264	0.161264						0.206639			0.863384							31.9704	31.9023	19.9169	20.77	42.014	41.95	27.7803
12.783	10.54	10.36	0.13	10.4	0.133126					0.250607	0.351822			21.35	28.043	27.675	0.123	27.589	0.122133			0.393064	20.55	20.39	0.2	0.161943	0.161943						0.206432			0.863157							31.96	31.912	19.92	20.77	41.9956	41.9793	27.5892
12.8	10.543	10.365	0.13	10.41	0.132963					0.260733	0.358474			21.367	28.043	27.684	0.12	27.834	0.132133			0.393349	20.55	20.39	0.2	0.16347	0.16347						0.206922			0.861913							32.0157	31.9203	19.9338	20.78	42.0166	42.006	27.8337
12.817	10.56	10.379	0.13	10.39	0.13257					0.273822	0.368756			21.384	28.077	27.717	0.12	27.878	0.1342			0.39363	20.55	20.39	0.2	0.164639	0.164639						0.206564			0.859311							32.03	31.9303	19.94	20.77	41.9491	42.0181	27.8785
12.833	10.55	10.371	0.13	10.39	0.133163					0.284304	0.379511			21.4	28.103	27.756	0.113	27.869	0.131933			0.393902	20.55	20.3877	0.2	0.165958	0.165958						0.206658			0.856823							32.046	31.94	19.9539	20.77	41.9012	42.0095	27.8691
12.85	10.56	10.379	0.13	10.394	0.13443					0.29043	0.389289			21.417	28.137	27.791	0.11	27.67	0.104133			0.394187	20.48	20.3223	0.2	0.167372	0.167372						0.206715			0.857313							32.0581	31.941	19.9392	20.77	41.9716	41.9743	27.6701
12.867	10.55	10.37	0.13	10.39	0.135022					0.292867	0.399681			21.434	28.12	27.775	0.11	27.755	0.128667			0.394465	20.55	20.39	0.2	0.168409	0.168409						0.207337			0.858784							32.0439	31.977	19.9369	20.79	42.0455	42.008	27.7546
12.883	10.557	10.376	0.13	10.392	0.13597					0.29383	0.416652			21.45	28.103	27.756	0.11	27.805	0.131			0.394749	20.55	20.39	0.2	0.168899	0.168899						0.20811			0.861121							32.0001	31.9477	19.9539	20.78	42.0575	42.0362	27.8051
12.9	10.55	10.37	0.13	10.398	0.136022					0.293481	0.44203			21.467	28.06	27.717	0.11	27.769	0.123467			0.395017	20.55	20.39	0.2	0.170068	0.170068						0.209448			0.863629							32.0139	31.938	19.9461	20.79	42.0685	42.0518	27.7688
12.917	10.55	10.371	0.13	10.401	0.135896					0.291133	0.474978			21.484	28.07	27.719	0.11	27.512	0.121133			0.395296	20.55	20.39	0.2	0.171444	0.171444						0.21058			0.866947							32.0361	31.93	19.94	20.78	42.1311	42.1087	27.5122
12.933	10.56	10.38	0.13	10.411	0.136459					0.288452	0.509185			21.5	27.98	27.601	0.13	27.482	0.128933			0.395579	20.55	20.3923	0.2	0.172594	0.172594						0.209693			0.867833							32.04	31.9303	19.94	20.77	42.1831	42.1891	27.4816
12.95	10.56	10.38	0.13	10.421	0.137674					0.287852	0.534511			21.517	27.993	27.622	0.127	27.516	0.1392			0.39586	20.62	20.46	0.2	0.173405	0.173405						0.209411			0.866249							31.9917	31.9403	19.94	20.78	42.1968	42.2147	27.5156
12.967	10.56	10.38	0.13	10.428	0.138193					0.288719	0.548585			21.534	28.03	27.652	0.13	27.923	0.147867			0.396136	20.62	20.46	0.2	0.174046	0.174046						0.209147			0.863044							32.004	31.9583	19.94	20.77	42.2352	42.2029	27.9233
12.983	10.563	10.387	0.13	10.432	0.137933					0.293985	0.553504			21.55	28.057	27.689	0.123	27.746	0.133933			0.396412	20.62	20.4623	0.2	0.173707	0.173707						0.210089			0.864119							32.0668	31.968	19.9191	20.77	42.1743	42.2156	27.7457
13	10.61	10.43	0.13	10.447	0.137081					0.297681	0.5506			21.567	28.057	27.69	0.12	27.403	0.1338			0.396689	20.69	20.5277	0.2	0.173443	0.173443						0.209203			0.864232							32.1043	31.969	19.924	20.775	42.1317	42.1741	27.4029
13.017	10.603	10.424	0.13	10.449	0.13677					0.297763				21.584	27.99	27.62	0.12	27.338	0.132733			0.396969	20.62	20.46	0.2	0.174046	0.174046						0.208166			0.864213							32.1505	31.9987	19.951	20.77	42.1544	42.1943	27.3381
13.033	10.61	10.43	0.13	10.451	0.137163					0.296333				21.6	27.887	27.498	0.133	27.324	0.1348			0.397247	20.62	20.4623	0.2	0.175366	0.175366						0.208072			0.864062							32.1923	32.027	19.96	20.92	42.1137	42.1926	27.3237
13.05	10.607	10.425	0.13	10.451	0.138015					0.291874				21.617	27.857	27.445	0.147	27.456	0.142667			0.397526	20.69	20.53	0.2	0.177025	0.177025						0.207092			0.864892							32.208	32.0637	19.974	20.92	42.0773	42.1443	27.4565
13.067	10.59	10.412	0.13	10.438	0.137815					0.282467				21.634	27.833	27.399	0.157	27.394	0.145			0.397811	20.69	20.53	0.2	0.178099	0.178099						0.206941			0.866042							32.1458	32.0547	20.0081	21.2	42.0685	42.0789	27.3936
13.083	10.62	10.44	0.13	10.431	0.1368					0.272319				21.65	27.75	27.281	0.18	27.278	0.1454			0.398084	20.69	20.53	0.2	0.17908	0.17908						0.208883			0.871471							32.1462	32.0813	20.0689	21.26	42.0227	42.0319	27.2783
13.1	10.613	10.432	0.13	10.447	0.136719					0.261689				21.667	27.76	27.3	0.177	27.256	0.1582			0.398363	20.69	20.53	0.2	0.179607	0.179607						0.209316			0.874205							32.142	32.0627	20.1179	21.27	41.9469	41.9886	27.2558
13.117	10.59	10.41	0.13	10.458	0.137259					0.25203				21.684	27.82	27.349	0.18	27.5	0.152667			0.398645	20.69	20.5323	0.2	0.179928	0.179928						0.21024			0.874167							32.14	32.082	20.1581	21.32	41.975	41.9896	27.4995
13.133	10.587	10.41	0.13	10.465	0.137578					0.243				21.7	27.807	27.335	0.18	27.32	0.1742			0.398922	20.76	20.6	0.2	0.180456	0.180456						0.211861			0.872489							32.1643	32.082	20.1979	21.36	42.0727	42.0456	27.3198
13.15	10.63	10.45	0.13	10.471	0.137993					0.238059				21.717	27.78	27.311	0.18	27.387	0.1808			0.399199	20.76	20.6023	0.2	0.179909	0.179909						0.211937			0.869888							32.1619	32.0817	20.259	21.42	42.1231	42.0993	27.3869
13.167	10.623	10.445	0.13	10.493	0.138504					0.238911				21.734	27.8	27.346	0.173	27.437	0.159333			0.399478	20.83	20.67	0.2	0.180154	0.180154						0.210598			0.868398							32.1358	32.072	20.322	21.45	42.1529	42.1381	27.4373
13.183	10.64	10.46	0.13	10.493	0.137919					0.243215				21.75	27.85	27.4	0.17	27.442	0.152333			0.399762	20.83	20.67	0.2	0.18038	0.18038						0.209939			0.867625							32.122	32.072	20.361	21.47	42.1274	42.1301	27.4419
13.2	10.643	10.465	0.13	10.497	0.136956					0.248007				21.767	27.877	27.433	0.163	27.344	0.1478			0.400042	20.83	20.67	0.2	0.18055	0.18055						0.208675			0.866909							32.1039	32.0717	20.4052	21.52	42.0846	42.1012	27.3443
13.217	10.66	10.479	0.13	10.495	0.137393					0.252148				21.784	27.833	27.397	0.16	27.357	0.114267			0.400314	20.83	20.67	0.2	0.18072	0.18072						0.207035			0.866136							32.1161	32.062	20.4688	21.56	42.1563	42.1483	27.3568
13.233	10.65	10.469	0.13	10.496	0.138511					0.253511				21.8	27.797	27.349	0.167	27.308	0.102333			0.400599	20.83	20.67	0.2	0.180682	0.180682						0.206639			0.867625							32.1846	32.0627	20.532	21.6	42.1338	42.1395	27.3075
13.25	10.64	10.46	0.13	10.492	0.138363					0.253711				21.817	27.777	27.307	0.177	27.083	0.111267			0.400872	20.83	20.67	0.2	0.181059	0.181059						0.207167			0.868625							32.1595	32.0813	20.557	21.65	42.1659	42.1716	27.0834
13.267	10.64	10.459	0.13	10.495	0.137919					0.25043				21.834	27.697	27.216	0.187	27.072	0.134867			0.401158	20.83	20.6723	0.2	0.181587	0.181587						0.207902			0.868342							32.1097	32.062	20.5951	21.65	42.2655	42.2566	27.0724
13.283	10.63	10.452	0.13	10.504	0.137859					0.244193				21.85	27.713	27.249	0.19	27.804	0.139067			0.40143	20.9	20.7377	0.2	0.181889	0.181889						0.207639			0.867588							32.1565	32.0623	20.652	21.7	42.2826	42.3033	27.8035
13.3	10.66	10.48	0.13	10.509	0.138052					0.23683				21.867	28.03	27.612	0.15	27.922	0.128067			0.401716	20.83	20.6723	0.2	0.182548	0.182548						0.206677			0.864402							32.1863	32.0723	20.6981	21.73	42.1988	42.2683	27.9219
13.317	10.653	10.474	0.13	10.51	0.138326					0.22917				21.884	28.003	27.585	0.16	27.841	0.123133			0.401987	20.9	20.74	0.2	0.18302	0.18302						0.206451			0.856201							32.1092	32.081	20.7382	21.79	42.1165	42.1696	27.841
13.333	10.66	10.48	0.13	10.515	0.139193					0.220452				21.9	28.21	27.864	0.11	27.901	0.1532			0.402272	20.9	20.74	0.2	0.182756	0.182756						0.205848			0.848057							32.0333	32.051	20.7853	21.8	42.1129	42.1356	27.9015
13.35	10.663	10.485	0.13	10.529	0.139874					0.213126				21.917	28.177	27.829	0.113	27.859	0.151733			0.402543	20.9	20.7423	0.2	0.181172	0.181172						0.20613			0.843683							32.0363	32.0143	20.821	21.83	42.1494	42.1186	27.8589
13.367	10.68	10.5	0.13	10.529	0.140022					0.208926				21.934	28.21	27.883	0.1	27.82	0.1462			0.402822	20.97	20.8077	0.2	0.180173	0.180173						0.206507			0.842193							32.0562	32.0233	20.837	21.86	42.2157	42.2063	27.82
13.383	10.677	10.498	0.13	10.542	0.140185					0.207141				21.95	28.197	27.88	0.093	27.774	0.135867			0.403101	20.9	20.7423	0.2	0.180625	0.180625						0.206602			0.844889							32.0923	31.9967	20.8471	21.86	42.1847	42.239	27.7737
13.4	10.7	10.52	0.13	10.554	0.14057					0.205496				21.967	28.157	27.833	0.097	27.719	0.1072			0.403388	20.97	20.8077	0.2	0.180663	0.180663						0.206281			0.851752							32.1486	32.0167	20.8712	21.91	42.1145	42.2038	27.7193
13.417	10.693	10.512	0.13	10.565	0.140237					0.206141				21.984	28.107	27.776	0.1	27.598	0.112067			0.403661	20.9	20.7423	0.2	0.181361	0.181361						0.205056			0.86114							32.1764	32.0443	20.9223	21.93	42.1801	42.1795	27.5983
13.433	10.67	10.49	0.13	10.565	0.140081					0.207533				22	28.05	27.71	0.107	27.635	0.1144			0.403938	20.97	20.81	0.2	0.181738	0.181738						0.204603			0.871679							32.2292	32.0556	20.9611	21.96	42.2142	42.1891	27.6353
13.45	10.677	10.498	0.13	10.561	0.14037					0.209163				22.017	28.017	27.66	0.117	27.642	0.123			0.40422	20.97	20.81	0.2	0.182077	0.182077						0.203529			0.880747							32.2643	32.112	20.9982	21.97	42.1556	42.1702	27.6416
13.467	10.69	10.509	0.13	10.553	0.140185					0.210541				22.034	28.003	27.627	0.127	27.615	0.127733			0.404505	20.97	20.81	0.2	0.182737	0.182737						0.202699			0.884951							32.2456	32.1123	21.0384	22	42.1432	42.1409	27.6151
13.483	10.68	10.5	0.13	10.543	0.139459					0.210763				22.05	27.97	27.59	0.13	27.623	0.134733			0.404782	20.97	20.81	0.2	0.183001	0.183001						0.202134			0.885403							32.2155	32.13	21.05	22.01	42.2119	42.2143	27.6225
13.5	10.68	10.499	0.13	10.533	0.139289					0.211007				22.067	27.977	27.607	0.13	27.43	0.1366			0.405059	20.97	20.81	0.2	0.183246	0.183246						0.202398			0.881086							32.1694	32.1293	21.05	22.04	42.2253	42.2799	27.4296
13.517	10.66	10.48	0.13	10.518	0.139141					0.213681				22.084	28.11	27.726	0.13	27.882	0.1168			0.405341	20.97	20.8123	0.2	0.183189	0.183189						0.202303			0.877485							32.1275	32.1097	21.0641	22.07	42.2252	42.2789	27.8821
13.533	10.667	10.488	0.13	10.519	0.138333					0.216948				22.1	28.05	27.67	0.133	28.025	0.118067			0.405618	21.04	20.88	0.2	0.18302	0.18302						0.20138			0.876373							32.1119	32.0997	21.0912	22.05	42.2676	42.2807	28.0251
13.55	10.69	10.51	0.13	10.545	0.137652					0.220919				22.117	28.13	27.805	0.1	27.931	0.114533			0.405898	21.04	20.88	0.2	0.182982	0.182982						0.202435			0.876976							32.1671	32.0823	21.1284	22.08	42.3375	42.2689	27.9315
13.567	10.687	10.508	0.13	10.565	0.138185					0.225333				22.134	28.15	27.806	0.107	27.626	0.1052			0.406176	21.04	20.88	0.2	0.183453	0.183453						0.20285			0.878918							32.2128	32.0923	21.1542	22.1	42.3064	42.2713	27.6265
13.583	10.7	10.52	0.13	10.58	0.138393					0.230889				22.15	28.07	27.723	0.11	27.325	0.0813333			0.406448	21.04	20.88	0.2	0.184415	0.184415						0.203302			0.880973							32.2608	32.1027	21.1742	22.13	42.2618	42.2673	27.3252
13.6	10.697	10.519	0.13	10.595	0.137015					0.238296				22.167	28.03	27.672	0.117	27.625	0.0806			0.406732	21.04	20.8823	0.2	0.184528	0.184528						0.204377			0.881237							32.27	32.13	21.1941	22.15	42.243	42.2819	27.6254
13.617	10.73	10.55	0.13	10.595	0.135815					0.246467				22.184	28.003	27.64	0.12	27.633	0.0770667			0.407006	21.11	20.9477	0.2	0.184	0.184						0.205056			0.881576							32.2213	32.13	21.2071	22.15	42.3591	42.3192	27.633
13.633	10.733	10.553	0.13	10.586	0.135615					0.254689				22.2	27.987	27.609	0.127	27.613	0.0678			0.407282	21.04	20.8823	0.2	0.183585	0.183585						0.204716			0.880822							32.2018	32.13	21.2242	22.17	42.4058	42.3925	27.6132
13.65	10.73	10.55	0.13	10.579	0.13563					0.26043				22.217	27.933	27.54	0.137	27.482	0.105733			0.407569	21.11	20.95	0.2	0.183548	0.183548						0.204113			0.878409							32.2414	32.1303	21.2442	22.17	42.4346	42.4126	27.4824
13.667	10.733	10.553	0.13	10.584	0.135578					0.261037				22.234	27.91	27.513	0.14	27.535	0.1294			0.407843	21.11	20.9523	0.2	0.182699	0.182699						0.204075			0.873225							32.2418	32.1477	21.25	22.2	42.4529	42.4204	27.5346
13.683	10.73	10.551	0.13	10.589	0.135844					0.258459				22.25	27.93	27.535	0.147	28.166	0.143467			0.408125	21.18	21.02	0.2	0.181681	0.181681						0.204528			0.868606							32.1417	32.1373	21.2715	22.21	42.4567	42.4304	28.1659
13.7	10.74	10.56	0.13	10.583	0.136096					0.252333				22.267	28.13	27.767	0.12	27.949	0.144933			0.408404	21.18	21.02	0.2	0.180927	0.180927						0.205565			0.867041							32.0787	32.1093	21.3011	22.22	42.4223	42.4536	27.9492
13.717	10.74	10.561	0.13	10.578	0.136385					0.24497				22.284	28.117	27.753	0.123	27.721	0.143133			0.40868	21.18	21.02	0.2	0.181266	0.181266						0.207054			0.868643							32.1442	32.0903	21.31	22.23	42.4409	42.4634	27.7207
13.733	10.75	10.569	0.13	10.594	0.136474					0.238926				22.3	28.17	27.843	0.1	27.889	0.138467			0.408954	21.18	21.02	0.2	0.182398	0.182398						0.207902			0.872225							32.1926	32.0923	21.3242	22.23	42.423	42.5047	27.8888
13.75	10.74	10.561	0.13	10.61	0.1374					0.233252				22.317	28.153	27.816	0.103	27.798	0.141667			0.409238	21.18	21.0223	0.2	0.183548	0.183548						0.207601			0.878861							32.1502	32.102	21.3585	22.27	42.4014	42.4865	27.7981
13.767	10.76	10.579	0.13	10.613	0.138726					0.22937				22.334	28.08	27.737	0.11	27.688	0.1588			0.409514	21.25	21.0923	0.2	0.184132	0.184132						0.20777			0.881934							32.1155	32.1017	21.3843	22.29	42.409	42.4614	27.6883
13.783	10.75	10.571	0.13	10.619	0.139778					0.228274				22.35	28.097	27.752	0.107	27.545	0.143867			0.409797	21.32	21.16	0.2	0.182793	0.182793						0.208694			0.883405							32.0936	32.0907	21.3971	22.3	42.3887	42.4407	27.5446
13.8	10.77	10.59	0.13	10.62	0.139504					0.230267				22.367	28.01	27.643	0.12	27.437	0.140867			0.410077	21.32	21.16	0.2	0.18153	0.18153						0.208619			0.889249							32.0818	32.0517	21.3929	22.31	42.3698	42.4129	27.4368
13.817	10.773	10.594	0.13	10.615	0.138756					0.23463				22.384	27.943	27.567	0.127	27.407	0.1524			0.410353	21.32	21.1577	0.2	0.180833	0.180833						0.207601			0.898355							32.0882	32.034	21.4115	22.31	42.36	42.3862	27.4069
13.833	10.78	10.6	0.13	10.611	0.139341					0.238963				22.4	27.91	27.525	0.137	27.8	0.135867			0.410627	21.25	21.0923	0.2	0.180965	0.180965						0.207431			0.908592							32.1477	32.0343	21.4342	22.33	42.4299	42.3905	27.7998
13.85	10.78	10.6	0.13	10.613	0.140644					0.241711				22.417	28.003	27.61	0.14	27.869	0.143467			0.410913	21.32	21.1623	0.2	0.180682	0.180682						0.207846			0.912702							32.1846	32.0447	21.4614	22.35	42.459	42.4291	27.8693
13.867	10.78	10.6	0.13	10.623	0.140585					0.241548				22.434	28.063	27.675	0.133	27.674	0.151267			0.411192	21.39	21.2277	0.2	0.18055	0.18055						0.207959			0.910251							32.1736	32.064	21.4628	22.35	42.4399	42.4406	27.6745
13.883	10.78	10.601	0.13	10.631	0.139978					0.239793				22.45	28.037	27.664	0.123	27.387	0.161867			0.411469	21.32	21.1623	0.2	0.179306	0.179306						0.207488			0.901107							32.2112	32.073	21.4529	22.29	42.4231	42.4478	27.3867
13.9	10.8	10.62	0.13	10.624	0.140126					0.237481				22.467	27.967	27.601	0.127	27.708	0.152533			0.411745	21.39	21.23	0.2	0.17908	0.17908						0.206187			0.888382							32.22	32.102	21.45	21.91	42.4184	42.4466	27.7085
13.917	10.8	10.62	0.13	10.628	0.14077					0.233363				22.484	28.08	27.699	0.13	27.866	0.134267			0.412023	21.39	21.23	0.2	0.179061	0.179061						0.205602			0.87675							32.2283	32.1027	21.5001	21.89	42.4085	42.4059	27.8663
13.933	10.8	10.621	0.13	10.64	0.14063					0.230281				22.5	28.067	27.685	0.13	27.799	0.125867			0.412301	21.39	21.23	0.2	0.179419	0.179419						0.205489			0.87017							32.2134	32.13	21.5559	21.89	42.4409	42.4269	27.7994
13.95	10.82	10.64	0.13	10.649	0.140519					0.230696				22.517	28.04	27.678	0.12	27.501	0.117733			0.412584	21.39	21.23	0.2	0.179268	0.179268						0.206507			0.868266							32.243	32.13	21.5984	21.91	42.4388	42.4068	27.5015
13.967	10.823	10.644	0.13	10.661	0.141156					0.234037				22.534	28.043	27.671	0.12	27.485	0.1282			0.412864	21.39	21.23	0.2	0.179664	0.179664						0.207695			0.86804							32.25	32.13	21.6385	21.9	42.3862	42.3734	27.4854
13.983	10.83	10.65	0.13	10.657	0.141548					0.239007				22.55	27.9	27.503	0.14	27.431	0.125133			0.413137	21.39	21.23	0.2	0.179306	0.179306						0.209957			0.869416							32.1924	32.1297	21.6643	21.94	42.3354	42.4081	27.431
14	10.823	10.645	0.13	10.667	0.141081					0.245667				22.567	27.92	27.529	0.137	27.564	0.121667			0.413421	21.39	21.2323	0.2	0.179098	0.179098						0.21041			0.870001							32.155	32.1273	21.6986	21.96	42.3711	42.4663	27.5642
14.017	10.84	10.66	0.13	10.662	0.14077					0.250904				22.584	27.94	27.543	0.14	27.663	0.133133			0.413695	21.46	21.2977	0.2	0.179419	0.179419						0.210919			0.870774							32.1333	32.1003	21.7386	22	42.4187	42.4682	27.6635
14.033	10.837	10.655	0.13	10.658	0.141141					0.253163				22.6	27.953	27.556	0.14	27.547	0.147933			0.413981	21.39	21.23	0.2	0.180324	0.180324						0.212616			0.871264							32.1548	32.1093	21.7859	22.03	42.3971	42.4164	27.5466
14.05	10.82	10.64	0.13	10.664	0.141548					0.252889				22.617	27.96	27.562	0.14	27.504	0.158067			0.414259	21.39	21.23	0.2	0.180418	0.180418						0.214633			0.87117							32.1849	32.0827	21.8143	22.03	42.4019	42.4179	27.5044
14.067	10.823	10.645	0.13	10.677	0.141259					0.251504				22.634	27.953	27.559	0.14	27.679	0.164067			0.414532	21.39	21.2277	0.2	0.180569	0.180569						0.216707			0.869831							32.2232	32.102	21.8344	22.06	42.4493	42.4507	27.6789
14.083	10.85	10.67	0.13	10.701	0.140489					0.24923				22.65	27.997	27.615	0.133	27.715	0.176			0.414815	21.32	21.16	0.2	0.180852	0.180852						0.217989			0.868229							32.2217	32.1103	21.8328	22.08	42.4647	42.4511	27.715
14.1	10.857	10.677	0.13	10.709	0.140504					0.2464				22.667	28.06	27.681	0.13	27.793	0.1506			0.415099	21.32	21.1623	0.2	0.181191	0.181191						0.21829			0.864402							32.2035	32.1207	21.8518	22.08	42.4225	42.4349	27.7928
14.117	10.86	10.68	0.13	10.705	0.141222					0.244541				22.684	28.073	27.704	0.123	27.669	0.139067			0.415379	21.39	21.23	0.2	0.18104	0.18104						0.218403			0.863308							32.1917	32.1393	21.8529	22.12	42.3795	42.4395	27.669
14.133	10.86	10.68	0.13	10.699	0.141141					0.245585				22.7	28.05	27.688	0.12	27.593	0.1314			0.415648	21.39	21.2323	0.2	0.180625	0.180625						0.217781			0.86378							32.165	32.1197	21.8859	22.12	42.413	42.4778	27.5934
14.15	10.86	10.681	0.13	10.704	0.140178					0.249593				22.717	28.057	27.695	0.12	27.687	0.129267			0.415924	21.46	21.3	0.2	0.18023	0.18023						0.21682			0.865816							32.1766	32.1097	21.9359	22.15	42.4466	42.4947	27.687
14.167	10.88	10.7	0.13	10.724	0.13997					0.256778				22.734	28.06	27.698	0.12	27.591	0.126133			0.416212	21.46	21.3	0.2	0.180588	0.180588						0.215293			0.869624							32.1966	32.1003	21.9644	22.17	42.4607	42.4835	27.5908
14.183	10.883	10.703	0.13	10.707	0.140696					0.263148				22.75	28.063	27.7	0.12	27.524	0.128133			0.416484	21.46	21.3	0.2	0.180192	0.180192						0.214237			0.872753							32.1832	32.11	21.9916	22.2	42.4798	42.4976	27.5238
14.2	10.88	10.7	0.13	10.726	0.140896					0.266593				22.767	28.04	27.677	0.12	27.716	0.115			0.416771	21.46	21.3	0.2	0.180399	0.180399						0.214727			0.875336							32.1883	32.1097	22	22.22	42.5273	42.5539	27.7163
14.217	10.88	10.701	0.13	10.733	0.139644					0.266881				22.784	28.02	27.667	0.12	27.876	0.126467			0.417046	21.46	21.3023	0.2	0.179928	0.179928						0.21697			0.878239							32.1984	32.1003	21.9928	22.2	42.5674	42.5842	27.8762
14.233	10.9	10.72	0.13	10.733	0.138252					0.264852				22.8	28.14	27.781	0.12	27.963	0.118333			0.417321	21.53	21.37	0.2	0.179739	0.179739						0.217593			0.880181							32.1749	32.1103	21.9755	22.22	42.5609	42.5969	27.9632
14.25	10.893	10.714	0.13	10.731	0.136911					0.260719				22.817	28.18	27.83	0.113	27.858	0.1054			0.4176	21.53	21.37	0.2	0.179249	0.179249						0.217046			0.882104							32.17	32.119	21.9772	22.23	42.5787	42.6136	27.8578
14.267	10.9	10.72	0.13	10.73	0.135681					0.256904				22.834	28.187	27.853	0.103	27.748	0.0754			0.417879	21.53	21.3723	0.2	0.178514	0.178514						0.217008			0.882311							32.17	32.09	21.9944	22.24	42.5857	42.6329	27.7477
14.283	10.9	10.718	0.13	10.738	0.13437					0.25363				22.85	28.167	27.839	0.1	27.741	0.0544			0.418162	21.6	21.44	0.2	0.177364	0.177364						0.217065			0.883292							32.145	32.0823	22.0072	22.27	42.5859	42.6556	27.741
14.3	10.87	10.691	0.13	10.732	0.133363					0.251956				22.867	28.14	27.812	0.1	27.707	0.0524667			0.418433	21.6	21.44	0.2	0.17693	0.17693						0.217951			0.884442							32.14	32.092	22.0389	22.25	42.6557	42.7124	27.7075
14.317	10.88	10.701	0.13	10.72	0.132222					0.253674				22.884	28.117	27.777	0.107	27.773	0.0533333			0.418713	21.6	21.44	0.2	0.176402	0.176402						0.218988			0.884442							32.1651	32.0913	22.0644	22.25	42.7113	42.7483	27.773
14.333	10.89	10.71	0.13	10.719	0.131133					0.260474				22.9	28.09	27.75	0.11	27.575	0.0674667			0.418994	21.6	21.44	0.2	0.176346	0.176346						0.219478			0.885139							32.1616	32.0723	22.0845	22.29	42.7188	42.7547	27.5746
14.35	10.89	10.71	0.13	10.739	0.130015					0.270067				22.917	28.15	27.803	0.11	27.959	0.0743333			0.419279	21.6	21.44	0.2	0.176666	0.176666						0.219025			0.88365							32.1348	32.082	22.0973	22.31	42.7339	42.7596	27.9593
14.367	10.887	10.707	0.13	10.746	0.129593					0.279978				22.934	28.107	27.765	0.113	28.072	0.0787333			0.419554	21.6	21.44	0.2	0.177515	0.177515						0.218535			0.880822							32.1468	32.082	22.1072	22.32	42.7165	42.7339	28.0719
14.383	10.89	10.71	0.13	10.747	0.130296					0.286511				22.95	28.22	27.912	0.09	27.959	0.0788			0.419828	21.6	21.44	0.2	0.177948	0.177948						0.218177			0.878522							32.1667	32.0827	22.1173	22.33	42.733	42.7425	27.9595
14.4	10.89	10.713	0.13	10.764	0.131904					0.289637				22.967	28.217	27.891	0.097	27.827	0.0725333			0.420113	21.6	21.44	0.2	0.178307	0.178307						0.219007			0.87724							32.2203	32.102	22.12	22.32	42.7878	42.7842	27.8269
14.417	10.93	10.75	0.13	10.772	0.132015					0.288459				22.984	28.14	27.834	0.09	27.705	0.0606667			0.420397	21.6	21.44	0.2	0.178589	0.178589						0.218893			0.876656							32.2132	32.102	22.1128	22.34	42.8115	42.8262	27.7052
14.433	10.933	10.753	0.13	10.784	0.130978					0.284378				23	28.17	27.856	0.09	27.659	0.0431333			0.420666	21.6	21.44	0.2	0.178797	0.178797						0.219176			0.874695							32.2268	32.1103	22.1317	22.35	42.8437	42.8705	27.6586
14.45	10.93	10.75	0.13	10.778	0.130681					0.27863				23.017	28.09	27.759	0.1	27.503	0.0482667			0.420947	21.6	21.44	0.2	0.178702	0.178702						0.21927			0.87117							32.1527	32.12	22.1762	22.37	42.8467	42.8736	27.5034
14.467	10.937	10.758	0.13	10.785	0.13217					0.271963				23.034	28.017	27.663	0.113	27.441	0.0474			0.421222	21.6	21.4423	0.2	0.17776	0.17776						0.219346			0.866023							32.0812	32.1193	22.2046	22.37	42.8378	42.8636	27.4408
14.483	10.96	10.779	0.13	10.791	0.1338					0.263852				23.05	27.967	27.592	0.127	27.587	0.0857333			0.421501	21.67	21.51	0.2	0.176911	0.176911						0.219252			0.861216							32.1206	32.0993	22.21	22.37	42.8388	42.8525	27.5871
14.5	10.95	10.772	0.13	10.802	0.134756					0.256607				23.067	27.953	27.558	0.137	27.437	0.0929333			0.42178	21.67	21.51	0.2	0.17627	0.17627						0.218611			0.857615							32.13	32.072	22.21	22.4	42.8196	42.8263	27.4369
14.517	10.98	10.8	0.13	10.816	0.134993					0.251859				23.084	27.903	27.511	0.14	28.022	0.0930667			0.422062	21.67	21.5123	0.2	0.176497	0.176497						0.21829			0.857389							32.1046	32.0717	22.2172	22.41	42.7838	42.789	28.0225
14.533	10.977	10.795	0.13	10.818	0.135548					0.251904				23.1	27.98	27.599	0.14	28.464	0.1172			0.422343	21.74	21.58	0.2	0.176063	0.176063						0.219893			0.85852							32.0576	32.0613	22.22	22.41	42.7319	42.7597	28.4641
14.55	10.96	10.782	0.13	10.809	0.136548					0.254459				23.117	28.217	27.855	0.127	28.39	0.101333			0.422622	21.74	21.58	0.2	0.175743	0.175743						0.221307			0.858727							32.0585	32.034	22.2345	22.42	42.7175	42.7699	28.3903
14.567	10.99	10.809	0.13	10.799	0.138215					0.255511				23.134	28.39	28.118	0.07	28.188	0.0786667			0.422901	21.74	21.58	0.2	0.175573	0.175573						0.221231			0.860254							32.0855	32.0337	22.2473	22.42	42.7355	42.8016	28.1883
14.583	10.98	10.801	0.13	10.807	0.139644					0.25363				23.15	28.397	28.091	0.077	27.927	0.0509333			0.423175	21.74	21.5777	0.2	0.176176	0.176176						0.220157			0.862592							32.1323	32.025	22.25	22.45	42.6989	42.7857	27.9268
14.6	10.99	10.81	0.13	10.818	0.140548					0.249548				23.167	28.1	27.815	0.08	27.618	0.0681333			0.423458	21.67	21.51	0.2	0.176968	0.176968						0.220383			0.864345							32.2001	32.0543	22.2645	22.46	42.6464	42.7395	27.6175
14.617	10.983	10.804	0.13	10.82	0.140756					0.242711				23.184	28.167	27.881	0.077	27.845	0.0698667			0.423733	21.67	21.51	0.2	0.178024	0.178024						0.219044			0.865608							32.2611	32.064	22.27	22.47	42.602	42.68	27.8447
14.633	10.99	10.81	0.13	10.828	0.140815					0.235615				23.2	28.15	27.82	0.1	27.703	0.0634			0.424012	21.67	21.51	0.2	0.178929	0.178929						0.2178			0.864194							32.2616	32.066	22.2627	22.46	42.5323	42.5966	27.7029
14.65	10.99	10.811	0.13	10.838	0.140711					0.229067				23.217	28.097	27.752	0.107	27.453	0.0667333			0.4243	21.67	21.51	0.2	0.18023	0.18023						0.217442			0.863968							32.26	32.1403	22.2673	22.47	42.4311	42.4956	27.4535
14.667	11.01	10.83	0.13	10.826	0.141348					0.223444				23.234	28.003	27.648	0.117	27.649	0.091			0.42457	21.67	21.51	0.2	0.180663	0.180663						0.217197			0.862931							32.2685	32.1503	22.27	22.49	42.3852	42.4416	27.6488
14.683	11.007	10.827	0.13	10.84	0.141326					0.217822				23.25	28.017	27.664	0.12	28.151	0.0958			0.42485	21.67	21.51	0.2	0.181134	0.181134						0.216028			0.861838							32.236	32.168	22.2773	22.49	42.3641	42.4052	28.1509
14.7	11.01	10.83	0.13	10.85	0.140385					0.21277				23.267	28.14	27.786	0.12	28.152	0.0906667			0.425125	21.67	21.5123	0.2	0.181361	0.181361						0.215311			0.861329							32.1705	32.167	22.2947	22.5	42.3714	42.4044	28.1523
14.717	11.013	10.834	0.13	10.87	0.138941					0.210519				23.284	28.243	27.909	0.107	28.052	0.0811333			0.425409	21.74	21.58	0.2	0.181757	0.181757						0.213671			0.857992							32.1089	32.138	22.3073	22.48	42.3359	42.3967	28.0516
14.733	11.02	10.84	0.13	10.863	0.138615					0.213304				23.3	28.29	27.978	0.093	28.067	0.0736667			0.425686	21.74	21.58	0.2	0.18219	0.18219						0.213313			0.854466							32.0831	32.1367	22.3392	22.5	42.3188	42.3522	28.0669
14.75	11.013	10.835	0.13	10.887	0.138941					0.220133				23.317	28.32	28.024	0.083	28.03	0.0752667			0.42597	21.74	21.5823	0.2	0.182812	0.182812						0.213125			0.853147							32.1055	32.0893	22.3794	22.5	42.3736	42.3433	28.0295
14.767	11.04	10.859	0.13	10.881	0.138637					0.229756				23.334	28.323	28.027	0.08	27.692	0.0846			0.426247	21.81	21.6477	0.2	0.182718	0.182718						0.21369			0.851525							32.1185	32.0623	22.3973	22.54	42.4478	42.3875	27.6925
14.783	11.03	10.85	0.13	10.871	0.137741					0.239593				23.35	28.24	27.93	0.09	27.985	0.0785333			0.426521	21.74	21.5823	0.2	0.182756	0.182756						0.213898			0.852204							32.1285	32.0717	22.4	22.57	42.4636	42.4073	27.9849
14.8	11.037	10.855	0.13	10.869	0.136837					0.248533				23.367	28.217	27.923	0.087	28.174	0.0953333			0.426804	21.81	21.6523	0.2	0.184094	0.184094						0.213464			0.852091							32.1556	32.0627	22.3927	22.54	42.4193	42.4011	28.1736
14.817	11.02	10.84	0.13	10.87	0.136222					0.257052				23.384	28.33	28.04	0.08	28.082	0.103267			0.427078	21.88	21.7177	0.2	0.18449	0.18449						0.21403			0.847076							32.1861	32.0823	22.3827	22.54	42.3499	42.3849	28.0818
14.833	11.023	10.847	0.13	10.878	0.136481					0.265311				23.4	28.337	28.037	0.083	27.992	0.115733			0.427357	21.81	21.6523	0.2	0.184886	0.184886						0.214425			0.839498							32.19	32.0917	22.3726	22.55	42.3452	42.3888	27.9918
14.85	11.08	10.899	0.13	10.902	0.136852					0.273044				23.417	28.29	27.997	0.08	27.858	0.114067			0.427639	21.88	21.7177	0.2	0.183981	0.183981						0.214652			0.83158							32.1815	32.0823	22.326	22.54	42.3692	42.3993	27.8576
14.867	11.063	10.884	0.13	10.923	0.136696					0.280111				23.434	28.25	27.954	0.08	27.607	0.135			0.427922	21.81	21.6523	0.2	0.183152	0.183152						0.213747			0.828997							32.1885	32.0927	22.31	22.54	42.3287	42.3534	27.607
14.883	11.07	10.89	0.13	10.923	0.135748					0.284778				23.45	28.17	27.857	0.087	27.345	0.1236			0.428194	21.88	21.72	0.2	0.182473	0.182473						0.212653			0.831391							32.1987	32.12	22.31	22.51	42.3509	42.3675	27.3449
14.9	11.063	10.885	0.13	10.933	0.134444					0.286889				23.467	28.027	27.685	0.103	27.281	0.108133			0.42847	21.88	21.72	0.2	0.18268	0.18268						0.213294			0.83978							32.2	32.1203	22.31	22.51	42.3795	42.3873	27.2807
14.917	11.08	10.9	0.13	10.936	0.133133					0.287896				23.484	27.897	27.527	0.123	27.576	0.104533			0.428758	21.88	21.7223	0.2	0.182134	0.182134						0.215274			0.851902							32.2	32.1297	22.3247	22.5	42.3638	42.385	27.5756
14.933	11.077	10.895	0.13	10.917	0.132874					0.288763				23.5	27.873	27.472	0.143	27.582	0.1166			0.429037	21.95	21.7923	0.2	0.181248	0.181248						0.216028			0.863478							32.1914	32.1207	22.3522	22.52	42.3529	42.4191	27.5821
14.95	11.06	10.88	0.13	10.913	0.133319					0.289341				23.517	27.913	27.499	0.15	27.557	0.151267			0.429314	22.02	21.86	0.2	0.179815	0.179815						0.215877			0.871679							32.19	32.1397	22.3746	22.54	42.3831	42.4272	27.5575
14.967	11.067	10.888	0.13	10.909	0.133193					0.28883				23.534	27.937	27.518	0.15	27.471	0.1478			0.429586	22.02	21.86	0.2	0.179155	0.179155						0.215349			0.876373							32.1985	32.13	22.3948	22.54	42.3463	42.387	27.471
14.983	11.08	10.899	0.13	10.901	0.131785					0.285926				23.55	27.907	27.498	0.15	27.408	0.125133			0.429874	22.02	21.8577	0.2	0.178929	0.178929						0.213445			0.879389							32.2086	32.13	22.4146	22.57	42.2978	42.3281	27.408
15	11.06	10.88	0.13	10.892	0.130022					0.281993				23.567	28	27.581	0.15	27.832	0.129733			0.430151	21.95	21.7923	0.2	0.179494	0.179494						0.211334			0.87937							32.2014	32.13	22.42	22.56	42.3427	42.3485	27.8323
15.017	11.057	10.877	0.13	10.898	0.130274					0.279385				23.584	27.957	27.551	0.15	27.797	0.123			0.430427	22.02	21.86	0.2	0.179607	0.179607						0.209543			0.877881							32.2172	32.1307	22.42	22.59	42.3591	42.3522	27.7971
15.033	11.06	10.88	0.13	10.912	0.131415					0.277889				23.6	28.1	27.738	0.12	27.741	0.116533			0.430709	22.02	21.86	0.2	0.179966	0.179966						0.208675			0.876128							32.22	32.158	22.4127	22.59	42.3372	42.3506	27.7412
15.05	11.063	10.885	0.13	10.924	0.132207					0.277837				23.617	28.097	27.725	0.123	27.636	0.1402			0.430986	22.02	21.86	0.2	0.178929	0.178929						0.207657			0.872829							32.2028	32.1577	22.3952	22.59	42.3269	42.3584	27.6362
15.067	11.08	10.9	0.13	10.935	0.132252					0.277941				23.634	28.05	27.703	0.11	27.464	0.168267			0.431262	22.02	21.86	0.2	0.178193	0.178193						0.206602			0.872339							32.1914	32.148	22.39	22.58	42.3125	42.3695	27.4645
15.083	11.08	10.901	0.13	10.947	0.131459					0.278422				23.65	28.01	27.652	0.117	27.464	0.163133			0.431539	22.02	21.86	0.2	0.17742	0.17742						0.206055			0.873526							32.2244	32.1483	22.3752	22.56	42.3331	42.3929	27.4635
15.1	11.1	10.92	0.13	10.95	0.131133					0.281067				23.667	27.983	27.613	0.127	27.956	0.146667			0.431825	22.02	21.86	0.2	0.176817	0.176817						0.206149			0.873168							32.1956	32.1583	22.3626	22.59	42.3381	42.3733	27.9565
15.117	11.1	10.919	0.13	10.958	0.131304					0.287659				23.684	28.027	27.653	0.13	28.003	0.139467			0.432099	22.02	21.86	0.2	0.176893	0.176893						0.205697			0.873884							32.1728	32.3913	22.3748	22.56	42.2671	42.3028	28.0028
15.133	11.09	10.91	0.13	10.954	0.1318					0.298807				23.7	28.117	27.751	0.123	27.818	0.1368			0.43238	22.02	21.86	0.2	0.177741	0.177741						0.205829			0.874035							32.1614	32.3704	22.4021	22.59	42.2994	42.3022	27.818
15.15	11.093	10.914	0.13	10.953	0.132533					0.312185				23.717	28.15	27.796	0.113	27.619	0.148067			0.432656	22.02	21.86	0.2	0.178043	0.178043						0.204905			0.874808							32.1255	32.321	22.4174	22.58	42.3982	42.3651	27.619
15.167	11.1	10.92	0.13	10.949	0.132756					0.325222				23.734	28.097	27.745	0.11	27.566	0.1506			0.432938	22.02	21.8623	0.2	0.179098	0.179098						0.202925			0.874507							32.1027	32.2894	22.42	22.58	42.4387	42.3876	27.566
15.183	11.1	10.92	0.13	10.949	0.132652					0.337859				23.75	27.99	27.611	0.13	27.515	0.155133			0.433214	22.09	21.93	0.2	0.179551	0.179551						0.202209			0.872112							32.126	32.211	22.4274	22.6	42.3876	42.3613	27.5152
15.2	11.1	10.921	0.13	10.946	0.132615					0.349563				23.767	28	27.635	0.127	27.582	0.1152			0.433499	22.09	21.9277	0.2	0.179984	0.179984						0.20202			0.869944							32.1472	32.1813	22.43	22.59	42.353	42.3615	27.5815
15.217	11.11	10.93	0.13	10.962	0.133059					0.36157				23.784	28.12	27.755	0.12	27.964	0.109333			0.43377	22.02	21.8623	0.2	0.179796	0.179796						0.201097			0.869058							32.1327	32.1613	22.4522	22.61	42.371	42.3953	27.9635
15.233	11.11	10.93	0.13	10.952	0.13343					0.371037				23.8	28.077	27.713	0.123	27.941	0.1184			0.434044	22.09	21.9277	0.2	0.180116	0.180116						0.200116			0.868361							32.1127	32.142	22.4452	22.6	42.3533	42.3564	27.9407
15.25	11.11	10.929	0.13	10.942	0.134007					0.374363				23.817	28.14	27.814	0.1	27.584	0.109933			0.434323	22.02	21.86	0.2	0.181116	0.181116						0.201474			0.866966							32.0838	32.141	22.4027	22.6	42.3705	42.3396	27.5839
15.267	11.1	10.92	0.13	10.942	0.134289					0.368941				23.834	28.147	27.813	0.103	27.649	0.102467			0.434603	22.02	21.86	0.2	0.182341	0.182341						0.203189			0.867192							32.0282	32.1107	22.39	22.6	42.3544	42.3135	27.6489
15.283	11.1	10.92	0.13	10.963	0.134548					0.356444				23.85	28.12	27.791	0.1	27.597	0.0982667			0.434888	22.02	21.8623	0.2	0.182718	0.182718						0.203585			0.868323							31.9851	32.0713	22.3826	22.58	42.3341	42.3405	27.5965
15.3	11.107	10.925	0.13	10.957	0.134556					0.339207				23.867	28.073	27.733	0.107	27.741	0.0957333			0.435165	22.09	21.93	0.2	0.183001	0.183001						0.203057			0.869228							31.9107	32.05	22.3949	22.59	42.3222	42.3602	27.741
15.317	11.09	10.91	0.13	10.952	0.134089					0.319356				23.884	28.043	27.686	0.117	27.381	0.104267			0.435439	22.09	21.9323	0.2	0.182134	0.182134						0.201907			0.870774							31.8563	31.9902	22.4223	22.58	42.3507	42.3924	27.3805
15.333	11.097	10.918	0.13	10.957	0.134185					0.297948				23.9	28.02	27.656	0.12	27.615	0.117933			0.435719	22.16	22	0.2	0.180984	0.180984						0.202096			0.873319							31.8324	31.937	22.4449	22.59	42.3697	42.4145	27.615
15.35	11.12	10.94	0.13	10.959	0.134333					0.274652				23.917	27.997	27.622	0.127	27.599	0.111			0.435998	22.16	22.0023	0.2	0.18006	0.18006						0.202718			0.874431							31.8033	31.9344	22.4574	22.61	42.3697	42.4021	27.5993
15.367	11.117	10.938	0.13	10.972	0.134674					0.248415				23.934	27.99	27.61	0.13	27.462	0.0918667			0.436276	22.23	22.07	0.2	0.178985	0.178985						0.204735			0.87198							31.8087	31.857	22.46	22.62	42.3412	42.3693	27.4619
15.383	11.14	10.959	0.13	10.972	0.13503					0.221356				23.95	27.99	27.606	0.13	27.483	0.144933			0.436554	22.23	22.0677	0.2	0.179362	0.179362						0.20662			0.868606							31.81	31.8562	22.46	22.62	42.3694	42.3569	27.4828
15.4	11.13	10.95	0.13	10.987	0.1354					0.197444				23.967	27.94	27.542	0.14	27.72	0.145			0.436833	22.16	22.0023	0.2	0.179381	0.179381						0.207921			0.864741							31.7926	31.8307	22.445	22.61	42.392	42.4054	27.72
15.417	11.13	10.952	0.13	11.003	0.136015					0.178733				23.984	27.937	27.525	0.14	27.223	0.145467			0.437122	22.23	22.0677	0.2	0.179155	0.179155						0.207808			0.858463							31.755	31.791	22.4251	22.63	42.4019	42.4306	27.2235
[truncated: 6,388 more rows]
[truncated: 13 more columns]
