# Supplementary material for: A portable feedback-controlled pump for monitoring eye outflow facility in conscious rats
Source: PLoS One. 2023 Jan 11;18(1):e0280332. doi: 10.1371/journal.pone.0280332 (PMC9833506; doi:10.1371/journal.pone.0280332)
Supplement: S2 Appendix — (ZIP) [file pone.0280332.s002.zip › Fig_5.xlsx]

## Sheet: Sheet1
Constant Flow Outflow Facility Measurement Raw						Constant Flow Outflow Facility Steady State Values					Proportional Feedback Outflow Facility Measurement Raw					Proportional Feedback Outflow Facility Steady State Values							Individual Facility Estimates				Individual Resting IOP Estimates			Animal 1						Animal 2						Animal 3						Animal 4
Time (min)	Ps (mmHg)	Flow (ul/min)	Flow Measured (ul/min)	Flow Measured 10s moving avg (ul/min)		Programmed Flow (ul/min)	Pe (mmHg)	Measured Flow (ul/min)	Measured Flow std (ul/min)		Time (min)	Ps (mmHg)	Flow (ul/min)	Flow Measured (ul/min)		Programmed Flow (ul/min)	Programmed Flow std (ul/min)	Pe (mmHg)	Measured Flow (ul/min)	Measured Flow std (ul/min)			System	Measured			System	Measured		Prog Flow (ul/min)	Pressure (mmHg)	std (mmHg)	Measured Flow (ul/min)	std (ul/min		Prog Flow (ul/min)	Pressure (mmHg)	std (mmHg)	Measured Flow (ul/min)	std (ul/min		Prog Flow (ul/min)	Pressure (mmHg)	std (mmHg)	Measured Flow (ul/min)	std (ul/min		Prog Flow (ul/min)	Pressure (mmHg)
-29.0024	30.97	0	1.923	0.701187		0.2	30.553	0.208	0.07		-6.67031	14.57	0	0.015		0.084	0.005	23.709	0.092	0.015			20.6187	19.2161			21.4915	22.5056		0.2	30.553	0.161	0.178	0.07		0.2	26.906	0.191	0.167	0.029		0	10.221	0.223	0	0.012		0	18.277
-28.9858	30.62	0	1.715	0.600125		0.4	43.554	0.367	0.188		-6.65359	14.57	0	0.01		0.141	0.012	28.321	0.158	0.019			29.1953	30.9588			19.8952	22.7777		0.4	43.554	0.388	0.337	0.188		0.4	32.476	2.932	0.259	0.08		0.23621	18.647	0.078	0.222	0.05		0.2	30.643
-28.9694	30.41	0	1.362	0.504437		0.6	48.435	0.565	0.222		-6.63651	14.57	0	0.004		0.261	0.011	32.723	0.267	0.025			20	20.1946			8.21364	8.72065		0.6	48.435	0.484	0.535	0.222		0.6	43.281	0.403	0.589	0.088		0.410904	24.77	0.08	0.4	0.073		0.4	43.089
-28.9522	30.13	0	1.063	0.425625		0.8	60.423	0.766	0.138		-6.61949	14.43	0	0.013		0.398	0.032	37.194	0.386	0.037			22.1316	21.6916			20.8161	21.8867		0.8	60.423	0.352	0.736	0.138		0.8	46	1.131	0.758	0.083		0.520042	39.009	0.136	0.508	0.106		0.6	48.939
-28.9354	29.92	0	0.886	0.362							-6.60294	14.57	0	0.018		0.461	0.034	41.975	0.457	0.042			22.6388	22.4317			9.81014	12.6234								1	53.569	2.228	0.962	0.14		0.665993	44.556	0.179	0.656	0.164		0.8	55.392
-28.9185	29.64	0	0.723	0.308							-6.58573	14.57	0	0.017									25.137	24.9987			12.9611	15.8165														0.901678	48.82	0.309	0.914	0.15		1	64.109
-28.9024	29.43	0	0.572	0.26725							-6.56893	14.43	0	0.015									26.0536	25.5229			16.9067	19.5188
-28.8854	29.22	0	0.406	0.240813							-6.55199	14.43	0	0.013									23.334	22.487			12.0997	14.5287
-28.8686	29.08	0	0.358	0.225312							-6.53505	14.43	0	0.01									22.2317	21.075			20.6846	19.8781
-28.852	28.87	0	0.361	0.215062							-6.51803	14.43	0	0.011									18.0419	18.338			14.6228	16.2551		0.0206187	-0.443127		0.0192161	-0.43247		0.0291953	-0.580846		0.0309588	-0.705171		0.02	-0.164273		0.0201946	-0.17611		0.0221316	-0.460693
-28.8354	28.66	0	0.29	0.206							-6.50071	14.43	0	0.006									18.1608	20.2793			19.1264	23.1984		Facility_prog			Facility_measured			Facility_prog			Facility_measured			Facility_prog			Facility_measured			Facility_prog
-28.8183	28.59	0	0.142	0.198437							-6.48415	14.43	0	0.004								mean	22.504	22.4721		mean	16.0571	17.9736
-28.8015	28.38	0	0.148	0.193062							-6.46677	14.57	0	0.012								std	3.37378	3.57722		std	4.75725	4.75353
-28.7851	28.1	0	0.218	0.183375							-6.44978	14.57	0	0.008
-28.7684	27.89	0	0.26	0.16775							-6.43325	14.57	0	0.01
-28.7513	27.61	0	0.312	0.1505							-6.41619	14.43	0	0.009
-28.7349	27.47	0	0.306	0.129625							-6.39923	14.57	0	0.016
-28.7177	27.4	0	0.184	0.111562							-6.38231	14.43	0	0.017
-28.7013	27.33	0	0.101	0.103563							-6.36502	14.43	0	0.011
-28.6843	27.26	0	0.045	0.104438							-6.34803	14.43	0	0.013
-28.6674	27.19	0	0.022	0.111625							-6.33139	14.43	0	0.005
-28.651	27.06	0	0.071	0.117438							-6.31432	14.43	0	0.01
-28.6341	26.85	0	0.149	0.11775							-6.29711	14.43	0	0.002
-28.6174	26.71	0	0.158	0.110937							-6.28043	14.43	0	0.008
-28.6008	26.57	0	0.194	0.0975							-6.26342	14.43	0	0.013
-28.5841	26.36	0	0.216	0.0818125							-6.24616	14.43	0	0.005
-28.5669	26.29	0	0.169	0.0586875							-6.2292	14.43	0	0.008
-28.5505	26.22	0	0.056	0.0385							-6.21214	14.43	0	0.022
-28.5335	26.15	0	-0.007	0.0293125							-6.19556	14.43	0	0.021
-28.5171	26.01	0	-0.032	0.0328125							-6.17861	14.43	0	-0.005
-28.5001	25.94	0	-0.016	0.0981935							-6.16156	14.57	0	0.016
-28.4835	25.87	0	-0.022	0.0936129							-6.14463	14.57	0	0.017
-28.4665	25.66	0	0.017	0.0907097							-6.1273	14.57	0	0.013
-28.4494	25.59	0	0.056	0.0887419							-6.11063	14.57	0	0.009
-28.4333	25.45	0	0.115	0.0863871							-6.09372	14.57	0	0.009
-28.4162	25.24	0	0.16	0.0822581							-6.07679	14.57	0	0.022
-28.3997	25.1	0	0.115	0.0773871							-6.05971	14.57	0	0.012
-28.3829	25.03	0	0.076	0.0704194							-6.04243	14.57	0	0.01
-28.366	25.03	0	0.04	0.061871							-6.02558	14.57	0	0.008
-28.3492	25.03	0	-0.057	0.0542581							-6.00891	14.57	0	0.017
-28.3328	25.03	0	-0.057	0.0478065							-5.99148	14.57	0	0.005
-28.3155	25.03	0	-0.154	0.0438387							-5.97491	14.43	0	-0.002
-28.2992	25.03	0	-0.154	0.0445484							-5.95799	14.43	0	0.008
-28.2826	24.89	0	-0.091	0.0497742							-5.94029	14.43	0	0.01
-28.2655	24.75	0	0.049	0.0525484							-5.92366	14.43	0	0.017
-28.2487	24.68	0	0.093	0.0526774							-5.90709	14.3	0	0.012
-28.2317	24.4	0	0.17	0.0501935							-5.88978	14.3	0	0.027
-28.2152	24.33	0	0.216	0.0474194							-5.87308	14.3	0	0.027
-28.1987	24.33	0	0.123	0.0430645							-5.85617	14.3	0	0.019
-28.1817	24.33	0	0.028	0.038							-5.83881	14.16	0	0.013
-28.1652	24.4	0	-0.083	0.0334839							-5.82194	14.3	0	0.028
-28.1481	24.4	0	-0.129	0.0274194							-5.80524	14.16	0	0.028
-28.1318	24.47	0	-0.145	0.0239355							-5.78787	14.16	0	0.022
-28.1146	24.4	0	-0.116	0.0238065							-5.77128	14.16	0	0.023
-28.098	24.33	0	-0.078	0.0266452							-5.75383	14.16	0	0.031
-28.0814	24.19	0	-0.006	0.0310645							-5.73692	14.16	0	0.029
-28.0648	23.98	0	0.093	0.0327097							-5.72007	14.03	0	0.015
-28.0476	23.84	0	0.191	0.0334839							-5.70311	14.16	0	0.012
-28.0309	23.7	0	0.218	0.0320645							-5.686	14.16	0	0.009
-28.0143	23.7	0	0.079	0.0294194							-5.66932	14.16	0	0.019
-27.9976	23.7	0	-0.028	0.0224839							-5.65248	14.16	0	0.007
-27.9806	23.77	0	-0.093	0.0161613							-5.63541	14.16	0	0.008
-27.9638	23.77	0	-0.108	0.00906452							-5.61815	14.16	0	0.005
-27.9475	23.77	0	-0.118	0.00103226							-5.60121	14.16	0	0.011
-27.9302	23.77	0	-0.101	-0.00383871							-5.58423	14.16	0	0.002
-27.9136	23.7	0	-0.025	-0.0026129							-5.56759	14.3	0	0.006
-27.8972	23.63	0	-0.028	0.00512903							-5.55019	14.3	0	0.01
-27.8802	23.56	0	0.007	0.0130645							-5.53286	14.3	0	0.01
-27.8632	23.35	0	0.072	0.0190323							-5.51665	14.3	0	0.009
-27.8462	23.21	0	0.128	0.0214839							-5.49973	14.3	0	0.013
-27.8301	23.21	0	0.08	0.0172581							-5.48252	14.43	0	0.012
-27.813	23.21	0	-0.006	0.0125161							-5.46575	14.43	0	0.009
-27.7963	23.28	0	-0.13	0.00458065							-5.44879	14.43	0	0.002
-27.7796	23.28	0	-0.198	-0.00619355							-5.43134	14.43	0	0.009
-27.7632	23.28	0	-0.173	-0.0166129							-5.41446	14.43	0	0.013
-27.7461	23.28	0	-0.166	-0.0214194							-5.39789	14.43	0	0.02
-27.7292	23.21	0	-0.103	-0.0203871							-5.38058	14.43	0	0.008
-27.7129	23.21	0	-0.05	-0.0174839							-5.36391	14.43	0	0.013
-27.6958	23.14	0	-0.033	-0.0109677							-5.34658	14.3	0	0.006
-27.679	23.07	0	-0.028	-0.0046129							-5.32963	14.3	0	0.015
-27.6625	22.93	0	0.066	-0.00145161							-5.31299	14.3	0	0.009
-27.6458	22.86	0	0.157	-0.00458065							-5.29604	14.3	0	0.008
-27.6287	22.79	0	0.117	-0.00887097							-5.27862	14.3	0	0.01
-27.6119	22.72	0	0.04	-0.0150645							-5.26204	14.3	0	0.02
-27.5956	22.79	0	-0.04	-0.0226452							-5.24507	14.3	0	0.011
-27.5772	22.86	0	-0.209	-0.0306452							-5.22777	14.3	0	0.012
-27.5617	22.86	0	-0.153	-0.0368065							-5.21116	14.3	0	0.011
-27.5449	22.93	0	-0.153	-0.0403548							-5.1942	14.3	0	0.02
-27.5282	23	0	-0.143	-0.0387097							-5.17687	14.3	0	0.011
-27.5111	22.86	0	-0.105	-0.0338387							-5.15983	14.3	0	0.01
-27.495	22.86	0	-0.07	-0.0264516							-5.14328	14.3	0	0.015
-27.4782	22.79	0	0.004	-0.0196774							-5.12633	14.3	0	0.017
-27.461	22.65	0	-0.003	-0.0150968							-5.109	14.3	0	0.005
-27.4444	22.44	0	0.094	-0.0137742							-5.09233	14.16	0	0.007
-27.4277	22.44	0	0.079	-0.0152258							-5.07541	14.16	0	0.006
-27.4113	22.44	0	-0.003	-0.0160645							-5.05845	14.3	0	0.015
-27.3942	22.44	0	-0.122	-0.0216452							-5.04143	14.3	0	0.006
-27.3774	22.51	0	-0.161	-0.0298065							-5.02446	14.16	0	0.004
-27.361	22.58	0	-0.185	-0.0367097							-5.00757	14.16	0	0.01
-27.3439	22.51	0	-0.163	-0.0412903							-4.99051	14.16	0	0.007
-27.3268	22.51	0	-0.12	-0.0429677							-4.97355	14.16	0	-0.003
-27.3103	22.51	0	-0.111	-0.038							-4.95663	14.16	0	-0.005
-27.2936	22.51	0	-0.116	-0.0345484							-4.93959	14.16	0	0.002
-27.2771	22.44	0	-0.079	-0.0326129							-4.92264	14.16	0	0.018
-27.2601	22.37	0	-0.047	-0.0274194							-4.90529	14.16	0	0.017
-27.2436	22.23	0	0.056	-0.0221935							-4.8884	14.16	0	0.01
-27.2269	22.16	0	0.044	-0.0193548							-4.87173	14.16	0	0.021
-27.2098	22.16	0	0.039	-0.0200968							-4.85483	14.16	0	0.018
-27.1933	22.16	0	-0.009	-0.0208387							-4.83772	14.16	0	0.011
-27.1766	22.09	0	-0.078	-0.0256774							-4.82083	14.03	0	0.017
-27.1595	22.16	0	-0.054	-0.0317419							-4.80386	14.16	0	0.002
-27.1428	22.23	0	-0.107	-0.035129							-4.7868	14.16	0	0.035
-27.126	22.16	0	-0.096	-0.0335484							-4.76952	14.03	0	0.015
-27.1091	22.23	0	-0.097	-0.0311613							-4.75264	14.03	0	-0.002
-27.0928	22.3	0	-0.102	-0.0276452							-4.7359	14.03	0	0.012
-27.0758	22.3	0	-0.092	-0.0244839							-4.71854	14.03	0	0.024
-27.0588	22.23	0	-0.055	-0.0211613							-4.70204	14.03	0	0.013
-27.0425	22.23	0	-0.046	-0.0171613							-4.68503	14.03	0	0.009
-27.0255	22.23	0	-0.093	-0.0129032							-4.66808	14.03	0	0.015
-27.0084	22.09	0	0.018	-0.0100323							-4.65112	14.03	0	0.005
-26.9924	22.09	0	0.057	-0.00822581							-4.63374	13.89	0	0.002
-26.9756	22.02	0	0.018	-0.0117419							-4.61714	13.89	0	0.013
-26.9589	22.02	0	-0.019	-0.0153548							-4.60019	14.03	0	0.021
-26.9417	22.02	0	-0.026	-0.0188065							-4.58276	13.89	0	0.013
-26.925	22.02	0	-0.056	-0.0212581							-4.56617	13.89	0	0.014
-26.9085	22.02	0	-0.109	-0.021							-4.5493	14.03	0	0.011
-26.8915	22.09	0	-0.108	-0.0221613							-4.5318	14.03	0	0.019
-26.8748	22.09	0	-0.073	-0.0220968							-4.51491	13.89	0	0.013
-26.8582	22.09	0	-0.087	-0.0211613							-4.49806	13.89	0	0.007
-26.8416	22.02	0	-0.076	-0.0198065							-4.48134	13.89	0	0.006
-26.8244	22.02	0	-0.065	-0.0174194							-4.46395	13.89	0	0.016
-26.808	21.95	0	-0.017	-0.0155484							-4.44743	13.89	0	0.015
-26.7909	21.81	0	0.013	-0.0128387							-4.43043	13.89	0	0.009
-26.7743	21.81	0	0.016	-0.00793548							-4.41301	13.89	0	0.016
-26.7573	21.74	0	0.01	-0.00309677							-4.39616	13.89	0	0.016
-26.7406	21.67	0	0.009	-0.00496774							-4.37918	13.89	0	0.02
-26.7239	21.67	0	-0.053	-0.00883871							-4.36231	13.89	0	0.011
-26.7072	21.74	0	-0.068	-0.0126452							-4.34541	13.89	0	0.012
-26.6908	21.74	0	-0.068	-0.0166129							-4.3283	13.76	0	0.008
-26.674	21.81	0	-0.085	-0.0204516							-4.31133	13.89	0	0.008
-26.6572	21.81	0	-0.07	-0.0219677							-4.29469	13.89	0	0.01
-26.6401	21.88	0	-0.09	-0.0211935							-4.2773	13.89	0	0.008
-26.6237	21.88	0	-0.105	-0.0199032							-4.26061	13.89	0	0.006
-26.6066	21.88	0	-0.067	-0.0197419							-4.24362	13.76	0	0.01
-26.5897	21.88	0	-0.055	-0.0174839							-4.22675	13.89	0	-0.003
-26.5734	21.81	0	-0.028	-0.0133226							-4.20959	13.89	0	0.009
-26.5563	21.81	0	-0.034	-0.00696774							-4.19245	13.76	0	0.013
-26.5399	21.67	0	0.029	-0.00380645							-4.17558	13.76	0	0.011
-26.523	21.53	0	0.106	-0.00403226							-4.15891	13.89	0	-0.004
-26.5061	21.53	0	0.057	-0.00787097							-4.14189	13.89	0	0.004
-26.4897	21.6	0	-0.04	-0.0112258							-4.12491	13.76	0	0.008
-26.4727	21.6	0	-0.063	-0.0149677							-4.10769	13.89	0	0.02
-26.4561	21.67	0	-0.1	-0.0168387							-4.09099	13.89	0	0.01
-26.4393	21.67	0	-0.142	-0.018							-4.07367	13.89	0	0.009
-26.4227	21.67	0	-0.145	-0.0177419							-4.05684	13.76	0	0.007
-26.4061	21.67	0	-0.103	-0.0184194							-4.03973	13.89	0	0.019
-26.389	21.67	0	-0.085	-0.0186774							-4.02315	13.89	0	0.009
-26.3723	21.67	0	-0.068	-0.0175484							-4.00582	13.76	0	0.007
-26.3556	21.67	0	-0.068	-0.0139355							-3.98913	13.76	0	0.013
-26.3389	21.6	0	-0.017	-0.0103871							-3.97221	13.76	0	0.017
-26.3225	21.46	0	0.053	-0.00670968							-3.95527	13.76	0	0.003
-26.3059	21.39	0	0.132	-0.00474194							-3.93801	13.76	0	0.01
-26.2887	21.39	0	0.081	-0.00409677							-3.92097	13.76	0	0.007
-26.2723	21.39	0	0.006	-0.00764516							-3.90437	13.89	0	0.017
-26.2557	21.39	0	-0.103	-0.0143226							-3.8873	13.76	0	0.009
-26.239	21.39	0	-0.094	-0.0200323							-3.87	13.76	0	0.008
-26.222	21.46	0	-0.107	-0.0216452							-3.85345	13.76	0	0.012
-26.2048	21.39	0	-0.111	-0.0225161							-3.83595	13.89	0	0.015
-26.1887	21.46	0	-0.104	-0.0232258							-3.81908	13.76	0	0.009
-26.1718	21.46	0	-0.06	-0.0213226							-3.80216	13.76	0	0.009
-26.155	21.46	0	-0.106	-0.0179032							-3.78514	13.76	0	0.007
-26.1386	21.46	0	-0.078	-0.0152581							-3.76852	13.76	0	0.01
-26.1215	21.39	0	-0.055	-0.0125484							-3.75122	13.76	0	0.009
-26.1051	21.39	0	0.007	-0.0128065							-3.73425	13.76	0	-0.001
-26.0885	21.25	0	0.043	-0.0115806							-3.71736	13.89	0	0.009
-26.0715	21.18	0	0.059	-0.0123871							-3.7007	13.76	0	0.011
-26.0549	21.11	0	0.033	-0.0142581							-3.68328	13.76	0	-0.002
-26.0382	21.11	0	-0.014	-0.0187419							-3.66639	13.76	0	0.004
-26.0215	21.18	0	-0.081	-0.0231935							-3.64974	13.89	0	0.005
-26.0044	21.18	0	-0.101	-0.0255484							-3.63274	13.76	0	0.009
-25.988	21.18	0	-0.12	-0.0245806							-3.61541	13.76	0	0.007
-25.9712	21.18	0	-0.09	-0.0242903							-3.59884	13.76	0	0.009
-25.9543	21.18	0	-0.09	-0.0234839							-3.58182	13.76	0	0.016
-25.9374	21.18	0	-0.122	-0.0215484							-3.56446	13.62	0	0.005
-25.9211	21.18	0	-0.083	-0.017871							-3.5477	13.76	0	-0.003
-25.9042	21.11	0	-0.039	-0.0163871							-3.53065	13.62	0	0.005
-25.8876	21.18	0	-0.021	-0.0132903							-3.51396	13.62	0	0.012
-25.871	21.11	0	-0.001	-0.0101613							-3.49701	13.62	0	0.005
-25.8542	21.11	0	-0.076	-0.00677419							-3.47964	13.62	0	0.007
-25.8371	21.11	0	-0.03	-0.00625807							-3.46304	13.62	0	0.004
-25.8206	21.04	0	-0.042	-0.00667742							-3.44609	13.62	0	0.013
-25.8039	20.97	0	-0.005	-0.00822581							-3.42901	13.62	0	0.013
-25.7869	21.04	0	-0.007	-0.00964516							-3.41209	13.62	0	0.007
-25.7706	21.04	0	-0.057	-0.0108387							-3.39491	13.76	0	0.015
-25.7535	21.04	0	-0.067	-0.0105806							-3.37774	13.62	0	0.011
-25.7368	21.04	0	-0.073	-0.00903226							-3.36083	13.62	0	0.008
-25.7204	21.11	0	-0.085	-0.00783871							-3.34396	13.76	0	0.011
-25.7034	21.04	0	-0.082	-0.00787097							-3.32704	13.62	0	0.002
-25.6871	21.04	0	-0.051	-0.00896774							-3.31027	13.62	0	0.035
-25.67	21.04	0	0.01	-0.00745161							-3.29299	13.62	0	0.018
-25.6534	21.04	0	-0.014	-0.00748387							-3.27629	13.62	0	0.005
-25.6365	20.97	0	-0.01	-0.00841935							-3.25932	13.62	0	0.014
-25.6201	20.97	0	0.019	-0.00896774							-3.24207	13.62	0	0.02
-25.6031	20.9	0	0.05	-0.00835484							-3.22537	13.62	0	0.011
-25.5867	20.83	0	0.023	-0.00370968							-3.2081	13.62	0	0.007
-25.5699	20.76	0	0.03	-0.00132258							-3.191	13.62	0	0.014
-25.5529	20.76	0	0.011	0.000258065							-3.17408	13.62	0	0.006
-25.5365	20.69	0	-0.011	-0.00183871							-3.15752	13.62	0	0.01
-25.5194	20.83	0	-0.051	-0.00467742							-3.14014	13.62	0	0.005
-25.5029	20.76	0	-0.073	-0.00516129							-3.12352	13.49	0	0.018
-25.4863	20.76	0	-0.053	-0.007							-3.10633	13.49	0	0.019
-25.4693	20.83	0	-0.083	-0.00783871							-3.08937	13.62	0	0.011
-25.4528	20.83	0	-0.091	-0.00945161							-3.0726	13.49	0	0.009
-25.4361	20.83	0	-0.124	-0.00954839							-3.05527	13.49	0	0.016
-25.4194	20.76	0	-0.075	-0.00983871							-3.03838	13.49	0	0.017
-25.4024	20.83	0	-0.084	-0.00980645							-3.02146	13.62	0	0.005
-25.3854	20.76	0	-0.068	-0.00809677							-3.00478	13.49	0	0.008
-25.3692	20.76	0	-0.038	-0.006							-2.98781	13.49	0	0.015
-25.3524	20.69	0	0.018	-0.00474194							-2.97048	13.49	0	0.007
-25.3355	20.55	0	0.068	-0.00529032							-2.95384	13.49	0	0.006
-25.319	20.55	0	0.044	-0.00674194							-2.93689	13.62	0	0.003
-25.302	20.55	0	0.007	-0.00983871							-2.91949	13.49	0	0.017
-25.2853	20.55	0	-0.07	-0.0133226							-2.90291	13.62	0	0.016
-25.2685	20.62	0	-0.095	-0.0164194							-2.886	13.62	0	0.015
-25.252	20.62	0	-0.072	-0.0175161							-2.86855	13.62	0	0.008
-25.2354	20.62	0	-0.124	-0.0169355							-2.85199	13.62	0	0.019
-25.2183	20.62	0	-0.099	-0.0172581							-2.83507	13.62	0	0.014
-25.202	20.69	0	-0.135	-0.0162581							-2.8176	13.62	0	0.013
-25.1852	20.55	0	-0.085	-0.015129							-2.80071	13.62	0	0.015
-25.1685	20.55	0	-0.06	-0.0122903							-2.78381	13.62	0	0.007
-25.1513	20.48	0	0.011	-0.00945161							-2.76721	13.62	0	0.014
-25.1349	20.41	0	0.039	-0.00622581							-2.74971	13.62	0	0.002
-25.1179	20.34	0	0.055	-0.00354839							-2.73323	13.62	0	-0.005
-25.1013	20.27	0	0.058	-0.00203226							-2.71629	13.62	0	0.002
-25.0849	20.27	0	0.033	-0.00370968							-2.69922	13.62	0	0.006
-25.0679	20.27	0	-0.022	-0.007							-2.68197	13.62	0	0.009
-25.0513	20.34	0	-0.066	-0.0104516							-2.66536	13.49	0	0.006
-25.0347	20.34	0	-0.097	-0.0127742							-2.64801	13.62	0	0.009
-25.0176	20.41	0	-0.107	-0.0114516							-2.63112	13.62	0	0.018
-25.0012	20.34	0	-0.085	-0.00967742							-2.61435	13.49	0	0.019
-24.9845	20.34	0	-0.055	-0.00848387							-2.59706	13.49	0	0.007
-24.9674	20.34	0	-0.063	-0.00580645							-2.58043	13.62	0	0.005
-24.9508	20.34	0	-0.052	-0.00493548							-2.56352	13.49	0	0.005
-24.9343	20.34	0	-0.056	-0.00251613							-2.54605	13.49	0	0.017
-24.9175	20.34	0	-0.036	0.00016129							-2.52957	13.49	0	0.012
-24.9007	20.27	0	0.013	0.00229032							-2.51259	13.49	0	0.008
-24.8842	20.2	0	0.016	0.00206452							-2.49558	13.49	0	0.013
-24.8671	20.2	0	0.015	0.00112903							-2.47862	13.49	0	0.017
-24.8508	20.2	0	0.009	0.000387097							-2.4616	13.49	0	0.023
-24.8336	20.2	0	-0.034	-0.000451613							-2.44468	13.49	0	0.01
-24.8173	20.2	0	-0.034	-0.003							-2.42774	13.49	0	0.01
-24.8006	20.27	0	-0.063	-0.00435484							-2.41065	13.49	0	0.013
-24.7839	20.2	0	-0.065	-0.00387097							-2.39345	13.49	0	0.014
-24.7667	20.2	0	-0.029	-0.00206452							-2.37653	13.49	0	0.008
-24.75	20.13	0	-0.04	0.000290323							-2.35969	13.35	0	0.004
-24.7336	20.13	0	-0.035	0.001							-2.34247	13.35	0	0.008
-24.7166	20.13	0	-0.041	0.00135484							-2.32558	13.49	0	0.009
-24.7003	20.2	0	-0.072	0.00132258							-2.30886	13.49	0	0.002
-24.6835	20.13	0	-0.06	0.00187097							-2.29189	13.35	0	-1.73472e-18
-24.6664	20.13	0	-0.002	0.00367742							-2.27498	13.35	0	0.009
-24.6494	20.06	0	0.006	0.006							-2.25765	13.49	0	0.003
-24.6333	20.06	0	0.004	0.00741935							-2.24099	13.35	0	-0.005
-24.6162	19.99	0	0.01	0.0086129							-2.22369	13.35	0	0.002
-24.5998	19.92	0	0.032	0.00874193							-2.2067	13.35	0	0.013
-24.5828	19.92	0	0.032	0.00774194							-2.19007	13.35	0	0.007
-24.5659	19.92	0	-0.046	0.00729032							-2.17277	13.35	0	0.003
-24.5494	19.92	0	-0.064	0.00587097							-2.15571	13.35	0	0.022
-24.5329	19.92	0	-0.051	0.00509677							-2.13913	13.35	0	-0.007
-24.516	19.92	0	-0.041	0.00435484							-2.12219	13.35	0	0.031
-24.4988	19.92	0	-0.034	0.00296774							-2.1048	13.35	0	0.011
-24.4826	19.99	0	-0.063	0.00258064							-2.08821	13.35	0	-0.001
-24.466	19.99	0	-0.044	0.00190323							-2.07129	13.35	0	0.011
-24.449	19.92	0	-0.064	0.000612903							-2.05425	13.49	0	0.013
-24.4324	19.92	0	-0.035	0.000612903							-2.0369	13.35	0	0.008
-24.4159	19.85	0	0	9.67742e-05							-2.02037	13.49	0	0.01
-24.3989	19.78	0	0.036	-0.000290323							-2.00298	13.49	0	0.016
-24.3821	19.78	0	0.057	0.000677419							-1.98597	13.49	0	0.017
-24.3657	19.71	0	0.053	0.00116129							-1.96901	13.35	0	0.01
-24.3485	19.64	0	0.019	0.00270968							-1.95211	13.35	0	0.013
-24.3318	19.71	0	-0.022	0.00122581							-1.93495	13.49	0	0.021
-24.3156	19.71	0	-0.048	-0.00170968							-1.91816	13.49	0	0.016
-24.2987	19.78	0	-0.078	-0.00303226							-1.9016	13.49	0	0.016
-24.2816	19.78	0	-0.087	-0.00432258							-1.88452	13.35	0	0.014
-24.2654	19.78	0	-0.088	-0.00629032							-1.86736	13.35	0	0.02
-24.2486	19.78	0	-0.072	-0.00693548							-1.85027	13.35	0	0.016
-24.232	19.78	0	-0.052	-0.00774194							-1.83325	13.35	0	0.015
-24.2149	19.78	0	-0.056	-0.00696774							-1.81667	13.35	0	0.009
-24.198	19.78	0	-0.081	-0.00648387							-1.79934	13.35	0	0.018
-24.1816	19.78	0	-0.072	-0.00548387							-1.78235	13.35	0	0.02
-24.1647	19.78	0	-0.076	-0.00551613							-1.76543	13.35	0	0.011
-24.1482	19.71	0	-0.014	-0.00683871							-1.7485	13.35	0	0.012
-24.1316	19.71	0	0.036	-0.00980645							-1.73145	13.35	0	0.019
-24.1145	19.57	0	0.019	-0.012							-1.71476	13.35	0	0.021
-24.0975	19.57	0	0.058	-0.0141613							-1.69779	13.35	0	0.009
-24.0811	19.57	0	-0.014	-0.0155161							-1.68061	13.35	0	0.015
-24.0646	19.57	0	-0.059	-0.0175161							-1.66357	13.35	0	0.021
-24.048	19.64	0	-0.087	-0.0195806							-1.64655	13.35	0	0.019
-24.0308	19.71	0	-0.104	-0.020871							-1.62997	13.21	0	0.009
-24.0144	19.71	0	-0.112	-0.0198387							-1.61277	13.21	0	0.011
-23.9977	19.71	0	-0.061	-0.0175806							-1.59548	13.35	0	0.016
-23.9811	19.64	0	-0.059	-0.0168065							-1.57874	13.21	0	0.007
-23.9642	19.64	0	-0.039	-0.0159032							-1.56209	13.21	0	0.008
-23.9476	19.64	0	-0.029	-0.0163548							-1.54486	13.21	0	0.009
-23.9307	19.64	0	-0.033	-0.0163871							-1.52796	13.21	0	0.018
-23.9141	19.57	0	-0.036	-0.0171935							-1.51116	13.21	0	0.01
-23.8974	19.64	0	-0.041	-0.017129							-1.49412	13.21	0	0.009
-23.8804	19.57	0	-0.056	-0.0184516							-1.47719	13.21	0	0.011
-23.864	19.5	0	-0.011	-0.0197742							-1.45988	13.21	0	0.02
-23.8469	19.5	0	-0.014	-0.0207419							-1.44328	13.21	0	0.013
-23.8305	19.57	0	-0.023	-0.0234516							-1.42583	13.21	0	0.006
-23.8138	19.57	0	-0.084	-0.0246452							-1.40906	13.21	0	0.003
-23.7971	19.64	0	-0.112	-0.024129							-1.39228	13.21	0	0.015
-23.7799	19.71	0	-0.118	-0.0256129							-1.37534	13.21	0	0.013
-23.7632	19.64	0	-0.055	-0.0246774							-1.35838	13.21	0	0.016
-23.7466	19.64	0	-0.018	-0.0223548							-1.34134	13.21	0	0.007
-23.7302	19.57	0	-0.048	-0.0214194							-1.32408	13.08	0	0.016
-23.7135	19.57	0	-0.024	-0.020129							-1.30718	13.08	0	0.018
-23.6965	19.57	0	-0.07	-0.0200968							-1.29043	13.21	0	0.014
-23.6796	19.57	0	-0.082	-0.0203548							-1.2731	13.21	0	0.006
-23.663	19.57	0	-0.097	-0.0205161							-1.25645	13.21	0	0.018
-23.6463	19.64	0	-0.074	-0.0206452							-1.23956	13.21	0	0.023
-23.6298	19.57	0	-0.055	-0.0201935							-1.22219	13.21	0	0.011
-23.6131	19.5	0	-0.005	-0.0210645							-1.20565	13.21	0	0.006
-23.5964	19.43	0	-0.011	-0.0222258							-1.1883	13.21	0	0.011
-23.5797	19.43	0	-0.026	-0.0223226							-1.17145	13.21	0	0.006
-23.5627	19.5	0	-0.051	-0.0208387							-1.15434	13.35	0	0.01
-23.5462	19.5	0	-0.043	-0.0183548							-1.13735	13.21	0	0.021
-23.529	19.5	0	-0.133	-0.0150968							-1.12043	13.21	0	0.015
-23.5127	19.5	0	-0.075	-0.0124516							-1.10335	13.35	0	0.002
-23.4957	19.43	0	-0.04	-0.012							-1.08679	13.21	0	0.019
-23.4793	19.43	0	-0.032	-0.0130645							-1.06981	13.21	0	0.01
-23.4624	19.5	0	-0.019	-0.0120968							-1.0526	13.21	0	0.004
-23.4451	19.5	0	-0.038	-0.0125161							-1.03582	13.21	0	0.01
-23.4287	19.5	0	-0.037	-0.0107419							-1.01855	13.21	0	0.014
-23.4123	19.5	0	-0.038	-0.00854839							-1.00163	13.21	0	0.018
-23.3957	19.5	0	-0.04	-0.00667742							-0.984456	13.21	0	0.005
-23.3787	19.5	0	-0.027	-0.00574194							-0.967585	13.21	0	0.007
-23.3622	19.57	0	-0.083	-0.00567742							-0.951037	13.21	0	0.017
-23.3451	19.5	0	-0.047	-0.00787097							-0.933758	13.21	0	0.01
-23.3284	19.5	0	-0.017	-0.00822581							-0.917007	13.21	0	0.005
-23.3119	19.5	0	0.023	-0.00732258							-0.899762	13.21	0	0.02
-23.295	19.5	0	-0.007	-0.00593548							-0.882772	13.21	0	0.01
-23.2782	19.5	0	-0.011	-0.00596774							-0.865867	13.08	0	0.031
-23.2617	19.5	0	-0.036	-0.004							-0.848997	13.21	0	0.013
-23.2448	19.5	0	-0.041	-0.00293548							-0.83182	13.21	0	-1.73472e-18
-23.228	19.57	0	-0.051	-0.00370968							-0.815221	13.08	0	0.017
-23.2117	19.57	0	-0.018	-0.00522581							-0.798265	13.21	0	0.013
-23.1949	19.5	0	-0.037	-0.00541935							-0.781344	13.21	0	0.012
-23.1779	19.5	0	-0.015	-0.00454839							-0.764252	13.08	0	0.008
-23.1615	19.5	0	-0.014	-0.00335484							-0.747347	13.08	0	0.015
-23.1446	19.5	0	-0.039	-0.00293548							-0.730425	13.21	0	0.008
-23.1277	19.5	0	-0.045	-0.00203226							-0.71335	13.08	0	-1.73472e-18
-23.1113	19.5	0	-0.053	-0.00158065							-0.696054	13.08	0	0.01
-23.0946	19.57	0	-0.073	-0.000193548							-0.679167	13.08	0	0.007
-23.0779	19.5	0	-0.022	-0.000193548							-0.662449	13.08	0	0.01
-23.0607	19.5	0	0.002	-0.00158065							-0.645085	13.08	0	0.007
-23.044	19.5	0	-0.008	-0.00412903							-0.628384	13.08	0	0.02
-23.0273	19.57	0	-0.044	-0.00654839							-0.611531	13.08	0	0.012
-23.011	19.57	0	-0.072	-0.00854839							-0.594592	13.08	0	0.013
-22.994	19.57	0	-0.042	-0.00909677							-0.577653	13.08	0	0.005
-22.9772	19.57	0	-0.064	-0.00967742							-0.560612	12.94	0	0.014
-22.9606	19.57	0	-0.079	-0.0103871							-0.543418	13.08	0	0.01
-22.9438	19.5	0	-0.025	-0.0117419							-0.526548	13.08	0	0.011
-22.9273	19.5	0	-0.011	-0.0115161							-0.509711	12.94	0	0.007
-22.9104	19.5	0	0	-0.0111935							-0.492755	12.94	0	0.018
-22.8936	19.43	0	-0.025	-0.0124194							-0.475816	12.94	0	0.019
-22.8768	19.43	0	-0.012	-0.0124194							-0.458776	12.94	0	0.01
-22.8601	19.36	0	-0.013	-0.0117097							-0.441514	12.94	0	0.014
-22.8433	19.36	0	-0.04	-0.0117097							-0.424898	12.94	0	0.01
-22.8271	19.36	0	-0.047	-0.0102903							-0.407891	12.94	0	0.013
-22.81	19.36	0	-0.06	-0.00977419							-0.390935	12.94	0	0.004
-22.7929	19.36	0	-0.056	-0.00987097							-0.373946	12.94	0	0.004
-22.7765	19.36	0	-0.082	-0.00974194							-0.356684	12.94	0	0.01
-22.7601	19.36	0	-0.073	-0.0105806							-0.33966	12.94	0	0.015
-22.7434	19.36	0	-0.053	-0.0115484							-0.323095	12.94	0	0.014
-22.7262	19.36	0	-0.059	-0.0142903							-0.30602	12.81	0	0.005
-22.7099	19.36	0	-0.073	-0.0155161							-0.289065	12.94	0	0.007
-22.6928	19.36	0	-0.06	-0.0154839							-0.27216	12.94	0	0.013
-22.6761	19.36	0	-0.03	-0.0161613							-0.254745	12.81	0	0.01
-22.6598	19.36	0	-0.005	-0.0162258							-0.238146	12.94	0	0.009
-22.643	19.36	0	-0.052	-0.0155806							-0.221225	12.94	0	0.014
-22.6263	19.36	0	-0.039	-0.0150968							-0.204167	12.81	0	0.02
-22.6091	19.36	0	-0.023	-0.0149032							-0.187228	12.94	0	0.014
-22.5928	19.36	0	-0.053	-0.0149677							-0.170323	12.94	0	0.01
-22.576	19.29	0	-0.029	-0.0144839							-0.152789	12.94	0	0.004
-22.559	19.22	0	-0.006	-0.013871							-0.136327	12.94	0	0.013
-22.5423	19.22	0	-0.001	-0.0117742							-0.118997	12.94	0	0.009
-22.526	19.22	0	-0.004	-0.00932258							-0.101616	12.94	0	0.008
-22.5088	19.29	0	-0.07	-0.00722581							-0.0851871	12.94	0	0.005
-22.4924	19.29	0	-0.102	-0.00622581							-0.0680953	12.94	0	0.015
-22.4758	19.36	0	-0.127	-0.00596774							-0.0157313	12.94	0	0.008
-22.4587	19.36	0	-0.102	-0.00603226							-3.40204e-05	12.81	1.705	0.025
-22.4422	19.36	0	-0.078	-0.00593548							0.0164796	16.46	1.665	0.068
-22.4255	19.36	0	-0.046	-0.00567742							0.0333843	18.49	1.645	0.157
-22.4085	19.29	0	-0.013	-0.00490323							0.0507313	19.17	1.635	0.245
-22.3918	19.29	0	0.02	-0.00396774							0.067398	20.12	1.625	0.368
-22.3751	19.29	0	-0.01	-0.00196774							0.0843197	20.66	1.615	0.574
-22.3584	19.29	0	-0.006	-0.00119355							0.101275	21.2	1.615	0.798
-22.3416	19.22	0	-0.015	-0.00167742							0.118316	21.61	1.605	1.031
-22.3249	19.22	0	-0.025	-0.00187097							0.135612	21.88	1.605	1.188
-22.3086	19.22	0	-0.028	-0.00309677							0.152177	22.15	1.605	1.277
-22.2919	19.22	0	0.005	-0.00490323							0.169218	22.42	1.065	1.355
-22.2751	19.22	0	0.02	-0.00577419							0.186616	22.42	0.815	1.329
-22.258	19.22	0	-0.017	-0.00593548							0.203078	22.42	0.675	1.262
-22.2417	19.15	0	-0.042	-0.00364516							0.220527	22.42	0.565	1.154
-22.2249	19.22	0	-0.045	-0.00016129							0.237449	22.28	0.495	1.088
-22.2081	19.22	0	-0.061	0.00287097							0.254014	22.28	0.455	0.976
-22.1912	19.22	0	-0.07	0.00483871							0.271054	22.28	0.425	0.857
-22.1746	19.29	0	-0.052	0.00693548							0.288044	22.28	0.405	0.795
-22.1576	19.22	0	-0.006	0.00916129							0.30534	22.15	0.395	0.746
-22.1412	19.15	0	0.024	0.009							0.322228	22.15	0.395	0.68
-22.1242	19.15	0	0.01	0.0086129							0.338912	22.15	0.405	0.627
-22.1079	19.08	0	-0.015	0.00974194							0.356105	22.15	0.415	0.596
-22.0909	19.15	0	-0.038	0.00912903							0.372891	22.15	0.415	0.561
-22.0738	19.15	0	-0.059	0.00896774							0.390204	22.15	0.425	0.51
-22.0576	19.15	0	-0.067	0.008							0.407109	22.15	0.435	0.482
-22.041	19.15	0	-0.062	0.00619355							0.42381	22.15	0.435	0.475
-22.0239	19.15	0	-0.028	0.00425807							0.44119	22.15	0.435	0.455
-22.007	19.08	0	-0.009	0.00209677							0.457687	22.15	0.445	0.448
-21.9908	19.08	0	0.001	0.00132258							0.474728	22.15	0.445	0.39
-21.9741	19.08	0	0.006	0.00290323							0.492092	22.15	0.445	0.431
-21.9573	19.08	0	-0.033	0.00319355							0.508622	22.15	0.445	0.408
-21.9403	19.08	0	-0.041	0.00509677							0.525629	22.28	0.435	0.373
-21.9235	19.08	0	-0.013	0.00841935							0.54267	22.28	0.435	0.387
-21.9072	19.08	0	0.023	0.011129							0.559541	22.28	0.425	0.408
-21.8904	19.01	0	-0.018	0.0116129							0.576582	22.28	0.425	0.376
-21.8732	19.01	0	0.008	0.0111935							0.593793	22.28	0.425	0.37
-21.8566	19.01	0	0.025	0.0102258							0.610442	22.42	0.415	0.377
-21.84	19.08	0	-0.025	0.0102581							0.627483	22.42	0.405	0.346
-21.8236	19.08	0	-0.02	0.00996774							0.644405	22.42	0.395	0.35
-21.8065	19.08	0	-0.055	0.011							0.661361	22.42	0.395	0.359
-21.7901	19.08	0	-0.084	0.0126774							0.678435	22.55	0.385	0.351
-21.7734	19.15	0	-0.055	0.0147419							0.69534	22.42	0.375	0.356
-21.7563	19.15	0	-0.047	0.0145484							0.712262	22.55	0.375	0.368
-21.7399	19.08	0	-0.041	0.013871							0.729558	22.55	0.365	0.361
-21.7231	19.08	0	0.007	0.0130323							0.746259	22.55	0.355	0.342
-21.7062	19.08	0	-0.036	0.0123226							0.763639	22.55	0.355	0.351
-21.6896	19.01	0	-0.002	0.0127742							0.78051	22.55	0.345	0.345
-21.6727	19.01	0	0.033	0.0133871							0.797568	22.55	0.345	0.332
-21.656	18.94	0	0.032	0.0122581							0.814133	22.55	0.345	0.309
-21.6395	18.94	0	0.009	0.0102581							0.831139	22.55	0.335	0.333
-21.6225	18.94	0	0.011	0.00941936							0.848401	22.69	0.335	0.336
-21.6061	18.94	0	-0.02	0.00741935							0.865289	22.69	0.325	0.318
-21.5895	18.94	0	-0.014	0.00554839							0.882483	22.69	0.325	0.305
-21.5724	18.94	0	-0.047	0.00580645							0.898997	22.69	0.325	0.324
-21.556	18.94	0	-0.027	0.00632258							0.915969	22.69	0.315	0.319
-21.539	18.94	0	-0.015	0.00822581							0.933027	22.69	0.315	0.302
-21.5226	18.94	0	0.002	0.0108065							0.949966	22.69	0.315	0.288
-21.5054	18.94	0	-0.034	0.0119032							0.966905	22.69	0.305	0.301
-21.4891	18.87	0	-0.03	0.0126452							0.983895	22.69	0.305	0.295
-21.4724	18.87	0	-0.025	0.0125484							1.00083	22.69	0.305	0.268
-21.4552	18.87	0	-0.016	0.0105484							1.01787	22.69	0.305	0.269
-21.439	18.87	0	-0.019	0.010129							1.03483	22.82	0.295	0.289
-21.4219	18.87	0	-0.022	0.00877419							1.05177	22.82	0.295	0.268
-21.4054	18.87	0	-0.048	0.00374194							1.06884	22.82	0.295	0.255
-21.3884	18.87	0	-0.039	0.000967742							1.08575	22.82	0.285	0.266
-21.3719	18.94	0	-0.044	0.000290323							1.10299	22.82	0.285	0.254
-21.3553	18.87	0	-0.054	0							1.12012	22.82	0.285	0.241
-21.3382	18.87	0	-0.033	0.000419355							1.13704	22.82	0.285	0.254
-21.3215	18.87	0	-0.017	0.000225806							1.15395	22.82	0.275	0.249
-21.3052	18.8	0	-0.004	0.00116129							1.17087	22.96	0.275	0.26
-21.2883	18.73	0	0.004	0.00196774							1.18759	22.96	0.265	0.25
-21.2717	18.8	0	-0.004	0.00196774							1.2049	22.96	0.265	0.271
-21.2547	18.73	0	-0.021	0.00245161							1.22187	22.96	0.255	0.262
-21.2382	18.73	0	-0.024	0.00332258							1.23878	22.96	0.255	0.264
-21.2212	18.73	0	-0.044	0.00406452							1.25583	22.96	0.255	0.253
-21.2048	18.73	0	-0.055	0.00429032							1.27284	22.96	0.255	0.243
-21.1876	18.73	0	-0.049	0.00406452							1.28973	22.96	0.245	0.257
-21.1713	18.8	0	-0.044	0.00380645							1.30634	22.96	0.245	0.267
-21.1546	18.87	0	-0.123	0.00290323							1.32338	22.96	0.245	0.237
-21.1379	18.8	0	-0.054	0.003							1.34073	22.96	0.245	0.238
-21.1211	18.8	0	-0.012	0.00270968							1.35759	22.96	0.245	0.229
-21.1041	18.8	0	0.002	0.00232258							1.37429	23.1	0.235	0.241
-21.0873	18.73	0	-0.007	0.00312903							1.39168	23.1	0.235	0.231
-21.071	18.8	0	-0.02	0.00435484							1.40844	23.1	0.235	0.232
-21.0541	18.73	0	-0.018	0.00477419							1.42524	23.1	0.235	0.232
-21.0372	18.73	0	-0.002	0.00416129							1.44218	23.1	0.225	0.217
-21.0208	18.73	0	-0.015	0.00351613							1.45912	23.1	0.225	0.217
-21.004	18.66	0	0.017	0.00183871							1.4765	23.1	0.225	0.218
-20.9869	18.66	0	-0.007	0.000548387							1.49311	23.1	0.225	0.244
-20.97	18.66	0	-0.007	-0.000387097							1.51003	23.1	0.215	0.236
-20.9536	18.59	0	-0.018	0.000290323							1.5273	23.1	0.215	0.222
-20.9372	18.59	0	-0.023	0.0013871							1.544	23.1	0.215	0.198
-20.92	18.66	0	-0.027	0.00270968							1.56095	23.1	0.215	0.214
-20.9033	18.66	0	-0.05	0.00480645							1.57842	23.1	0.215	0.212
-20.8871	18.66	0	-0.045	0.00854839							1.59529	23.23	0.215	0.193
-20.87	18.66	0	-0.048	0.00935484							1.61216	23.23	0.215	0.202
-20.8536	18.66	0	-0.056	0.00903226							1.62889	23.23	0.205	0.211
-20.8369	18.59	0	-0.029	0.00758064							1.64633	23.23	0.205	0.205
-20.8197	18.59	0	0.005	0.00703226							1.66315	23.23	0.205	0.19
-20.8034	18.59	0	-0.004	0.00654839							1.68005	23.23	0.205	0.2
-20.7868	18.59	0	-0.023	0.00619355							1.69706	23.23	0.195	0.211
-20.7696	18.66	0	-0.016	0.00448387							1.71371	23.23	0.195	0.181
-20.7532	18.59	0	-0.056	0.00370968							1.73102	23.23	0.195	0.181
-20.7364	18.59	0	-0.061	0.00258064							1.74793	23.23	0.195	0.185
-20.7194	18.66	0	-0.053	0.00219355							1.76463	23.23	0.195	0.186
-20.7031	18.59	0	-0.023	0.00106452							1.78199	23.37	0.185	0.189
-20.6858	18.59	0	-0.021	0.000580645							1.79859	23.23	0.185	0.18
-20.6696	18.52	0	-0.008	0.000935484							1.81556	23.23	0.185	0.198
-20.6526	18.52	0	0.021	0.000870968							1.83259	23.23	0.185	0.186
-20.6358	18.52	0	-0.007	0.00151613							1.84991	23.37	0.185	0.175
-20.6194	18.52	0	-0.029	0.00158065							1.86645	23.37	0.185	0.161
-20.6024	18.45	0	-0.022	0.00109677							1.88349	23.37	0.185	0.191
-20.5856	18.45	0	-0.043	0.00112903							1.90048	23.37	0.175	0.182
-20.5692	18.45	0	-0.024	0.000903226							1.9174	23.37	0.175	0.166
-20.5526	18.45	0	-0.035	-0.000677419							1.93442	23.37	0.175	0.179
-20.5357	18.45	0	-0.029	-0.00183871							1.95133	23.37	0.175	0.184
-20.5191	18.45	0	-0.055	-0.00209677							1.96828	23.37	0.175	0.162
-20.5024	18.38	0	-0.039	-0.00212903							1.98537	23.37	0.175	0.192
-20.4856	18.38	0	-0.018	9.67742e-05							2.00253	23.37	0.165	0.173
-20.4686	18.38	0	-0.019	0.00158065							2.0194	23.37	0.165	0.165
-20.4518	18.38	0	-0.042	0.00329032							2.03624	23.37	0.165	0.159
-20.4353	18.38	0	-0.033	0.00429032							2.0532	23.37	0.165	0.176
-20.4185	18.38	0	-0.012	0.00429032							2.07014	23.37	0.165	0.197
-20.4021	18.38	0	-0.029	0.00316129							2.08719	23.37	0.165	0.17
-20.3849	18.38	0	-0.03	0.000354839							2.10447	23.37	0.165	0.166
-20.3685	18.38	0	-0.043	-0.00106452							2.12133	23.37	0.165	0.176
-20.3518	18.38	0	-0.063	-0.00154839							2.13845	23.5	0.165	0.166
-20.3349	18.38	0	-0.055	-0.00193548							2.15539	23.5	0.165	0.164
-20.3183	18.38	0	-0.036	-0.00245161							2.17197	23.5	0.165	0.174
-20.3013	18.31	0	-0.044	-0.00377419							2.18923	23.5	0.155	0.169
-20.2846	18.31	0	-0.04	-0.00332258							2.20631	23.5	0.155	0.148
-20.2675	18.31	0	-0.031	-0.00283871							2.22323	23.5	0.155	0.164
-20.2509	18.24	0	-0.017	-0.00109677							2.24017	23.5	0.155	0.189
-20.2344	18.24	0	0.013	0.000387097							2.25711	23.37	0.155	0.131
-20.218	18.17	0	-0.015	0.00148387							2.2742	23.5	0.155	0.172
-20.2013	18.17	0	0	0.00306452							2.29073	23.5	0.145	0.215
-20.1843	18.17	0	0.008	0.00545161							2.30776	23.37	0.155	0.19
-20.1675	18.17	0	-0.021	0.00674194							2.32471	23.5	0.155	0.158
-20.1511	18.24	0	-0.043	0.00719355							2.34167	23.5	0.155	0.173
-20.1343	18.24	0	-0.066	0.00774194							2.35871	23.37	0.155	0.162
-20.1178	18.24	0	-0.051	0.00819355							2.37573	23.5	0.155	0.171
-20.101	18.24	0	-0.044	0.00909677							2.39282	23.5	0.155	0.163
-20.0842	18.24	0	-0.034	0.0103548							2.40959	23.37	0.155	0.165
-20.0675	18.31	0	-0.059	0.0115484							2.42655	23.37	0.155	0.154
-20.0508	18.31	0	-0.065	0.0116129							2.4435	23.5	0.155	0.154
-20.0341	18.24	0	-0.021	0.0127742							2.46054	23.5	0.155	0.137
-20.0171	18.24	0	-0.014	0.0139032							2.47747	23.5	0.155	0.16
-20.0007	18.24	0	-0.001	0.0144516							2.4944	23.5	0.155	0.179
-19.9837	18.17	0	0.007	0.0149032							2.51148	23.5	0.155	0.156
-19.9673	18.17	0	0.016	0.015129							2.5284	23.5	0.155	0.156
-19.9505	18.17	0	0.03	0.0155484							2.54568	23.5	0.155	0.173
-19.9338	18.17	0	0.032	0.0154194							2.5624	23.37	0.155	0.156
-19.9168	18.17	0	0.007	0.0146774							2.57932	23.5	0.155	0.158
-19.9003	18.17	0	0.002	0.0149355							2.59626	23.5	0.145	0.146
-19.8838	18.17	0	-0.012	0.0156129							2.61332	23.5	0.145	0.167
-19.8666	18.17	0	-0.016	0.0175484							2.63026	23.5	0.145	0.166
-19.85	18.17	0	-0.015	0.0179677							2.64716	23.5	0.145	0.148
-19.8336	18.17	0	-0.024	0.0187097							2.66466	23.5	0.145	0.167
-19.8165	18.17	0	-0.018	0.0196774							2.68114	23.37	0.155	0.164
-19.7999	18.17	0	-0.034	0.0206774							2.6981	23.5	0.155	0.158
-19.7834	18.17	0	-0.008	0.0221613							2.7151	23.5	0.155	0.159
-19.7663	18.17	0	-0.005	0.0225161							2.73206	23.5	0.145	0.165
-19.7496	18.17	0	-0.014	0.0233226							2.74937	23.5	0.145	0.147
-19.7329	18.17	0	-0.003	0.0239677							2.76605	23.5	0.145	0.164
-19.7166	18.17	0	0.02	0.0237742							2.78299	23.5	0.145	0.139
-19.6994	18.1	0	-0.002	0.0232903							2.79995	23.5	0.145	0.145
-19.6828	18.1	0	-0.004	0.0213226							2.81697	23.5	0.145	0.157
-19.6664	18.17	0	-0.015	0.0186774							2.83393	23.5	0.145	0.165
-19.6493	18.1	0	-0.013	0.017							2.85083	23.5	0.145	0.156
-19.6326	18.1	0	-0.022	0.016							2.86825	23.5	0.145	0.163
-19.6158	18.1	0	-0.006	0.0154839							2.88483	23.5	0.145	0.144
-19.5991	18.1	0	-0.038	0.0141935							2.90179	23.5	0.145	0.161
-19.5825	18.1	0	-0.021	0.0134194							2.91872	23.5	0.145	0.147
-19.5661	18.1	0	-0.004	0.0131613							2.93573	23.5	0.145	0.144
-19.5491	18.1	0	-0.028	0.0127742							2.95269	23.5	0.145	0.143
-19.5322	18.1	0	-0.019	0.011129							2.96963	23.5	0.145	0.173
-19.5156	18.1	0	-0.01	0.00967742							2.98704	23.5	0.145	0.164
-19.4992	18.03	0	0.011	0.00909677							3.00396	23.5	0.145	0.152
-19.4821	18.03	0	0.019	0.00909677							3.02056	23.5	0.145	0.163
-19.4653	18.03	0	0.001	0.00896774							3.0376	23.64	0.145	0.145
-19.4486	18.03	0	0.001	0.00819355							3.05498	23.64	0.145	0.147
-19.4323	18.03	0	-0.031	0.00764516							3.07145	23.64	0.145	0.129
-19.4152	18.03	0	-0.05	0.00748387							3.08874	23.64	0.135	0.148
-19.3984	18.03	0	-0.045	0.00816129							3.10588	23.64	0.135	0.144
-19.3818	18.03	0	-0.029	0.00767742							3.12272	23.64	0.135	0.144
-19.3653	18.03	0	-0.028	0.00616129							3.13971	23.64	0.135	0.138
-19.3486	18.1	0	-0.056	0.00412903							3.15633	23.64	0.135	0.128
-19.3319	18.1	0	-0.039	0.00387097							3.17328	23.64	0.125	0.167
-19.3151	18.1	0	-0.032	0.00354839							3.19037	23.64	0.125	0.163
-19.2981	18.17	0	-0.03	0.00254839							3.20728	23.64	0.125	0.138
-19.2816	18.17	0	-0.085	0.00203226							3.22422	23.64	0.125	0.145
-19.2651	18.17	0	-0.053	0.00135484							3.24126	23.64	0.125	0.158
-19.2483	18.17	0	-0.023	0.00125807							3.25855	23.64	0.125	0.14
-19.2316	18.1	0	-0.014	-0.000225806							3.27514	23.64	0.125	0.143
-19.2148	18.1	0	-0.007	-0.00229032							3.29216	23.64	0.125	0.124
-19.1978	18.1	0	-0.004	-0.00409677							3.30954	23.64	0.125	0.138
-19.1814	18.03	0	-0.019	-0.00522581							3.32607	23.64	0.125	0.138
-19.1645	18.03	0	-0.009	-0.00490323							3.34333	23.64	0.125	0.119
-19.1476	18.03	0	0.006	-0.00409677							3.36041	23.5	0.135	0.146
-19.1308	18.03	0	-0.028	-0.00354839							3.37704	23.64	0.125	0.103
-19.1141	18.1	0	-0.069	-0.00358064							3.3943	23.64	0.125	0.166
-19.0978	18.1	0	-0.069	-0.00412903							3.41109	23.64	0.125	0.14
-19.0807	18.1	0	-0.046	-0.00377419							3.42798	23.5	0.135	0.11
-19.0641	18.1	0	-0.031	-0.00325807							3.44493	23.64	0.135	0.142
-19.0476	18.1	0	-0.035	-0.00251613							3.46189	23.64	0.135	0.146
-19.0305	18.1	0	-0.044	-0.00425807							3.47883	23.64	0.135	0.137
-19.0141	18.1	0	-0.04	-0.00254839							3.49587	23.64	0.135	0.159
-18.9975	18.1	0	-0.013	-0.00235484							3.51282	23.5	0.135	0.159
-18.9807	18.03	0	-0.035	-0.00225807							3.52973	23.64	0.135	0.137
-18.9636	18.1	0	-0.045	-0.00258064							3.54679	23.64	0.135	0.119
-18.9471	18.03	0	-0.055	-0.0033871							3.56386	23.64	0.135	0.139
-18.9301	18.03	0	-0.034	-0.00480645							3.58102	23.64	0.135	0.149
-18.9137	18.03	0	-0.021	-0.00567742							3.59762	23.64	0.125	0.121
-18.8967	17.96	0	-0.025	-0.00706452							3.61503	23.64	0.125	0.121
-18.8803	18.03	0	-0.028	-0.00796774							3.63199	23.64	0.125	0.134
-18.8632	18.03	0	-0.03	-0.00716129							3.64889	23.64	0.125	0.141
-18.8466	17.96	0	-0.045	-0.00541935							3.66594	23.64	0.125	0.135
-18.8302	17.96	0	-0.045	-0.00374194							3.68255	23.64	0.125	0.132
-18.813	17.96	0	-0.023	-0.00332258							3.69947	23.64	0.125	0.158
-18.7964	18.03	0	-0.009	-0.00351613							3.7168	23.64	0.125	0.151
-18.7799	18.03	0	-0.084	-0.00354839							3.73364	23.64	0.125	0.144
-18.763	17.96	0	-0.032	-0.00277419							3.75041	23.64	0.125	0.12
-18.7464	17.96	0	-0.047	-0.00296774							3.76745	23.5	0.135	0.146
-18.7298	17.89	0	-0.02	-0.00419355							3.78437	23.64	0.125	0.145
-18.7129	17.96	0	-0.024	-0.00429032							3.80133	23.64	0.125	0.142
-18.6961	17.96	0	-0.032	-0.00403226							3.81837	23.64	0.125	0.121
-18.6796	17.89	0	-0.048	-0.00296774							3.83527	23.64	0.125	0.143
-18.6629	17.89	0	-0.046	-0.00235484							3.85223	23.64	0.125	0.148
-18.646	17.89	0	-0.052	-0.00232258							3.86963	23.64	0.125	0.124
-18.6294	17.89	0	-0.022	-0.00267742							3.88656	23.64	0.125	0.127
-18.6124	17.89	0	-0.003	-0.00329032							3.90347	23.64	0.125	0.12
-18.5956	17.96	0	-0.015	-0.00467742							3.92019	23.64	0.125	0.14
-18.5791	17.89	0	-0.017	-0.00477419							3.9375	23.5	0.135	0.13
-18.5625	17.89	0	-0.033	-0.00432258							3.95446	23.5	0.135	0.135
-18.5459	17.89	0	-0.037	-0.00409677							3.97136	23.64	0.135	0.124
-18.5289	17.89	0	-0.036	-0.00393548							3.98847	23.64	0.135	0.143
-18.5119	17.89	0	-0.02	-0.00245161							4.00532	23.64	0.135	0.139
-18.4957	17.89	0	-0.046	-0.0033871							4.02202	23.64	0.135	0.13
-18.4787	17.89	0	-0.051	-0.00367742							4.039	23.64	0.135	0.132
-18.4618	17.89	0	-0.038	-0.00483871							4.0559	23.64	0.135	0.141
-18.4453	17.89	0	-0.037	-0.00529032							4.07298	23.64	0.135	0.132
-18.4285	17.82	0	-0.022	-0.00525807							4.08988	23.64	0.135	0.139
-18.4121	17.82	0	-0.015	-0.00532258							4.10682	23.64	0.125	0.131
-18.395	17.82	0	-0.02	-0.00425807							4.12386	23.64	0.125	0.161
-18.3786	17.82	0	-0.036	-0.00348387							4.14116	23.64	0.125	0.149
-18.3619	17.82	0	-0.047	-0.00341935							4.15776	23.64	0.125	0.136
-18.345	17.82	0	-0.073	-0.00370968							4.1748	23.64	0.125	0.141
-18.3282	17.82	0	-0.048	-0.00341935							4.19206	23.64	0.125	0.158
-18.3114	17.82	0	-0.031	-0.00351613							4.20903	23.64	0.125	0.132
-18.295	17.75	0	-0.016	-0.00316129							4.22568	23.64	0.125	0.127
-18.2783	17.75	0	-0.004	-0.00241936							4.24316	23.64	0.125	0.117
-18.2616	17.75	0	-0.038	-0.00116129							4.25959	23.64	0.125	0.139
-18.2448	17.75	0	-0.061	-0.000387097							4.27655	23.64	0.125	0.133
-18.2281	17.75	0	-0.056	0.000870968							4.29357	23.64	0.125	0.138
-18.211	17.75	0	-0.056	0.00125807							4.31051	23.64	0.125	0.12
-18.1947	17.75	0	-0.038	0.000806452							4.32745	23.64	0.125	0.142
-18.1776	17.75	0	-0.031	0.000290323							4.34452	23.64	0.125	0.14
-18.1608	17.75	0	-0.05	0.000516129							4.36145	23.64	0.125	0.128
-18.1445	17.75	0	-0.013	-0.00116129							4.37879	23.64	0.125	0.109
-18.1274	17.75	0	-0.028	-0.00083871							4.39543	23.64	0.125	0.125
-18.111	17.75	0	-0.02	-0.000387097							4.41267	23.64	0.125	0.14
-18.094	17.75	0	-0.012	0.000483871							4.43007	23.64	0.125	0.115
-18.0771	17.75	0	-0.006	0.0023871							4.44645	23.64	0.125	0.119
-18.0605	17.75	0	-0.02	0.00280645							4.46328	23.64	0.125	0.138
-18.0439	17.75	0	-0.022	0.00316129							4.48022	23.64	0.125	0.116
-18.0273	17.75	0	-0.014	0.00354839							4.49718	23.64	0.125	0.116
-18.0107	17.75	0	0.003	0.00277419							4.51461	23.64	0.125	0.11
-17.9935	17.75	0	0.004	0.00306452							4.53133	23.64	0.125	0.136
-17.9773	17.75	0	-0.007	0.00409677							4.54838	23.64	0.125	0.138
-17.9603	17.75	0	-0.039	0.00406452							4.56556	23.64	0.125	0.116
-17.9437	17.75	0	-0.052	0.00503226							4.58207	23.64	0.125	0.116
-17.9271	17.75	0	-0.053	0.00545161							4.59901	23.64	0.125	0.12
-17.9099	17.75	0	-0.015	0.00493548							4.61631	23.77	0.125	0.124
-17.8935	17.75	0	-0.067	0.00522581							4.63296	23.64	0.125	0.116
-17.8768	17.75	0	-0.01	0.00516129							4.65029	23.64	0.125	0.127
-17.8599	17.75	0	-0.022	0.00558065							4.66726	23.77	0.125	0.133
-17.8432	17.68	0	-0.02	0.00651613							4.68391	23.77	0.125	0.117
-17.8267	17.75	0	-0.014	0.00725807							4.70119	23.64	0.125	0.116
-17.8099	17.75	0	-0.035	0.00745161							4.71827	23.77	0.115	0.136
-17.7932	17.68	0	-0.02	0.00819355							4.73512	23.77	0.115	0.117
-17.7762	17.75	0	-0.004	0.00916129							4.75175	23.77	0.115	0.113
-17.7598	17.75	0	-0.028	0.009							4.76881	23.77	0.115	0.133
-17.7427	17.75	0	-0.029	0.00774194							4.78609	23.77	0.115	0.15
-17.726	17.75	0	-0.029	0.00719355							4.80265	23.77	0.115	0.125
-17.7096	17.75	0	-0.057	0.00722581							4.81973	23.77	0.115	0.123
-17.6929	17.75	0	-0.026	0.00829032							4.83696	23.77	0.115	0.137
-17.6761	17.75	0	-0.025	0.0093871							4.85359	23.77	0.115	0.129
-17.6594	17.75	0	-0.047	0.00948387							4.87087	23.77	0.115	0.115
-17.6427	17.75	0	-0.041	0.00719355							4.88796	23.77	0.115	0.134
-17.6261	17.75	0	-0.015	0.00719355							4.90463	23.77	0.115	0.176
-17.6092	17.75	0	-0.015	0.0053871							4.92156	23.77	0.115	0.092
-17.5925	17.68	0	0.009	0.00496774							4.93874	23.77	0.115	0.162
-17.5759	17.68	0	0.011	0.0053871							4.95546	23.64	0.115	0.156
-17.5588	17.68	0	0	0.00596774							4.97286	23.64	0.115	0.144
-17.5424	17.68	0	0.003	0.00725807							4.98944	23.64	0.115	0.13
-17.5252	17.68	0	0.008	0.00806452							5.00662	23.64	0.115	0.132
-17.5089	17.68	0	-0.019	0.0073871							5.0233	23.64	0.115	0.147
-17.4918	17.68	0	-0.036	0.00751613							5.04037	23.64	0.125	0.153
-17.4754	17.68	0	-0.013	0.00654839							5.0573	23.64	0.125	0.12
-17.4587	17.68	0	-0.006	0.00506452							5.07423	23.64	0.125	0.107
-17.442	17.68	0	-0.006	0.00532258							5.09145	23.64	0.125	0.122
-17.425	17.68	0	-0.018	0.00529032							5.10823	23.64	0.125	0.123
-17.4085	17.68	0	-0.05	0.00590323							5.12514	23.77	0.125	0.124
-17.3918	17.75	0	-0.086	0.00703226							5.14221	23.77	0.125	0.117
-17.375	17.82	0	-0.067	0.00741935							5.15912	23.64	0.125	0.142
-17.3581	17.75	0	-0.066	0.00706452							5.17607	23.77	0.125	0.136
-17.3416	17.75	0	-0.035	0.00641935							5.1931	23.77	0.115	0.136
-17.3246	17.75	0	-0.007	0.00458065							5.21005	23.77	0.115	0.12
-17.3082	17.68	0	0.004	0.00277419							5.22696	23.77	0.115	0.143
-17.2914	17.68	0	0.005	0.00209677							5.24405	23.77	0.115	0.143
-17.2747	17.68	0	0.005	0.00196774							5.26131	23.77	0.115	0.152
-17.2577	17.68	0	-0.025	0.00158065							5.27828	23.64	0.115	0.139
-17.241	17.68	0	-0.024	0.00148387							5.29522	23.64	0.115	0.15
-17.2245	17.68	0	-0.059	0.00167742							5.31218	23.64	0.115	0.141
-17.2078	17.68	0	-0.075	-0.000774194							5.32879	23.77	0.115	0.147
-17.1912	17.68	0	-0.049	-0.00429032							5.34585	23.64	0.115	0.137
-17.174	17.68	0	-0.027	-0.00619355							5.36316	23.64	0.115	0.124
-17.1576	17.68	0	-0.006	-0.00690323							5.38003	23.77	0.115	0.143
-17.1406	17.68	0	-0.012	-0.00529032							5.39679	23.64	0.125	0.149
-17.1242	17.68	0	-0.029	-0.00241936							5.41408	23.64	0.125	0.146
-17.1075	17.68	0	-0.026	0.000290323							5.43099	23.64	0.125	0.121
-17.0904	17.68	0	-0.035	0.0026129							5.44808	23.64	0.125	0.137
-17.0737	17.68	0	-0.048	0.00367742							5.465	23.64	0.125	0.132
-17.057	17.68	0	-0.045	0.00319355							5.48192	23.64	0.125	0.13
-17.0406	17.68	0	-0.021	0.00235484							5.49861	23.64	0.125	0.112
-17.0235	17.61	0	-0.001	0.00209677							5.51556	23.64	0.125	0.115
-17.0068	17.61	0	-0.004	0.002							5.53284	23.64	0.125	0.13
-16.9904	17.61	0	-0.022	0.0026129							5.54986	23.64	0.125	0.135
-16.9736	17.68	0	-0.03	0.00283871							5.56677	23.64	0.125	0.126
-16.9569	17.75	0	-0.089	0.00409677							5.58364	23.77	0.125	0.109
-16.9401	17.75	0	-0.115	0.00583871							5.6008	23.64	0.125	0.124
-16.923	17.75	0	-0.065	0.00664516							5.61776	23.64	0.125	0.119
-16.9064	17.75	0	-0.04	0.0066129							5.63432	23.77	0.125	0.114
-16.8894	17.68	0	0	0.00629032							5.65175	23.64	0.125	0.119
-16.8733	17.68	0	0.003	0.00512903							5.66832	23.64	0.125	0.108
-16.8566	17.68	0	0.017	0.00470968							5.6856	23.64	0.125	0.131
-16.8399	17.68	0	0.006	0.0046129							5.70216	23.77	0.125	0.12
-16.8231	17.68	0	-0.002	0.00558065							5.71959	23.64	0.125	0.119
-16.8064	17.68	0	-0.022	0.0066129							5.73655	23.77	0.115	0.109
-16.7894	17.68	0	-0.022	0.00703226							5.75344	23.77	0.115	0.127
-16.7727	17.61	0	-0.003	0.00648387							5.77019	23.77	0.115	0.124
-16.7561	17.61	0	0.002	0.00435484							5.78709	23.77	0.115	0.121
-16.7395	17.61	0	-0.006	0.00122581							5.80403	23.77	0.115	0.114
-16.7229	17.61	0	-0.017	-0.00122581							5.82139	23.77	0.115	0.136
-16.7057	17.61	0	-0.02	-0.00209677							5.83801	23.77	0.115	0.152
-16.6893	17.61	0	-0.021	-0.000483871							5.85497	23.77	0.115	0.131
-16.6722	17.61	0	-0.024	0.00290323							5.87199	23.77	0.115	0.111
-16.6557	17.61	0	-0.028	0.00532258							5.88922	23.77	0.115	0.119
-16.6392	17.54	0	-0.016	0.00716129							5.90611	23.77	0.115	0.134
-16.6223	17.61	0	-0.048	0.0063871							5.92327	23.77	0.115	0.114
-16.6057	17.61	0	-0.042	0.00509677							5.94019	23.77	0.115	0.1
-16.589	17.54	0	-0.029	0.00290323							5.95707	23.77	0.115	0.111
-16.5722	17.54	0	-0.005	0.00148387							5.97423	23.77	0.115	0.146
-16.5556	17.54	0	-0.016	0.000580645							5.99087	23.77	0.115	0.131
-16.5384	17.54	0	-0.032	-3.22581e-05							6.00806	23.77	0.115	0.114
-16.5218	17.61	0	-0.038	-0.000419355							6.02495	23.77	0.115	0.116
-16.5051	17.61	0	-0.067	-0.00187097							6.04172	23.64	0.115	0.13
-16.4887	17.68	0	-0.101	-0.00306452							6.05906	23.64	0.115	0.116
-16.4719	17.68	0	-0.098	-0.00283871							6.07558	23.77	0.115	0.091
-16.4551	17.68	0	-0.057	-0.00225807							6.09264	23.77	0.115	0.111
-16.4381	17.68	0	-0.039	-0.00203226							6.10959	23.64	0.115	0.123
-16.4215	17.61	0	-0.01	-0.00154839							6.12655	23.77	0.115	0.122
-16.4049	17.61	0	0.01	-0.00132258							6.14357	23.77	0.115	0.11
-16.3883	17.61	0	0.017	-0.000709677							6.16049	23.64	0.115	0.122
-16.3712	17.61	0	-0.024	-0.000774194							6.17743	23.77	0.115	0.131
-16.3546	17.61	0	-0.037	-0.000354839							6.19447	23.77	0.115	0.126
-16.3378	17.61	0	-0.051	6.45161e-05							6.21141	23.77	0.115	0.125
-16.3213	17.54	0	-0.038	-9.67742e-05							6.22876	23.77	0.115	0.078
-16.3047	17.61	0	-0.03	-0.000516129							6.24554	23.77	0.115	0.175
-16.288	17.61	0	-0.041	-0.00125807							6.26233	23.77	0.115	0.135
-16.2709	17.54	0	-0.034	-0.00219355							6.27952	23.77	0.115	0.108
-16.254	17.61	0	-0.048	-0.0023871							6.29631	23.77	0.115	0.135
-16.2377	17.61	0	-0.035	-0.00154839							6.31323	23.77	0.115	0.143
-16.2208	17.61	0	0.001	0.000645161							6.33051	23.77	0.115	0.127
-16.2042	17.61	0	0.001	0.00206452							6.34721	23.64	0.115	0.125
-16.1873	17.54	0	-0.013	0.00283871							6.36417	23.64	0.115	0.132
-16.1705	17.54	0	-0.006	0.00409677							6.38111	23.64	0.115	0.119
-16.1539	17.54	0	-0.017	0.00435484							6.39833	23.77	0.115	0.108
-16.137	17.54	0	-0.009	0.00354839							6.41505	23.64	0.115	0.126
-16.1205	17.54	0	-0.018	0.00245161							6.43202	23.64	0.115	0.136
-16.1041	17.54	0	-0.035	0.00232258							6.44915	23.77	0.115	0.113
-16.087	17.54	0	-0.029	0.00119355							6.46599	23.64	0.125	0.126
-16.0705	17.47	0	-0.034	0.00154839							6.48328	23.64	0.125	0.134
-16.0535	17.47	0	-0.018	0.00258064							6.50027	23.64	0.125	0.155
-16.0372	17.54	0	-0.039	0.00332258							6.51741	23.64	0.125	0.152
-16.0205	17.54	0	-0.061	0.00487097							6.5699	23.64	0.125	0.146
-16.0032	17.54	0	-0.044	0.00658065							6.58502	23.64	1.585	0.162
-15.9868	17.54	0	-0.041	0.00770968							6.60201	24.72	1.575	0.354
-15.9698	17.54	0	-0.033	0.00745161							6.61913	25.26	1.565	0.631
-15.9532	17.61	0	-0.054	0.00670968							6.6357	25.67	1.565	0.856
-15.9368	17.54	0	-0.033	0.00574194							6.65262	26.07	1.565	1.046
-15.9202	17.54	0	0	0.00558065							6.66966	26.21	1.555	1.166
-15.9034	17.54	0	-0.002	0.00609677							6.68697	26.48	1.325	1.266
-15.8863	17.54	0	-0.015	0.0063871							6.70391	26.61	1.175	1.265
-15.8696	17.47	0	-0.017	0.00703226							6.72056	26.61	1.035	1.219
-15.8532	17.54	0	-0.028	0.00709677							6.73774	26.61	0.915	1.112
-15.8363	17.54	0	-0.072	0.00680645							6.75446	26.61	0.795	1.053
-15.8192	17.54	0	-0.04	0.006							6.77151	26.61	0.725	0.966
-15.8026	17.54	0	-0.006	0.00619355							6.78876	26.61	0.675	0.891
-15.7863	17.47	0	-0.007	0.00674194							6.80539	26.61	0.645	0.784
-15.7696	17.47	0	0.007	0.0076129							6.82243	26.61	0.625	0.734
-15.7529	17.47	0	0.019	0.00945161							6.83971	26.61	0.615	0.667
-15.7361	17.47	0	-0.013	0.0106452							6.85629	26.75	0.605	0.645
-15.7191	17.47	0	-0.043	0.0110323							6.87333	26.61	0.605	0.593
-15.7027	17.47	0	-0.022	0.0106774							6.89071	26.61	0.605	0.577
-15.686	17.47	0	-0.029	0.0104839							6.90726	26.75	0.595	0.547
-15.669	17.4	0	-0.018	0.00890323							6.92423	26.75	0.595	0.552
-15.6525	17.4	0	0.01	0.00809677							6.9416	26.75	0.585	0.536
-15.6358	17.4	0	-0.008	0.00825807							6.95815	26.75	0.585	0.496
-15.6192	17.33	0	0.011	0.00867742							6.97519	26.88	0.575	0.513
-15.6021	17.4	0	-0.016	0.00877419							6.99238	26.88	0.565	0.511
-15.5857	17.4	0	-0.044	0.00977419							7.0094	26.88	0.555	0.527
-15.569	17.4	0	-0.054	0.0114839							7.02645	26.88	0.555	0.505
-15.5517	17.4	0	-0.028	0.0125806							7.04333	26.88	0.545	0.492
-15.5351	17.4	0	-0.001	0.0124194							7.06034	26.88	0.535	0.49
-15.5186	17.4	0	-0.012	0.0124516							7.07736	26.88	0.535	0.457
-15.5017	17.33	0	-0.004	0.0121613							7.09429	27.02	0.525	0.455
-15.4852	17.33	0	-0.007	0.0107419							7.11117	27.02	0.515	0.462
-15.4685	17.33	0	-0.029	0.009							7.1283	27.02	0.505	0.486
-15.4514	17.33	0	-0.044	0.00745161							7.14524	27.02	0.505	0.473
-15.435	17.4	0	-0.06	0.00619355							7.16185	27.16	0.495	0.441
-15.4183	17.4	0	-0.082	0.00670968							7.17913	27.16	0.485	0.454
-15.4017	17.4	0	-0.025	0.00658065							7.1958	27.16	0.475	0.446
-15.3847	17.33	0	0.003	0.00516129							7.21276	27.16	0.465	0.444
-15.3681	17.33	0	-0.002	0.00393548							7.23007	27.16	0.465	0.41
-15.3514	17.33	0	-0.014	0.00251613							7.24706	27.29	0.445	0.392
-15.3344	17.33	0	0.003	0.00225807							7.26401	27.16	0.445	0.472
-15.3179	17.33	0	-0.019	0.0013871							7.28068	27.16	0.445	0.451
-15.3009	17.33	0	-0.006	0.000741935							7.29762	27.29	0.435	0.39
-15.2842	17.33	0	-0.011	0.000322581							7.31456	27.29	0.425	0.392
-15.2679	17.26	0	-0.006	0.001							7.33196	27.29	0.425	0.416
-15.2508	17.26	0	-0.002	0.00154839							7.34888	27.29	0.415	0.389
-15.234	17.26	0	-0.025	0.00141935							7.36575	27.29	0.415	0.365
-15.2172	17.33	0	-0.067	0.000967742							7.38289	27.29	0.415	0.369
-15.2005	17.33	0	-0.091	0.00135484							7.39981	27.43	0.405	0.371
-15.1842	17.33	0	-0.061	0.00229032							7.41668	27.43	0.405	0.342
-15.1671	17.33	0	-0.013	0.00419355							7.43379	27.43	0.395	0.344
-15.1504	17.26	0	-0.022	0.00583871							7.45073	27.43	0.385	0.365
-15.1339	17.33	0	-0.034	0.00548387							7.46748	27.43	0.385	0.369
-15.1174	17.33	0	-0.046	0.00529032							7.48464	27.56	0.375	0.343
-15.1006	17.33	0	-0.033	0.00519355							7.50165	27.56	0.365	0.353
-15.0836	17.33	0	-0.024	0.00593548							7.51861	27.56	0.365	0.368
-15.0665	17.4	0	-0.071	0.006							7.53556	27.56	0.355	0.365
-15.0504	17.4	0	-0.074	0.00619355							7.55248	27.56	0.345	0.333
-15.0334	17.33	0	-0.041	0.00512903							7.56917	27.56	0.345	0.348
-15.0166	17.33	0	0.02	0.00367742							7.58658	27.56	0.345	0.355
-15.0003	17.33	0	0.005	0.00103226							7.60345	27.43	0.345	0.317
-14.9835	17.33	0	-0.008	-0.000870968							7.62034	27.56	0.335	0.31
-14.9668	17.4	0	-0.021	-9.67742e-05							7.63726	27.56	0.335	0.321
-14.9501	17.4	0	-0.017	0.00232258							7.65418	27.56	0.335	0.33
-14.9333	17.33	0	-0.015	0.00570968							7.671	27.56	0.335	0.319
-14.9166	17.33	0	-0.001	0.00796774							7.68796	27.56	0.335	0.312
-14.8999	17.33	0	-0.031	0.00909677							7.70497	27.56	0.335	0.32
-14.8828	17.33	0	-0.036	0.00906452							7.72194	27.7	0.335	0.335
-14.8661	17.33	0	-0.003	0.00951613							7.73888	27.7	0.325	0.327
-14.8494	17.33	0	-0.005	0.00935484							7.75594	27.7	0.325	0.316
-14.8327	17.26	0	0.009	0.00922581							7.77282	27.7	0.315	0.324
-14.8157	17.33	0	0.005	0.00883871							7.7902	27.7	0.315	0.316
-14.7991	17.33	0	-0.013	0.0100323							7.80711	27.7	0.315	0.307
-14.7827	17.33	0	-0.039	0.0115484							7.82395	27.7	0.305	0.271
-14.7661	17.4	0	-0.056	0.0125806							7.84107	27.7	0.305	0.302
-14.7489	17.4	0	-0.088	0.0122258							7.85806	27.56	0.305	0.314
-14.7326	17.4	0	-0.061	0.0117097							7.87495	27.7	0.305	0.306
-14.7155	17.4	0	-0.001	0.0119677							7.8916	27.7	0.305	0.268
-14.6991	17.33	0	0.008	0.0127419							7.90906	27.7	0.305	0.281
-14.6821	17.33	0	0.014	0.012871							7.92558	27.7	0.305	0.288
-14.6654	17.26	0	0.009	0.0133226							7.94281	27.83	0.295	0.269
-14.649	17.26	0	0.022	0.0131613							7.95995	27.83	0.295	0.259
-14.6319	17.26	0	-0.023	0.0138387							7.9765	27.83	0.295	0.271
-14.6151	17.26	0	-0.02	0.0147742							7.99345	27.83	0.285	0.292
-14.5988	17.26	0	-0.051	0.0141613							8.01092	27.83	0.285	0.268
-14.5818	17.26	0	-0.037	0.0133871							8.02791	27.83	0.285	0.257
-14.5652	17.26	0	-0.036	0.0124839							8.04473	27.83	0.275	0.269
-14.5483	17.26	0	-0.034	0.0112903							8.06167	27.83	0.275	0.301
-14.5319	17.33	0	-0.027	0.0107419							8.07857	27.83	0.275	0.27
-14.5149	17.26	0	-0.009	0.0109677							8.09566	27.83	0.265	0.271
-14.4979	17.26	0	0.009	0.0124194							8.1123	27.83	0.265	0.273
-14.4818	17.26	0	-0.011	0.0145806							8.12927	27.83	0.265	0.304
-14.465	17.26	0	0	0.0167419							8.14026	27.83	0.265	0.272
-14.448	17.26	0	0.003	0.0178065							8.15374	27.83	0.265	0.288
-14.4314	17.26	0	-0.013	0.0180968							8.17092	27.83	0.265	0.259
-14.4148	17.19	0	-0.001	0.017129							8.1881	27.83	0.265	0.239
-14.3981	17.26	0	-0.006	0.015871							8.20502	27.97	0.265	0.235
-14.3814	17.26	0	-0.01	0.0133871							8.2216	27.97	0.265	0.275
-14.3643	17.19	0	-0.007	0.0121935							8.23906	27.83	0.265	0.263
-14.3478	17.26	0	-0.022	0.0115484							8.25566	27.97	0.265	0.249
-14.3312	17.19	0	-0.029	0.0121935							8.27286	27.97	0.255	0.227
-14.3145	17.19	0	-0.019	0.0122258							8.2898	27.97	0.255	0.259
-14.2974	17.26	0	-0.032	0.0120645							8.30685	27.97	0.255	0.266
-14.281	17.26	0	-0.03	0.0131935							8.32383	27.97	0.245	0.239
-14.2643	17.26	0	-0.032	0.0146129							8.34077	27.97	0.245	0.258
-14.2476	17.26	0	-0.011	0.0159032							8.3574	27.97	0.245	0.267
-14.2305	17.26	0	-0.021	0.0160323							8.37474	27.97	0.245	0.255
-14.2141	17.26	0	0.006	0.0164516							8.39138	27.97	0.245	0.242
-14.197	17.19	0	0.032	0.0166774							8.40833	27.97	0.245	0.247
-14.1806	17.19	0	0.017	0.0164839							8.42549	27.97	0.245	0.228
-14.1639	17.19	0	-0.016	0.0156129							8.4423	28.1	0.235	0.218
-14.1469	17.19	0	-0.03	0.015							8.45961	28.1	0.235	0.209
-14.1302	17.19	0	-0.055	0.0146452							8.47648	27.97	0.235	0.24
-14.1135	17.19	0	-0.06	0.0139032							8.49362	28.1	0.235	0.293
-14.0971	17.19	0	-0.04	0.0130323							8.51058	28.1	0.225	0.183
-14.0801	17.19	0	-0.031	0.0120323							8.52741	28.1	0.225	0.249
-14.063	17.26	0	-0.036	0.011871							8.54452	27.97	0.225	0.29
-14.0469	17.26	0	-0.041	0.0109032							8.56146	28.1	0.225	0.242
-14.0302	17.19	0	0.001	0.0104516							8.57803	28.1	0.225	0.233
-14.0132	17.19	0	0.017	0.00974194							8.59512	28.1	0.215	0.251
-13.9963	17.12	0	0.031	0.00948387							8.61238	28.1	0.215	0.247
-13.9799	17.12	0	0.013	0.00909677							8.62935	28.1	0.215	0.257
-13.9634	17.12	0	0.002	0.00909677							8.646	28.1	0.215	0.232
-13.9462	17.12	0	0.007	0.00767742							8.6632	28.1	0.215	0.208
-13.9293	17.12	0	-0.003	0.00554839							8.68009	28.1	0.215	0.233
-13.9128	17.12	0	-0.04	0.00406452							8.6973	28.1	0.215	0.234
-13.8959	17.12	0	-0.02	0.00370968							8.71418	28.1	0.215	0.21
-13.8793	17.12	0	-0.017	0.00387097							8.73078	28.1	0.215	0.212
-13.8629	17.12	0	-0.033	0.00570968							8.74828	28.1	0.215	0.238
-13.8458	17.19	0	-0.034	0.00748387							8.76478	28.1	0.215	0.217
-13.8294	17.19	0	-0.053	0.00787097							8.78172	28.1	0.215	0.207
-13.8127	17.19	0	-0.034	0.00787097							8.7992	28.1	0.215	0.243
-13.7957	17.19	0	-0.049	0.00867742							8.81568	28.1	0.215	0.261
-13.779	17.19	0	-0.046	0.0101613							8.83262	28.1	0.215	0.235
-13.7623	17.19	0	-0.052	0.0093871							8.84997	28.1	0.215	0.214
-13.7458	17.19	0	-0.04	0.00777419							8.86699	28.1	0.215	0.233
-13.7292	17.19	0	-0.023	0.00570968							8.88389	28.1	0.215	0.236
-13.7124	17.19	0	-0.021	0.00493548							8.9006	28.1	0.215	0.247
-13.6954	17.19	0	-0.038	0.004							8.91784	27.97	0.215	0.219
-13.6788	17.19	0	-0.034	0.00141935							8.93447	27.97	0.225	0.243
-13.6624	17.19	0	-0.029	-3.22581e-05							8.95151	27.97	0.225	0.242
-13.6456	17.19	0	-0.027	0.00129032							8.96879	28.1	0.225	0.252
-13.6288	17.12	0	-0.025	0.00177419							8.98561	27.97	0.225	0.241
-13.6118	17.12	0	0.002	0.00251613							9.00279	27.97	0.225	0.237
-13.5953	17.19	0	-0.005	0.00393548							9.01935	27.97	0.235	0.239
-13.5784	17.12	0	-0.028	0.00583871							9.03663	28.1	0.225	0.221
-13.5617	17.19	0	-0.031	0.00874193							9.05333	28.1	0.225	0.224
-13.5453	17.12	0	-0.011	0.0100645							9.07065	28.1	0.225	0.214
-13.5282	17.12	0	0.005	0.0113226							9.08719	28.1	0.225	0.231
-13.5119	17.12	0	-0.023	0.0121613							9.10427	28.1	0.225	0.22
-13.4948	17.12	0	-0.033	0.0133548							9.12163	28.1	0.225	0.216
-13.4781	17.12	0	-0.033	0.013871							9.13813	28.1	0.225	0.189
-13.4615	17.12	0	-0.011	0.0139355							9.15517	28.1	0.215	0.226
-13.4446	17.19	0	-0.027	0.0137742							9.17211	28.1	0.215	0.251
-13.4282	17.19	0	-0.073	0.0135484							9.18906	28.1	0.215	0.229
-13.4112	17.19	0	-0.048	0.0133548							9.20648	28.1	0.215	0.224
-13.3945	17.19	0	0.001	0.0132903							9.22306	28.1	0.215	0.235
-13.3781	17.19	0	-0.005	0.0135484							9.24003	28.1	0.215	0.243
-13.3613	17.19	0	0.006	0.0138387							9.25716	28.1	0.215	0.224
-13.3447	17.19	0	0.011	0.0139032							9.27437	28.1	0.215	0.197
-13.3276	17.12	0	0.025	0.0136774							9.29122	28.1	0.215	0.201
-13.3112	17.12	0	0.037	0.0129677							9.30815	28.1	0.215	0.193
-13.2946	17.05	0	0.007	0.012871							9.32524	28.1	0.215	0.206
-13.2774	17.12	0	-0.01	0.0129355							9.34207	28.24	0.215	0.181
-13.2609	17.12	0	-0.02	0.0120323							9.35878	28.1	0.215	0.185
-13.244	17.05	0	-0.015	0.0122903							9.37626	28.24	0.205	0.173
-13.2275	17.05	0	-0.024	0.0129032							9.39274	28.24	0.205	0.205
-13.2109	17.05	0	-0.021	0.014							9.40968	28.24	0.205	0.187
-13.1937	17.05	0	-0.026	0.0142581							9.42672	28.24	0.205	0.172
-13.1771	17.05	0	-0.045	0.0152903							9.44367	28.24	0.195	0.216
-13.1601	17.05	0	-0.04	0.0168065							9.46058	28.24	0.195	0.23
-13.1439	17.05	0	-0.031	0.0178065							9.47765	28.24	0.195	0.21
-13.1272	17.05	0	-0.019	0.0170968							9.49461	28.24	0.195	0.197
-13.1099	16.98	0	-0.016	0.0162903							9.51153	28.24	0.195	0.22
-13.0938	16.98	0	0.004	0.0156452							9.52893	28.24	0.195	0.225
-13.077	16.98	0	-0.012	0.0149355							9.54582	28.24	0.195	0.2
-13.06	17.05	0	-0.05	0.0138387							9.5627	28.24	0.195	0.22
-13.0433	17.05	0	-0.034	0.0120323							9.57985	28.24	0.195	0.279
-13.0266	17.05	0	-0.009	0.0106774							9.59643	28.24	0.195	0.153
-13.0098	17.05	0	-0.023	0.0100968							9.61335	28.24	0.195	0.237
-12.9935	17.05	0	-0.015	0.0104194							9.63082	28.24	0.195	0.202
-12.9764	17.05	0	-0.014	0.011							9.6477	28.24	0.195	0.179
-12.96	17.05	0	0.001	0.0113871							9.66466	28.24	0.195	0.184
-12.943	16.98	0	-0.003	0.012							9.68133	28.24	0.195	0.181
-12.9261	17.05	0	0.005	0.0132258							9.69864	28.24	0.195	0.18
-12.9097	17.05	0	-0.026	0.0146452							9.71519	28.24	0.195	0.2
-12.8927	16.98	0	-0.017	0.0154194							9.73236	28.24	0.195	0.192
-12.8761	16.98	0	-0.021	0.0160645							9.74944	28.24	0.195	0.192
-12.8597	16.98	0	-0.03	0.0159677							9.76646	28.24	0.195	0.185
-12.8426	16.98	0	-0.014	0.0147419							9.78354	28.24	0.195	0.201
-12.8262	16.98	0	-0.011	0.0135161							9.80012	28.37	0.185	0.198
-12.8092	16.98	0	-0.009	0.0132581							9.81731	28.24	0.185	0.223
-12.7925	16.98	0	-0.019	0.0138065							9.83442	28.24	0.185	0.204
-12.7757	16.98	0	-0.035	0.015129							9.85139	28.24	0.185	0.214
-12.7593	16.98	0	-0.028	0.0153226							9.86827	28.24	0.185	0.208
-12.7423	16.98	0	-0.01	0.0161613							9.88498	28.24	0.185	0.235
-12.7255	17.05	0	0.003	0.016871							9.90194	28.24	0.185	0.214
-12.7091	16.98	0	-0.012	0.016871							9.91929	28.24	0.185	0.21
-12.6924	16.98	0	-0.002	0.0152903							9.9359	28.24	0.185	0.209
-12.6757	16.98	0	0.012	0.0145484							9.95286	28.24	0.185	0.212
-12.6589	16.91	0	-0.001	0.0135161							9.9698	28.24	0.195	0.207
-12.6421	16.98	0	-0.016	0.0136452							9.98682	28.24	0.195	0.216
-12.6252	16.91	0	-0.011	0.0135161							10.0039	28.24	0.195	0.249
-12.6087	16.98	0	-0.022	0.0135161							10.0207	28.24	0.195	0.22
-12.5915	16.98	0	-0.054	0.0136774							10.0379	28.24	0.195	0.195
-12.5753	16.98	0	-0.034	0.0132258							10.055	28.24	0.195	0.199
-12.5586	16.98	0	-0.02	0.0139032							10.0716	28.1	0.195	0.229
-12.5419	16.98	0	-0.033	0.0147742							10.089	28.24	0.195	0.213
-12.5248	16.98	0	0.007	0.0163548							10.106	28.24	0.195	0.216
-12.508	16.98	0	-0.003	0.0175806							10.1226	28.24	0.195	0.196
-12.4914	16.91	0	0.003	0.0175484							10.1396	28.24	0.195	0.2
-12.475	16.98	0	0.007	0.0164194							10.1565	28.24	0.195	0.199
-12.4578	16.98	0	-0.014	0.0151613							10.1738	28.24	0.195	0.195
-12.4414	16.98	0	-0.048	0.0153548							10.1905	28.24	0.195	0.185
-12.4245	16.98	0	-0.026	0.0150968							10.2078	28.24	0.195	0.174
-12.4081	16.98	0	-0.027	0.0137742							10.2244	28.24	0.195	0.189
-12.3912	16.98	0	-0.022	0.0130323							10.2417	28.24	0.195	0.199
-12.3746	16.98	0	-0.021	0.0125161							10.2586	28.24	0.195	0.182
-12.3576	16.98	0	-0.021	0.0111935							10.2754	28.24	0.195	0.199
-12.3411	16.98	0	-0.025	0.010871							10.2927	28.37	0.185	0.184
-12.3243	16.98	0	-0.028	0.0116452							10.3096	28.37	0.185	0.199
-12.3077	16.91	0	0.01	0.0113548							10.3265	28.24	0.185	0.185
-12.291	16.98	0	0.018	0.0112581							10.3436	28.24	0.185	0.195
-12.274	16.91	0	0.03	0.012871							10.3602	28.37	0.185	0.187
-12.2571	16.91	0	0.003	0.0119677							10.3771	28.37	0.175	0.202
-12.2408	16.91	0	-0.029	0.0115484							10.3942	28.37	0.175	0.187
-12.2241	16.91	0	-0.045	0.0109032							10.4112	28.37	0.175	0.197
-12.207	16.98	0	-0.036	0.00990323							10.4285	28.37	0.175	0.215
-12.1905	16.91	0	-0.006	0.00903226							10.4451	28.37	0.175	0.187
-12.1735	16.91	0	-0.01	0.0101935							10.4624	28.37	0.175	0.185
-12.1569	16.98	0	-0.029	0.0106452							10.4793	28.37	0.175	0.164
-12.1403	16.91	0	-0.024	0.0105161							10.496	28.37	0.165	0.19
-12.1233	16.91	0	-0.032	0.0103548							10.5132	28.37	0.165	0.173
-12.1067	16.91	0	-0.052	0.010129							10.5303	28.37	0.165	0.164
-12.0899	16.91	0	-0.032	0.00948387							10.5473	28.37	0.165	0.175
-12.0734	16.98	0	-0.03	0.00877419							10.5643	28.37	0.165	0.238
-12.0568	16.91	0	-0.043	0.00958065							10.581	28.37	0.165	0.109
-12.0398	16.91	0	-0.023	0.00932258							10.5982	28.37	0.165	0.177
-12.0232	16.91	0	0.017	0.00867742							10.6152	28.37	0.165	0.218
-12.0063	16.91	0	-0.021	0.00735484							10.6321	28.37	0.165	0.18
-11.9894	16.98	0	-0.016	0.00687097							10.649	28.37	0.165	0.199
-11.9732	16.91	0	-0.017	0.00725807							10.6657	28.37	0.165	0.201
-11.956	16.91	0	-0.024	0.00819355							10.6826	28.37	0.165	0.218
-11.9396	16.91	0	-0.041	0.00748387							10.6997	28.37	0.165	0.216
-11.9225	16.91	0	-0.012	0.00474194							10.7166	28.37	0.165	0.183
-11.9059	16.91	0	-0.012	0.00306452							10.7336	28.37	0.165	0.185
-11.8894	16.91	0	-0.031	0.00303226							10.7506	28.37	0.165	0.18
-11.8724	16.91	0	-0.027	0.00345161							10.7678	28.37	0.165	0.193
-11.856	16.91	0	-0.028	0.00393548							10.7847	28.37	0.165	0.188
-11.8389	16.91	0	-0.041	0.00570968							10.8023	28.37	0.165	0.181
-11.8222	16.91	0	-0.047	0.00690323							10.8185	28.37	0.165	0.226
-11.8057	16.85	0	-0.003	0.00758064							10.8354	28.24	0.175	0.23
-11.7891	16.85	0	0.002	0.00822581							10.8525	28.24	0.175	0.217
-11.7724	16.85	0	-0.002	0.00732258							10.8697	28.24	0.175	0.226
-11.7558	16.85	0	-0.011	0.00464516							10.8866	28.24	0.175	0.228
-11.7385	16.85	0	-0.012	0.00393548							10.9034	28.24	0.175	0.215
-11.7222	16.85	0	-0.017	0.00309677							10.9203	28.24	0.185	0.183
-11.7052	16.85	0	-0.016	0.00296774							10.9373	28.24	0.185	0.198
-11.6889	16.85	0	-0.058	0.00367742							10.9543	28.24	0.185	0.187
-11.6721	16.91	0	-0.091	0.00529032							10.9712	28.24	0.185	0.192
-11.6551	16.91	0	-0.062	0.00522581							10.9885	28.24	0.195	0.171
-11.638	16.91	0	-0.03	0.00574194							11.0056	28.24	0.195	0.205
-11.6219	16.91	0	-0.011	0.00774194							11.0224	28.24	0.195	0.218
-11.6053	16.85	0	-0.017	0.00945161							11.0391	28.24	0.195	0.194
-11.5884	16.85	0	0.003	0.0100323							11.0562	28.24	0.195	0.201
-11.5716	16.85	0	0.005	0.0103871							11.0733	28.24	0.195	0.217
-11.5551	16.78	0	-0.009	0.0106774							11.09	28.24	0.195	0.192
-11.5383	16.78	0	-0.023	0.00954839							11.1071	28.24	0.195	0.192
-11.5213	16.85	0	-0.051	0.00787097							11.1244	28.24	0.195	0.182
-11.5046	16.85	0	-0.066	0.00767742							11.1412	28.24	0.195	0.211
-11.4883	16.85	0	-0.043	0.00774194							11.1581	28.24	0.195	0.188
-11.4714	16.85	0	-0.042	0.00687097							11.1753	28.24	0.195	0.17
-11.4542	16.85	0	-0.021	0.00690323							11.1921	28.24	0.195	0.167
-11.4377	16.85	0	-0.002	0.00774194							11.2091	28.24	0.195	0.192
-11.4214	16.85	0	0.009	0.00974194							11.2262	28.24	0.195	0.203
-11.4047	16.85	0	-0.014	0.0126774							11.2428	28.37	0.185	0.177
-11.3879	16.78	0	0.004	0.015							11.2601	28.37	0.185	0.192
-11.3708	16.78	0	0.031	0.0162258							11.2768	28.24	0.185	0.203
-11.3541	16.78	0	0.026	0.0165161							11.2937	28.37	0.185	0.187
-11.3377	16.78	0	-0.01	0.0166774							11.3107	28.37	0.175	0.164
-11.321	16.78	0	-0.03	0.0162258							11.3277	28.37	0.175	0.177
-11.3041	16.78	0	-0.038	0.0156774							11.3449	28.37	0.175	0.195
-11.2876	16.78	0	-0.038	0.0161935							11.3619	28.37	0.175	0.19
-11.2704	16.78	0	-0.05	0.0168387							11.3786	28.37	0.175	0.17
-11.2538	16.78	0	-0.008	0.0180968							11.3959	28.37	0.165	0.19
-11.237	16.78	0	-0.009	0.0190323							11.4128	28.37	0.165	0.189
-11.2207	16.85	0	-0.039	0.0194839							11.4299	28.37	0.165	0.189
-11.2041	16.85	0	-0.016	0.0202258							11.4468	28.37	0.165	0.174
-11.1873	16.78	0	0.01	0.0204839							11.4637	28.37	0.165	0.198
-11.1702	16.78	0	0.004	0.020129							11.4807	28.37	0.165	0.188
-11.1537	16.78	0	0	0.0193548							11.4977	28.37	0.165	0.182
-11.137	16.78	0	0.01	0.019871							11.5147	28.37	0.165	0.174
-11.1203	16.78	0	0.008	0.0200323							11.5316	28.37	0.165	0.187
-11.1037	16.78	0	-0.002	0.0191613							11.5483	28.37	0.165	0.204
-11.0869	16.71	0	-0.012	0.0175484							11.5657	28.37	0.165	0.187
-11.0702	16.78	0	-0.011	0.0168387							11.5823	28.37	0.165	0.178
-11.0533	16.71	0	-0.012	0.0167419							11.5992	28.37	0.165	0.188
-11.0368	16.71	0	0.007	0.0173871							11.6167	28.37	0.165	0.201
-11.02	16.71	0	-0.003	0.0178065							11.6332	28.37	0.165	0.163
-11.0029	16.71	0	-0.012	0.0180323							11.6504	28.37	0.165	0.197
-10.9865	16.78	0	-0.037	0.0173548							11.6675	28.37	0.165	0.215
-10.9698	16.71	0	-0.029	0.0171935							11.6845	28.37	0.165	0.19
-10.9528	16.71	0	-0.019	0.0189355							11.7014	28.37	0.165	0.16
-10.9361	16.71	0	-0.013	0.0197097							11.7183	28.37	0.165	0.188
-10.9197	16.71	0	-0.013	0.0189032							11.7352	28.37	0.165	0.18
-10.9026	16.71	0	-0.015	0.0180968							11.7522	28.51	0.165	0.165
-10.8861	16.71	0	0.002	0.018129							11.769	28.37	0.165	0.172
-10.8696	16.71	0	0.009	0.0173871							11.7862	28.37	0.165	0.191
-10.8524	16.71	0	0.004	0.0162258							11.8028	28.51	0.165	0.225
-10.8357	16.71	0	-0.024	0.0154516							11.8201	28.37	0.165	0.185
-10.819	16.71	0	-0.032	0.0154194							11.8368	28.37	0.165	0.177
-10.8026	16.71	0	-0.033	0.015871							11.8541	28.37	0.165	0.255
-10.7856	16.71	0	-0.018	0.0164194							11.8712	28.37	0.165	0.226
-10.7687	16.78	0	-0.025	0.0156774							11.8881	28.24	0.165	0.18
-10.7525	16.71	0	-0.043	0.0161935							11.9047	28.24	0.165	0.191
-10.7352	16.78	0	-0.029	0.0163226							11.9222	28.37	0.165	0.196
-10.7187	16.78	0	-0.014	0.0171935							11.9387	28.37	0.165	0.172
-10.7023	16.71	0	0.015	0.0172903							11.956	28.37	0.165	0.202
-10.6855	16.71	0	0.008	0.0173226							11.9727	28.24	0.175	0.199
-10.6688	16.71	0	-0.015	0.0173226							11.9896	28.37	0.175	0.192
-10.6521	16.71	0	-0.021	0.0166452							12.0069	28.37	0.175	0.163
-10.6354	16.78	0	0.001	0.0159355							12.0236	28.24	0.175	0.189
-10.6183	16.78	0	-0.013	0.0148387							12.0405	28.24	0.175	0.203
-10.6018	16.78	0	-0.028	0.014129							12.0574	28.37	0.175	0.187
-10.5852	16.78	0	-0.026	0.0135806							12.0745	28.24	0.175	0.179
-10.5682	16.78	0	-0.013	0.0137419							12.0918	28.24	0.175	0.209
-10.5518	16.71	0	0.003	0.014129							12.1086	28.24	0.185	0.21
-10.5346	16.71	0	0.005	0.0147419							12.1258	28.24	0.185	0.185
-10.518	16.71	0	-0.016	0.0144194							12.1424	28.24	0.185	0.205
-10.5013	16.71	0	0.013	0.014129							12.1596	28.24	0.185	0.225
-10.4846	16.78	0	-0.008	0.0146129							12.1765	28.24	0.185	0.225
-10.4679	16.71	0	-0.01	0.0152258							12.1936	28.24	0.185	0.197
-10.4508	16.78	0	-0.026	0.0148065							12.2106	28.24	0.185	0.198
-10.4344	16.78	0	-0.018	0.0136774							12.2273	28.24	0.195	0.213
-10.4177	16.78	0	-0.013	0.0136774							12.2444	28.24	0.195	0.204
-10.4011	16.78	0	-0.034	0.0143871							12.2618	28.24	0.195	0.201
-10.3846	16.78	0	-0.037	0.0143548							12.314	28.24	0.195	0.203
-10.3678	16.71	0	-0.032	0.0134839							12.3295	28.24	0.195	0.174
-10.351	16.78	0	-0.013	0.0134194							12.3463	28.24	1.535	0.217
-10.334	16.71	0	-0.013	0.0141613							12.3635	29.19	1.525	0.431
-10.3174	16.71	0	-0.019	0.0138387							12.38	29.73	1.525	0.638
-10.3003	16.71	0	-0.02	0.0143226							12.3973	30.13	1.515	0.832
-10.2838	16.71	0	-0.014	0.015129							12.4142	30.54	1.515	1.029
-10.2676	16.71	0	-0.028	0.0155806							12.4313	30.81	1.515	1.174
-10.2503	16.71	0	-0.034	0.0163226							12.4482	30.95	1.505	1.218
-10.2335	16.71	0	-0.028	0.0150323							12.465	31.08	1.505	1.255
-10.217	16.71	0	-0.01	0.0137419							12.4821	31.35	1.255	1.302
-10.2001	16.71	0	-0.027	0.0127097							12.499	31.49	1.105	1.258
-10.1839	16.71	0	-0.02	0.0134194							12.5157	31.49	0.965	1.168
-10.1668	16.71	0	0.008	0.0132258							12.5331	31.49	0.865	1.092
-10.1504	16.71	0	0.007	0.0122258							12.5499	31.49	0.795	1.056
-10.1334	16.71	0	-0.022	0.0124516							12.5666	31.49	0.745	0.965
-10.1169	16.71	0	-0.026	0.0137097							12.5841	31.49	0.715	0.883
-10.0999	16.71	0	-0.015	0.0155161							12.6009	31.35	0.695	0.8
-10.0836	16.71	0	-0.005	0.0152903							12.6178	31.35	0.685	0.771
-10.0664	16.71	0	-0.036	0.0148387							12.6347	31.35	0.675	0.735
-10.05	16.71	0	0.002	0.0149032							12.6519	31.35	0.675	0.687
-10.033	16.71	0	0.028	0.0146452							12.6688	31.35	0.675	0.618
-10.0163	16.71	0	0.019	0.0145484							12.6857	31.35	0.685	0.619
-9.99923	16.64	0	0.007	0.0149032							12.7028	31.35	0.685	0.637
-9.98315	16.71	0	-0.027	0.0163871							12.7194	31.35	0.695	0.588
-9.9661	16.71	0	-0.048	0.0175161							12.7367	31.49	0.685	0.574
-9.94975	16.71	0	-0.042	0.0177742							12.7536	31.49	0.685	0.592
-9.9327	16.71	0	-0.004	0.0177097							12.7706	31.62	0.675	0.58
-9.9162	16.78	0	-0.024	0.0176129							12.7877	31.62	0.665	0.586
-9.89958	16.71	0	-0.044	0.0163226							12.8046	31.62	0.655	0.575
-9.8825	16.71	0	-0.027	0.0149355							12.8212	31.62	0.655	0.608
-9.86572	16.71	0	0.002	0.0146452							12.8382	31.76	0.635	0.605
-9.84943	16.64	0	0.024	0.0151935							12.8552	31.62	0.625	0.558
-9.83228	16.71	0	-0.02	0.016							12.8721	31.76	0.615	0.56
-9.81592	16.71	0	-0.027	0.0161935							12.8891	31.76	0.595	0.559
-9.79915	16.71	0	-0.017	0.0169355							12.9065	31.76	0.595	0.548
-9.7821	16.71	0	-0.028	0.0160323							12.9234	31.76	0.585	0.526
-9.76567	16.71	0	-0.017	0.0135161							12.94	31.76	0.575	0.532
-9.74895	16.71	0	-0.017	0.0107419							12.957	31.89	0.565	0.543
-9.73228	16.64	0	0.012	0.00896774							12.9744	31.89	0.555	0.506
-9.71513	16.64	0	0.007	0.0083871							12.9909	31.89	0.555	0.479
-9.6983	16.64	0	-0.002	0.00887097							13.0079	32.03	0.545	0.443
-9.68172	16.64	0	-0.029	0.00890323							13.0249	32.03	0.525	0.471
-9.66543	16.71	0	-0.023	0.00880645							13.0422	32.03	0.525	0.475
-9.64857	16.71	0	-0.032	0.0093871							13.0591	32.03	0.515	0.438
-9.63192	16.71	0	-0.036	0.0107097							13.0762	32.03	0.505	0.444
-9.6153	16.71	0	-0.031	0.0112903							13.0931	32.16	0.495	0.466
-9.5985	16.71	0	-0.009	0.0107742							13.1101	32.16	0.475	0.45
-9.58168	16.64	0	0.01	0.0104194							13.127	32.16	0.475	0.423
-9.56502	16.64	0	0.001	0.0108065							13.1439	32.16	0.465	0.449
-9.54795	16.64	0	-0.013	0.0112258							13.1611	32.16	0.455	0.468
-9.5316	16.64	0	-0.026	0.0110645							13.1777	32.16	0.455	0.446
-9.5147	16.64	0	-0.05	0.0109677							13.1946	32.16	0.445	0.456
-9.49778	16.71	0	-0.067	0.0100323							13.2121	32.3	0.435	0.381
-9.48145	16.71	0	-0.048	0.0100323							13.2286	32.16	0.435	0.519
-9.46432	16.71	0	-0.045	0.00903226							13.2455	32.16	0.435	0.442
-9.44793	16.71	0	-0.033	0.00841935							13.2628	32.16	0.435	0.394
-9.43085	16.71	0	-0.041	0.00754839							13.2799	32.16	0.435	0.425
-9.41418	16.64	0	-0.007	0.00803226							13.2967	32.16	0.435	0.432
-9.39752	16.64	0	-0.006	0.00745161							13.3135	32.16	0.435	0.396
-9.38083	16.64	0	-0.003	0.00732258							13.3308	32.3	0.425	0.427
-9.3643	16.64	0	-0.009	0.00735484							13.3477	32.3	0.425	0.396
-9.34727	16.64	0	-0.014	0.00722581							13.3644	32.3	0.425	0.36
-9.33075	16.57	0	0.013	0.00674194							13.3816	32.3	0.425	0.392
-9.31405	16.64	0	-0.008	0.00580645							13.3983	32.3	0.415	0.405
-9.2974	16.64	0	-0.014	0.00551613							13.4157	32.3	0.415	0.417
-9.28022	16.57	0	-0.022	0.00606452							13.4325	32.3	0.415	0.417
-9.2636	16.64	0	-0.031	0.00703226							13.4495	32.3	0.405	0.412
-9.24693	16.57	0	-0.046	0.00874193							13.4666	32.3	0.405	0.444
-9.22975	16.64	0	-0.017	0.0101935							13.4832	32.3	0.395	0.436
-9.21377	16.64	0	-0.019	0.0107742							13.5004	32.3	0.395	0.417
-9.19668	16.64	0	-0.012	0.0103548							13.5173	32.3	0.395	0.429
-9.18035	16.64	0	-0.029	0.0105484							13.5345	32.3	0.395	0.433
-9.16367	16.64	0	-0.014	0.0120645							13.5514	32.16	0.405	0.39
-9.14653	16.64	0	-0.041	0.0129355							13.5683	32.16	0.405	0.359
-9.13018	16.64	0	-0.036	0.0134839							13.585	32.3	0.405	0.372
-9.11345	16.64	0	-0.035	0.0132258							13.6019	32.3	0.405	0.366
-9.09652	16.64	0	-0.035	0.0130645							13.6193	32.3	0.405	0.336
-9.07968	16.64	0	-0.024	0.0128065							13.6363	32.43	0.405	0.359
-9.06328	16.64	0	-0.019	0.0111613							13.6528	32.43	0.395	0.393
-9.04632	16.64	0	-0.008	0.011							13.6703	32.43	0.395	0.408
-9.02945	16.64	0	0.004	0.0104839							13.6871	32.3	0.395	0.383
-9.01277	16.57	0	0.004	0.0101613							13.704	32.43	0.395	0.406
-8.99633	16.57	0	0.003	0.0103548							13.7208	32.43	0.385	0.382
-8.97917	16.64	0	-0.022	0.0111613							13.7381	32.43	0.375	0.331
-8.9629	16.64	0	-0.03	0.0122903							13.7547	32.43	0.375	0.356
-8.94593	16.64	0	-0.058	0.0140968							13.7718	32.43	0.375	0.375
-8.92953	16.64	0	-0.027	0.0147742							13.7887	32.43	0.365	0.341
-8.91242	16.57	0	0.006	0.0150645							13.8056	32.43	0.365	0.345
-8.89575	16.57	0	0.02	0.0150323							13.8227	32.57	0.365	0.324
-8.87887	16.57	0	0.011	0.0152581							13.8396	32.57	0.355	0.347
-8.86233	16.57	0	-0.011	0.0152903							13.8565	32.57	0.355	0.36
-8.84538	16.57	0	-0.014	0.0152258							13.8736	32.57	0.345	0.327
-8.82875	16.64	0	-0.022	0.0164194							13.8905	32.57	0.345	0.335
-8.81232	16.57	0	-0.038	0.0169032							13.908	32.57	0.345	0.328
-8.7956	16.57	0	-0.013	0.0167097							13.9245	32.57	0.335	0.358
-8.77857	16.64	0	-0.03	0.0153548							13.9417	32.57	0.335	0.34
-8.76223	16.57	0	-0.032	0.0142258							13.9587	32.57	0.335	0.334
-8.74512	16.64	0	-0.025	0.0128387							13.9758	32.57	0.335	0.369
-8.72865	16.64	0	-0.021	0.0118387							13.9927	32.57	0.335	0.371
-8.71215	16.57	0	0.018	0.0137097							14.0096	32.57	0.335	0.344
-8.69517	16.57	0	0.037	0.0154839							14.0266	32.57	0.335	0.346
-8.67863	16.57	0	0.009	0.0177419							14.0436	32.43	0.335	0.376
-8.66188	16.57	0	-0.02	0.0184194							14.0606	32.43	0.335	0.358
-8.64523	16.57	0	-0.015	0.0178065							14.0772	32.43	0.345	0.346
-8.62808	16.57	0	-0.034	0.0154194							14.0946	32.43	0.345	0.343
-8.61138	16.57	0	-0.035	0.0136129							14.1114	32.43	0.345	0.353
-8.59508	16.64	0	-0.037	0.0127097							14.1285	32.43	0.355	0.355
-8.57825	16.57	0	0.002	0.0123226							14.1451	32.57	0.345	0.316
-8.5612	16.57	0	-0.009	0.0123226							14.1625	32.57	0.345	0.325
-8.5448	16.64	0	-0.025	0.012871							14.1791	32.43	0.355	0.322
-8.52783	16.64	0	-0.05	0.0131935							14.1963	32.57	0.355	0.288
-8.51112	16.64	0	-0.031	0.014129							14.2132	32.57	0.345	0.312
-8.4944	16.71	0	-0.039	0.0156129							14.23	32.57	0.345	0.294
-8.47793	16.64	0	-0.028	0.0163548							14.2469	32.57	0.345	0.328
-8.46092	16.64	0	0.036	0.0164194							14.2643	32.71	0.335	0.338
-8.44455	16.64	0	0.025	0.0155484							14.2813	32.71	0.325	0.317
-8.4275	16.57	0	0.012	0.0138387							14.2982	32.57	0.325	0.35
-8.4108	16.57	0	-0.006	0.0123548							14.3149	32.57	0.325	0.369
-8.39432	16.57	0	-0.013	0.012129							14.3318	32.71	0.325	0.345
-8.37737	16.64	0	-0.054	0.0122258							14.3491	32.57	0.325	0.29
-8.36055	16.64	0	-0.045	0.011871							14.366	32.57	0.325	0.306
-8.34422	16.64	0	-0.039	0.0116129							14.3828	32.57	0.325	0.334
-8.32718	16.64	0	-0.026	0.0121935							14.4	32.71	0.315	0.313
-8.31077	16.64	0	-0.022	0.0117742							14.4168	32.71	0.315	0.294
-8.29373	16.64	0	-0.021	0.0117742							14.434	32.71	0.315	0.317
-8.2773	16.57	0	-0.003	0.0123226							14.4509	32.71	0.315	0.329
-8.2606	16.57	0	-0.001	0.014129							14.4678	32.71	0.315	0.319
-8.24358	16.57	0	0.014	0.0146774							14.4846	32.71	0.305	0.31
-8.2271	16.57	0	-0.002	0.0158065							14.5019	32.71	0.305	0.338
-8.2104	16.57	0	-0.019	0.0161935							14.5188	32.71	0.305	0.333
-8.1938	16.57	0	-0.009	0.0150968							14.5357	32.71	0.305	0.236
-8.17703	16.64	0	-0.016	0.0138065							14.5529	32.71	0.295	0.328
-8.16023	16.64	0	-0.037	0.0124839							14.5698	32.71	0.295	0.327
-8.14317	16.57	0	-0.027	0.0112903							14.5867	32.71	0.295	0.294
-8.12683	16.57	0	-0.012	0.0110968							14.6037	32.71	0.295	0.296
-8.10978	16.57	0	-0.045	0.0128065							14.6208	32.71	0.295	0.322
-8.09338	16.64	0	-0.043	0.0148065							14.6373	32.71	0.295	0.33
-8.07663	16.64	0	-0.019	0.0169032							14.6543	32.71	0.295	0.296
-8.0595	16.64	0	-0.011	0.0180968							14.6717	32.71	0.295	0.3
-8.04285	16.64	0	-0.009	0.0191935							14.6886	32.71	0.295	0.33
-8.026	16.64	0	-0.008	0.0194839							14.7055	32.71	0.295	0.295
-8.00945	16.57	0	0.006	0.0186774							14.7224	32.71	0.295	0.298
-7.99272	16.57	0	-0.014	0.017							14.7395	32.71	0.295	0.293
-7.97568	16.57	0	-0.004	0.0153548							14.7565	32.71	0.295	0.319
-7.9596	16.57	0	-0.016	0.0149677							14.7732	32.71	0.295	0.295
-7.9428	16.57	0	0.002	0.016							14.7901	32.71	0.295	0.296
-7.92613	16.64	0	-0.015	0.0159032							14.8075	32.71	0.295	0.325
-7.90907	16.57	0	-0.029	0.0162581							14.8244	32.71	0.295	0.314
-7.89238	16.64	0	-0.043	0.0167742							14.8413	32.71	0.295	0.296
-7.87548	16.64	0	-0.019	0.0167742							14.8584	32.71	0.295	0.367
-7.85897	16.57	0	-0.001	0.0159677							14.875	32.71	0.295	0.253
-7.84225	16.57	0	0.017	0.0167419							14.8923	32.71	0.295	0.402
-7.82522	16.5	0	0.026	0.0173871							14.9089	32.71	0.295	0.368
-7.80873	16.5	0	0.011	0.0176774							14.9259	32.57	0.305	0.313
-7.79213	16.5	0	0.012	0.0177742							14.9429	32.57	0.305	0.338
-7.77535	16.5	0	-0.012	0.0177097							14.9598	32.57	0.305	0.303
-7.75892	16.57	0	-0.028	0.0170323							14.9769	32.57	0.315	0.305
-7.74187	16.57	0	-0.053	0.0165484							14.9941	32.57	0.315	0.277
-7.7252	16.57	0	-0.037	0.016							15.0107	32.57	0.315	0.31
-7.70847	16.57	0	-0.014	0.0156774							15.0278	32.71	0.315	0.307
-7.69212	16.57	0	0.013	0.0154839							15.0447	32.71	0.315	0.293
-7.67503	16.5	0	-0.012	0.0144516							15.0616	32.57	0.325	0.294
-7.65835	16.57	0	-0.005	0.014							15.0787	32.71	0.315	0.302
-7.64158	16.57	0	-0.021	0.0141935							15.0956	32.71	0.315	0.297
-7.62513	16.57	0	-0.027	0.0143871							15.1126	32.71	0.315	0.344
-7.6081	16.57	0	-0.037	0.014129							15.13	32.71	0.315	0.349
-7.59165	16.57	0	-0.021	0.0137419							15.1469	32.71	0.305	0.355
-7.57495	16.57	0	-0.023	0.0139032							15.1635	32.71	0.305	0.317
-7.55797	16.57	0	-0.01	0.0126452							15.1805	32.57	0.305	0.31
-7.54147	16.57	0	-0.008	0.0114839							15.1978	32.57	0.305	0.321
-7.52447	16.57	0	-0.011	0.0100968							15.2144	32.71	0.305	0.302
-7.50798	16.57	0	-0.029	0.0102581							15.2314	32.57	0.305	0.283
-7.49108	16.57	0	-0.009	0.0112903							15.2488	32.57	0.315	0.317
-7.47453	16.57	0	-0.031	0.0124839							15.2653	32.57	0.315	0.334
-7.45785	16.57	0	-0.014	0.0130645							15.2823	32.71	0.315	0.329
-7.44115	16.57	0	-0.022	0.0131935							15.2993	32.57	0.315	0.341
-7.42418	16.64	0	-0.03	0.0125161							15.3166	32.57	0.325	0.328
-7.40762	16.57	0	-0.029	0.0136774							15.3335	32.57	0.325	0.34
-7.39095	16.64	0	-0.023	0.0140645							15.3504	32.57	0.325	0.352
-7.37423	16.64	0	-0.037	0.0148387							15.3673	32.57	0.325	0.323
-7.35762	16.64	0	-0.027	0.0147742							15.3844	32.57	0.325	0.333
-7.34092	16.57	0	-0.013	0.0153226							15.4011	32.57	0.325	0.344
-7.32377	16.57	0	0.022	0.0155484							15.4183	32.57	0.325	0.333
-7.30713	16.64	0	-0.013	0.0161935							15.4356	32.43	0.335	0.32
-7.29038	16.64	0	-0.025	0.0156774							15.4524	32.57	0.335	0.341
-7.27367	16.64	0	-0.031	0.0154839							15.4693	32.57	0.335	0.321
-7.2572	16.64	0	-0.007	0.0153548							15.4864	32.57	0.335	0.305
-7.24022	16.57	0	0.004	0.0154194							15.5029	32.57	0.335	0.264
-7.2237	16.57	0	-0.016	0.0147742							15.5203	32.57	0.335	0.282
-7.20713	16.57	0	-0.019	0.0144194							15.5369	32.71	0.325	0.273
-7.1902	16.57	0	-0.01	0.0139032							15.5541	32.71	0.325	0.317
-7.17372	16.64	0	-0.008	0.0143871							15.5712	32.71	0.325	0.297
-7.15652	16.57	0	0.024	0.0159355							15.5879	32.71	0.315	0.295
-7.13955	16.57	0	0.007	0.0164516							15.6051	32.71	0.315	0.284
-7.12347	16.57	0	0.003	0.0158065							15.6221	32.71	0.315	0.306
-7.10653	16.64	0	-0.029	0.0159355							15.6391	32.71	0.305	0.3
-7.09003	16.57	0	-0.02	0.0165806							15.656	32.71	0.305	0.311
-7.07302	16.57	0	-0.014	0.0167742							15.6729	32.71	0.305	0.35
-7.05623	16.64	0	-0.003	0.0155806							15.6897	32.71	0.295	0.338
-7.03987	16.64	0	-0.026	0.0157419							15.7066	32.71	0.295	0.347
-7.02318	16.57	0	-0.014	0.0164516							15.7239	32.71	0.295	0.301
-7.0061	16.57	0	-0.015	0.017871							15.7408	32.71	0.295	0.327
-6.98938	16.57	0	-0.027	0.0179032							15.758	32.71	0.295	0.308
-6.97283	16.57	0	-0.029	0.0176452							15.7745	32.71	0.295	0.328
-6.95627	16.57	0	-0.042	0.0174194							15.7915	32.71	0.295	0.299
-6.93933	16.57	0	-0.03	0.0174516							15.8085	32.57	0.305	0.324
-6.92257	16.57	0	-0.007	0.0173871							15.8254	32.57	0.305	0.309
-6.90545	16.57	0	0.018	0.0175161							15.8425	32.71	0.305	0.305
-6.889	16.57	0	-0.013	0.0164839							15.8594	32.71	0.305	0.28
-6.87233	16.57	0	-0.043	0.0162258							15.8763	32.57	0.305	0.286
-6.85575	16.57	0	-0.033	0.0161613							15.8936	32.71	0.305	0.312
-6.8389	16.57	0	-0.007	0.0167742							15.9103	32.71	0.305	0.299
-6.82192	16.57	0	-0.007	0.0176452							15.9272	32.71	0.305	0.272
-6.80542	16.57	0	-0.015	0.0179355							15.9447	32.71	0.305	0.277
-6.78892	16.57	0	-0.008	0.0179355							15.9612	32.71	0.305	0.309
-6.77183	16.57	0	-0.003	0.0182258							15.9782	32.71	0.305	0.301
-6.75493	16.5	0	0.013	0.0182258							15.9956	32.71	0.305	0.285
-6.73847	16.57	0	-0.006	0.0193548							16.0125	32.71	0.305	0.267
-6.72197	16.5	0	-0.004	0.0205161							16.0291	32.71	0.305	0.283
-6.70533	16.57	0	-0.023	0.0215806							16.0464	32.84	0.295	0.286
-6.68837	16.57	0	-0.018	0.0226452							16.0632	32.84	0.295	0.287
-6.67155	16.5	0	-0.012	0.023871							16.0803	32.84	0.285	0.281
-6.6552	16.57	0	-0.004	0.0240968							16.0973	32.84	0.285	0.296
-6.6385	16.5	0	-0.008	0.0230323							16.114	32.84	0.285	0.323
-6.62135	16.5	0	-0.001	0.023							16.1312	32.84	0.275	0.313
-6.60505	16.57	0	0.001	0.0231613							16.1483	32.71	0.285	0.305
-6.58835	16.5	0	-0.01	0.0231613							16.1652	32.71	0.285	0.27
-6.57153	16.5	0	0.007	0.0229355							16.1821	32.71	0.285	0.326
-6.5548	16.5	0	-0.005	0.0226129							16.1989	32.71	0.285	0.308
-6.53822	16.5	0	-0.003	0.0227097							16.2158	32.71	0.285	0.302
-6.52105	16.5	0	-0.017	0.0224839							16.2331	32.71	0.285	0.38
-6.50463	16.43	0	-0.014	0.0220645							16.2498	32.71	0.285	0.229
-6.48765	16.43	0	0.02	0.0211613							16.2671	32.71	0.295	0.359
-6.47127	16.43	0	0.009	0.0219032							16.2841	32.71	0.295	0.345
-6.4546	16.43	0	0.004	0.0222581							16.301	32.57	0.305	0.304
-6.43732	16.43	0	-0.009	0.0227097							16.3178	32.57	0.305	0.312
-6.42065	16.43	0	0.008	0.0226129							16.335	32.71	0.305	0.299
-6.40373	16.43	0	0	0.0228065							16.352	32.71	0.305	0.28
-6.38767	16.43	0	-0.015	0.0227742							16.3688	32.71	0.305	0.302
-6.37102	16.5	0	-0.014	0.0234839							16.3855	32.71	0.305	0.265
-6.3541	16.5	0	-0.038	0.0240968							16.4029	32.71	0.305	0.245
-6.33717	16.43	0	-0.033	0.024871							16.4198	32.84	0.295	0.258
-6.32083	16.5	0	-0.014	0.0253226							16.4367	32.71	0.305	0.297
-6.30372	16.5	0	-0.017	0.025							16.4538	32.71	0.305	0.294
-6.28705	16.5	0	-0.012	0.0254194							16.4708	32.84	0.295	0.278
-6.27068	16.5	0	-0.015	0.0253871							16.4877	32.71	0.295	0.28
-6.2537	16.5	0	-0.016	0.0253871							16.5048	32.84	0.285	0.306
-6.23732	16.5	0	-0.015	0.0251935							16.5213	32.84	0.285	0.297
-6.22003	16.43	0	0.017	0.0233548							16.5385	32.84	0.285	0.294
-6.20377	16.5	0	0.007	0.0217419							16.5556	32.84	0.275	0.341
-6.18675	16.5	0	-0.009	0.0203548							16.5724	32.71	0.285	0.337
-6.17005	16.5	0	-0.021	0.0197742							16.5892	32.71	0.285	0.334
-6.15375	16.5	0	-0.006	0.0190645							16.6065	32.71	0.285	0.333
-6.13665	16.5	0	-0.005	0.0192258							16.6234	32.71	0.285	0.349
-6.11992	16.5	0	0.014	0.0202258							16.6401	32.71	0.285	0.351
-6.10353	16.43	0	0.018	0.0210968							16.6572	32.71	0.285	0.316
-6.08655	16.43	0	0.025	0.0227419							16.6741	32.71	0.285	0.313
-6.07002	16.43	0	0.004	0.0237742							16.691	32.71	0.295	0.301
-6.053	16.43	0	-0.003	0.0244194							16.7081	32.57	0.295	0.323
-6.03665	16.43	0	0.008	0.0237742							16.7254	32.71	0.305	0.299
-6.01955	16.43	0	-0.004	0.0237419							16.7419	32.57	0.305	0.301
-6.00327	16.43	0	-0.017	0.0238065							16.7594	32.57	0.305	0.268
-5.9865	16.43	0	-0.02	0.0239032							16.7763	32.71	0.305	0.294
-5.96987	16.43	0	-0.037	0.0234839							16.7932	32.71	0.305	0.312
-5.953	16.43	0	-0.041	0.0224839							16.8102	32.71	0.305	0.277
-5.93603	16.43	0	-0.039	0.0212903							16.8272	32.71	0.305	0.309
-5.91925	16.5	0	-0.027	0.0214839							16.8442	32.71	0.305	0.284
-5.90292	16.43	0	-0.014	0.0219355							16.8608	32.71	0.305	0.31
-5.88578	16.43	0	0.005	0.0217097							16.8781	32.71	0.305	0.291
-5.86913	16.43	0	0.016	0.0210323							16.8947	32.71	0.305	0.322
-5.85258	16.36	0	0.013	0.0202903							16.9121	32.71	0.305	0.31
-5.83603	16.36	0	0.013	0.0191613							16.9287	32.71	0.295	0.344
-5.81898	16.43	0	-0.001	0.0176129							16.9459	32.57	0.305	0.314
-5.80212	16.43	0	0.006	0.0166774							16.963	32.71	0.305	0.288
-5.78575	16.43	0	-0.037	0.0158065							16.9796	32.71	0.305	0.293
-5.76868	16.36	0	-0.013	0.0149677							16.9969	32.71	0.305	0.29
-5.75202	16.36	0	-0.013	0.0144194							17.0138	32.71	0.305	0.319
-5.73497	16.36	0	-0.013	0.0134194							17.0309	32.71	0.305	0.288
-5.71888	16.43	0	-0.028	0.0134194							17.0479	32.71	0.305	0.289
-5.70215	16.43	0	-0.014	0.0139677							17.0647	32.71	0.305	0.31
-5.68515	16.36	0	-0.03	0.0146774							17.0818	32.71	0.305	0.329
-5.66832	16.36	0	-0.003	0.0154194							17.0988	32.71	0.305	0.295
-5.65172	16.36	0	-0.007	0.0160968							17.1156	32.57	0.305	0.298
-5.6352	16.36	0	-0.013	0.016871							17.1326	32.57	0.305	0.321
-5.61853	16.36	0	-0.026	0.0174194							17.1495	32.71	0.305	0.311
-5.60173	16.36	0	-0.009	0.0170968							17.1667	32.71	0.305	0.279
-5.58507	16.36	0	-0.017	0.0162903							17.1836	32.71	0.305	0.271
-5.56837	16.36	0	-0.023	0.0149032							17.2005	32.71	0.305	0.256
-5.55123	16.36	0	-0.025	0.0134516							17.2176	32.71	0.305	0.299
-5.53488	16.36	0	-0.03	0.0126774							17.2342	32.71	0.305	0.284
-5.51812	16.36	0	-0.018	0.0119677							17.2514	32.71	0.305	0.271
-5.50118	16.36	0	-0.021	0.0104839							17.2684	32.84	0.295	0.278
-5.48458	16.43	0	-0.048	0.00983871							17.2851	32.84	0.295	0.305
-5.46797	16.43	0	-0.02	0.00932258							17.3024	32.84	0.285	0.285
-5.45122	16.36	0	-0.02	0.0104194							17.3191	32.84	0.285	0.279
-5.43418	16.36	0	-0.019	0.0112903							17.336	32.71	0.285	0.26
-5.4174	16.36	0	-0.016	0.0128065							17.3534	32.84	0.285	0.282
-5.40105	16.36	0	-0.006	0.0138387							17.37	32.84	0.275	0.308
-5.38398	16.36	0	0.01	0.0146774							17.3872	32.84	0.275	0.276
-5.3676	16.29	0	0.022	0.0147742							17.4039	32.84	0.275	0.268
-5.35045	16.29	0	0.006	0.0152903							17.4209	32.84	0.275	0.286
-5.3341	16.36	0	-0.012	0.0146129							17.4378	32.84	0.275	0.333
-5.31693	16.36	0	-0.03	0.0144516							17.4551	32.84	0.275	0.326
-5.30065	16.36	0	-0.046	0.0148387							17.4722	32.84	0.275	0.294
-5.28358	16.36	0	-0.018	0.0151613							17.4892	32.71	0.275	0.323
-5.26732	16.36	0	-0.059	0.0162903							17.5061	32.71	0.275	0.334
-5.25055	16.43	0	-0.059	0.0172903							17.523	32.71	0.275	0.323
-5.23383	16.43	0	-0.033	0.0182903							17.5397	32.71	0.285	0.297
-5.21663	16.43	0	-0.029	0.0196452							17.557	32.71	0.285	0.317
-5.20025	16.36	0	0.006	0.0202903							17.5739	32.71	0.285	0.308
-5.18362	16.36	0	0.013	0.0207742							17.5906	32.71	0.285	0.294
-5.1667	16.36	0	0.017	0.0211935							17.608	32.71	0.295	0.268
-5.14958	16.29	0	0.029	0.0216452							17.6248	32.84	0.295	0.22
-5.13298	16.29	0	0.019	0.0210968							17.6775	32.84	0.295	0.271
-5.11635	16.29	0	-0.01	0.0198387							17.6928	32.84	1.485	0.299
-5.09943	16.36	0	-0.01	0.0181613							17.7096	33.65	1.485	0.525
-5.08282	16.36	0	-0.03	0.0175161							17.7268	34.19	1.475	0.752
-5.066	16.36	0	-0.022	0.0185161							17.7434	34.33	1.475	0.938
-5.04933	16.36	0	-0.011	0.020129							17.7606	34.74	1.465	1.134
-5.03302	16.36	0	-0.015	0.0220645							17.7777	34.87	1.465	1.207
-5.016	16.36	0	0.005	0.0217742							17.7943	35.14	1.465	1.219
-4.99953	16.29	0	0.013	0.0227097							17.8116	35.28	1.465	1.262
-4.98297	16.36	0	0.01	0.0245161							17.8285	35.41	1.465	1.322
-4.96578	16.29	0	-0.006	0.0259032							17.8452	35.68	1.455	1.315
-4.94932	16.36	0	0	0.0275161							17.8622	35.82	1.325	1.347
-4.9324	16.36	0	-0.005	0.0285161							17.8795	35.68	1.225	1.242
-4.91568	16.29	0	-0.006	0.0286452							17.8961	35.82	1.145	1.203
-4.89908	16.36	0	-0.002	0.028129							17.9132	35.95	1.065	1.132
-4.88263	16.29	0	-0.023	0.0267097							17.9305	35.95	1.015	1.051
-4.86562	16.36	0	-0.029	0.0256452							17.947	35.95	0.965	0.947
-4.84905	16.36	0	-0.03	0.026							17.964	35.95	0.935	0.915
-4.83208	16.29	0	-0.014	0.0260968							17.9815	36.09	0.905	0.881
-4.81528	16.29	0	0.019	0.0266129							17.9983	36.09	0.875	0.839
-4.7987	16.29	0	0.02	0.0260968							18.0152	36.09	0.855	0.85
-4.78227	16.36	0	0.014	0.0256129							18.0321	36.09	0.845	0.893
-4.76515	16.36	0	-0.027	0.0255484							18.0492	36.09	0.835	0.853
-4.74837	16.29	0	-0.03	0.0246774							18.0658	36.09	0.825	0.786
-4.73177	16.29	0	-0.003	0.0245484							18.0828	36.09	0.815	0.777
-4.71522	16.29	0	0.01	0.0244516							18.1002	36.22	0.805	0.754
-4.69853	16.29	0	0.021	0.0250323							18.1171	36.22	0.795	0.754
-4.68185	16.22	0	0.037	0.0247419							18.1337	36.22	0.785	0.721
-4.66485	16.22	0	0.017	0.0246452							18.151	36.22	0.775	0.762
-4.64808	16.22	0	0.001	0.024							18.1678	36.36	0.765	0.718
-4.6317	16.22	0	-0.015	0.023129							18.1851	36.36	0.755	0.691
-4.61463	16.22	0	-0.014	0.0232581							18.202	36.36	0.745	0.632
-4.5982	16.22	0	0.001	0.0234839							18.2188	36.49	0.735	0.683
-4.58105	16.29	0	-0.007	0.0232903							18.236	36.49	0.715	0.724
-4.56435	16.29	0	-0.014	0.0230968							18.2529	36.49	0.705	0.711
-4.54798	16.29	0	-0.038	0.0219677							18.2695	36.49	0.695	0.671
-4.53102	16.29	0	-0.026	0.0217419							18.2869	36.63	0.675	0.585
-4.51398	16.22	0	-0.017	0.0213548							18.3038	36.49	0.665	0.732
-4.49718	16.22	0	-0.022	0.0219677							18.3208	36.49	0.655	0.688
-4.48105	16.22	0	0.009	0.0229032							18.3377	36.49	0.655	0.578
-4.46447	16.29	0	0.007	0.022871							18.3546	36.63	0.645	0.612
-4.44718	16.22	0	0.012	0.0218387							18.3718	36.49	0.645	0.623
-4.43087	16.22	0	-0.009	0.0199677							18.3883	36.49	0.645	0.628
-4.41367	16.22	0	-0.008	0.0177742							18.4056	36.63	0.635	0.591
-4.39715	16.29	0	-0.026	0.0160645							18.4227	36.63	0.625	0.603
-4.38065	16.29	0	-0.029	0.0163548							18.4394	36.63	0.625	0.608
-4.36388	16.29	0	-0.019	0.0167097							18.4562	36.63	0.625	0.528
-4.34713	16.29	0	-0.022	0.0179355							18.4737	36.77	0.615	0.526
-4.33018	16.29	0	-0.036	0.0180968							18.4903	36.77	0.605	0.531
-4.3139	16.29	0	-0.02	0.0174839							18.5071	36.77	0.595	0.564
-4.29713	16.29	0	-0.016	0.0169032							18.5244	36.77	0.595	0.559
-4.28028	16.22	0	0.013	0.0186452							18.5416	36.77	0.585	0.547
-4.26313	16.22	0	0.002	0.0206129							18.5585	36.77	0.575	0.573
-4.24667	16.22	0	-0.008	0.021871							18.5751	36.77	0.575	0.536
-4.23022	16.22	0	-0.001	0.0220645							18.592	36.77	0.565	0.53
-4.2131	16.29	0	-0.004	0.0210323							18.6094	36.77	0.565	0.542
-4.19608	16.29	0	-0.022	0.0203548							18.6264	36.63	0.565	0.591
-4.17993	16.29	0	-0.037	0.0195806							18.6433	36.63	0.565	0.596
-4.16307	16.29	0	-0.031	0.0196774							18.6602	36.63	0.575	0.57
-4.14658	16.29	0	-0.036	0.0196129							18.6773	36.63	0.575	0.555
-4.12983	16.29	0	0.01	0.0196774							18.6943	36.63	0.585	0.559
-4.1131	16.29	0	-0.004	0.0197419							18.7108	36.63	0.585	0.529
-4.0962	16.22	0	0.024	0.0199355							18.728	36.77	0.585	0.525
-4.07932	16.22	0	0.006	0.0202581							18.7452	36.77	0.585	0.509
-4.06258	16.22	0	-0.026	0.0220323							18.7621	36.63	0.585	0.56
-4.04582	16.22	0	-0.032	0.0234194							18.7787	36.77	0.585	0.56
-4.0294	16.29	0	0.016	0.023							18.7957	36.77	0.585	0.545
-4.01242	16.22	0	0.035	0.0215161							18.8127	36.77	0.575	0.547
-3.99593	16.22	0	0.022	0.0207097							18.8297	36.77	0.575	0.542
-3.97917	16.22	0	-0.016	0.0207419							18.8467	36.77	0.575	0.582
-3.96188	16.22	0	-0.023	0.0209355							18.8636	36.77	0.565	0.548
-3.94572	16.22	0	-0.014	0.0200968							18.881	36.77	0.565	0.528
-3.92892	16.22	0	-0.012	0.02							18.8975	36.77	0.565	0.513
-3.91238	16.29	0	-0.006	0.0210645							18.9146	36.9	0.555	0.536
-3.89538	16.29	0	-0.01	0.0217742							18.9315	36.9	0.545	0.518
-3.87872	16.22	0	-0.024	0.0223226							18.9486	36.9	0.545	0.495
-3.86172	16.29	0	-0.027	0.0225484							18.9654	36.9	0.535	0.478
-3.84507	16.29	0	-0.013	0.0229677							18.9824	37.04	0.535	0.459
-3.82863	16.29	0	-0.012	0.021871							18.9999	37.04	0.525	0.488
-3.81167	16.22	0	0.019	0.0218387							19.0167	37.04	0.515	0.502
-3.79522	16.29	0	0.023	0.0227097							19.0333	37.04	0.505	0.455
-3.77848	16.29	0	-0.029	0.024871							19.0508	37.17	0.495	0.425
-3.76158	16.29	0	-0.033	0.0253871							19.0677	37.04	0.485	0.483
-3.74457	16.29	0	-0.023	0.024							19.0846	37.04	0.485	0.469
-3.72825	16.22	0	-0.007	0.0230968							19.1013	37.17	0.475	0.476
-3.71172	16.22	0	0.005	0.023871							19.1186	37.17	0.465	0.494
-3.69443	16.29	0	-0.03	0.0246452							19.1355	37.04	0.465	0.515
-3.67768	16.29	0	-0.025	0.0242903							19.1522	37.04	0.465	0.552
-3.66103	16.29	0	-0.004	0.0240968							19.1693	37.04	0.465	0.535
-3.64472	16.29	0	-0.009	0.0234194							19.1861	36.9	0.465	0.467
-3.62743	16.29	0	-0.019	0.0236129							19.2034	36.9	0.475	0.467
-3.61087	16.22	0	0.017	0.0244194							19.2203	36.9	0.475	0.46
-3.59427	16.29	0	0.009	0.0256129							19.2373	37.04	0.475	0.459
-3.57733	16.29	0	-0.01	0.0262903							19.2543	36.9	0.485	0.486
-3.56072	16.29	0	0.005	0.0264839							19.2713	36.9	0.495	0.498
-3.5442	16.29	0	0.001	0.0257742							19.2882	36.9	0.495	0.467
-3.52755	16.22	0	0.035	0.0255161							19.3053	36.9	0.505	0.495
-3.51042	16.22	0	0.032	0.0263871							19.3222	36.9	0.505	0.467
-3.49397	16.22	0	-0.008	0.0275806							19.3388	36.9	0.515	0.466
-3.47708	16.22	0	-0.006	0.0284194							19.3561	36.9	0.515	0.495
-3.46053	16.22	0	0.008	0.0285161							19.3732	37.04	0.505	0.479
-3.44363	16.22	0	0.001	0.0279677							19.3897	37.04	0.505	0.489
-3.42703	16.22	0	-0.025	0.0284516							19.4068	37.04	0.505	0.437
-3.40993	16.22	0	-0.018	0.0286452							19.4237	37.04	0.495	0.466
-3.39372	16.22	0	-0.027	0.029129							19.4407	37.04	0.495	0.478
-3.37725	16.15	0	-0.004	0.0291613							19.4581	37.04	0.485	0.495
-3.3605	16.22	0	0.001	0.0295161							19.4746	37.04	0.485	0.435
-3.34375	16.22	0	0.01	0.0287742							19.4921	37.04	0.485	0.471
-3.3266	16.15	0	0.008	0.0282903							19.509	37.04	0.475	0.455
-3.31002	16.15	0	-0.006	0.0279032							19.5259	37.04	0.475	0.452
-3.29357	16.15	0	-0.003	0.0276452							19.5428	37.04	0.475	0.42
-3.27678	16.15	0	0.015	0.0273548							19.5598	37.04	0.475	0.45
-3.26002	16.15	0	-0.002	0.0249032							19.5769	37.04	0.475	0.431
-3.24332	16.15	0	0.004	0.0222903							19.5939	37.17	0.465	0.391
-3.22665	16.15	0	0.003	0.021129							19.6104	37.17	0.465	0.388
-3.20995	16.15	0	-0.004	0.0206452							19.6274	37.17	0.465	0.416
-3.1926	16.15	0	-0.012	0.0202581							19.6447	37.31	0.455	0.415
-3.17622	16.15	0	-0.015	0.0201613							19.6617	37.31	0.445	0.408
-3.15977	16.15	0	-0.019	0.021							19.6783	37.31	0.435	0.403
-3.14273	16.15	0	0.011	0.021							19.6954	37.31	0.425	0.433
-3.12647	16.15	0	-0.008	0.0213871							19.7126	37.31	0.425	0.428
-3.10928	16.15	0	-0.008	0.0211613							19.7295	37.31	0.415	0.414
-3.09315	16.08	0	-0.006	0.0200968							19.7462	37.31	0.405	0.456
-3.07595	16.15	0	-0.006	0.0194839							19.7632	37.17	0.405	0.477
-3.05932	16.15	0	-0.022	0.0193226							19.7805	37.17	0.405	0.42
-3.04267	16.08	0	-0.003	0.0197742							19.7974	37.17	0.405	0.392
-3.02607	16.08	0	-0.008	0.0191935							19.8145	37.17	0.415	0.405
-3.00902	16.15	0	-0.041	0.0184839							19.8315	37.17	0.415	0.385
-2.99225	16.15	0	-0.049	0.0189355							19.8484	37.31	0.415	0.387
-2.97572	16.15	0	-0.044	0.0192903							19.865	37.31	0.415	0.348
-2.95915	16.15	0	-0.021	0.0196452							19.8824	37.31	0.415	0.385
-2.94218	16.15	0	-0.004	0.0202903							19.8993	37.31	0.415	0.388
-2.92557	16.15	0	-0.002	0.0206129							19.9163	37.31	0.415	0.379
-2.90882	16.08	0	0.001	0.0202903							19.9333	37.31	0.415	0.392
-2.89197	16.15	0	-0.018	0.0202903							19.9498	37.31	0.405	0.351
-2.87575	16.22	0	-0.015	0.0195161							19.9669	37.31	0.405	0.341
-2.85873	16.22	0	-0.011	0.0193226							19.9838	37.44	0.395	0.37
-2.84222	16.22	0	-0.032	0.0194194							20.0008	37.31	0.395	0.385
-2.82513	16.15	0	-0.009	0.0188065							20.0178	37.31	0.395	0.399
-2.808	16.15	0	0.003	0.0186129							20.0351	37.31	0.395	0.446
-2.79165	16.15	0	0.008	0.0190323							20.052	37.31	0.395	0.412
-2.77515	16.22	0	-0.021	0.0186774							20.0691	37.31	0.395	0.414
-2.7586	16.15	0	-0.007	0.018871							20.0856	37.17	0.395	0.41
-2.74148	16.15	0	0.012	0.0200323							20.1028	37.31	0.395	0.426
-2.72485	16.15	0	0.015	0.0213226							20.1199	37.31	0.395	0.432
-2.70848	16.15	0	0.014	0.022129							20.1366	37.17	0.405	0.387
-2.6913	16.15	0	0.016	0.0224516							20.1539	37.31	0.405	0.344
-2.6749	16.15	0	-0.002	0.0224194							20.1709	37.17	0.405	0.503
-2.6583	16.15	0	-0.025	0.0224516							20.1877	37.17	0.415	0.455
-2.64152	16.15	0	-0.019	0.0222903							20.2044	37.17	0.415	0.359
-2.62443	16.15	0	-0.013	0.0228065							20.2218	37.17	0.425	0.372
-2.6078	16.15	0	-0.014	0.023129							20.2384	37.31	0.415	0.409
-2.59153	16.15	0	-0.005	0.0228387							20.2553	37.31	0.415	0.379
-2.57433	16.15	0	-0.025	0.0230323							20.2728	37.31	0.415	0.398
-2.55803	16.15	0	-0.012	0.0223226							20.2897	37.31	0.415	0.421
-2.54128	16.15	0	-0.009	0.0218387							20.3063	37.31	0.415	0.431
-2.52425	16.15	0	-0.014	0.0213548							20.3233	37.17	0.415	0.391
-2.50762	16.15	0	-0.002	0.022129							20.3404	37.31	0.415	0.428
-2.49112	16.15	0	-0.005	0.0223871							20.3573	37.31	0.405	0.412
-2.47423	16.15	0	-0.009	0.0221935							20.3743	37.17	0.405	0.415
-2.45725	16.15	0	-0.019	0.0217742							20.3912	37.17	0.405	0.408
-2.44083	16.15	0	-0.011	0.0214194							20.4082	37.17	0.415	0.45
-2.42437	16.08	0	-0.005	0.0206452							20.4252	37.17	0.415	0.43
-2.4075	16.08	0	-0.001	0.0204516							20.4421	37.17	0.425	0.427
-2.39043	16.08	0	-0.004	0.0212903							20.4591	37.17	0.425	0.397
-2.37368	16.08	0	-0.002	0.0215161							20.4761	37.17	0.425	0.43
-2.35733	16.08	0	-0.005	0.0215484							20.4933	37.17	0.425	0.424
-2.34068	16.08	0	-0.02	0.0213548							20.5104	37.17	0.435	0.409
-2.32358	16.15	0	-0.026	0.0206774							20.5271	37.17	0.435	0.43
-2.30685	16.08	0	-0.031	0.0207742							20.5439	37.31	0.425	0.46
-2.29007	16.08	0	-0.012	0.0201613							20.5612	37.17	0.435	0.407
-2.27383	16.08	0	-0.007	0.0199677							20.5779	37.04	0.435	0.444
-2.25677	16.08	0	0.003	0.0205161							20.5948	37.17	0.435	0.443
-2.23968	16.08	0	0.001	0.0196129							20.6119	37.17	0.435	0.463
-2.2231	16.08	0	0.006	0.0192258							20.6289	37.04	0.445	0.486
-2.20683	16.08	0	0.002	0.0190645							20.6457	37.04	0.445	0.425
-2.19003	16.08	0	0.003	0.0196129							20.6628	37.04	0.445	0.451
-2.1733	16.01	0	-0.008	0.0195161							20.6798	37.04	0.455	0.463
-2.15662	16.08	0	-0.008	0.0195161							20.6967	37.04	0.455	0.452
-2.14003	16.01	0	0.001	0.0191935							20.7137	37.04	0.465	0.491
-2.12322	16.08	0	-0.012	0.0190645							20.731	37.04	0.465	0.466
-2.10632	16.01	0	-0.012	0.0191935							20.7479	37.04	0.465	0.435
-2.08912	16.08	0	-0.02	0.0189032							20.765	37.04	0.475	0.449
-2.0728	16.08	0	-0.026	0.0193548							20.782	37.04	0.475	0.435
-2.05635	16.08	0	-0.022	0.0202903							20.7989	37.17	0.465	0.412
-2.03967	16.08	0	-0.031	0.0212258							20.8159	37.04	0.475	0.411
-2.02252	16.08	0	-0.015	0.0205484							20.8328	37.17	0.465	0.422
-2.00563	16.08	0	0.003	0.0197742							20.8496	37.17	0.465	0.462
-1.9894	16.08	0	-0.03	0.0190323							20.8665	37.17	0.455	0.447
-1.97257	16.08	0	-0.017	0.0185161							20.8836	37.17	0.455	0.393
-1.95578	16.08	0	-0.014	0.0180323							20.9005	37.17	0.445	0.387
-1.93923	16.08	0	-0.002	0.0173871							20.9174	37.31	0.445	0.438
-1.92252	16.08	0	-0.014	0.016871							20.9346	37.31	0.435	0.393
-1.90583	16.01	0	-0.005	0.0166774							20.9514	37.31	0.425	0.388
-1.88897	16.08	0	-0.011	0.0163548							20.9684	37.31	0.425	0.423
-1.87238	16.01	0	-0.008	0.0160645							20.9856	37.31	0.415	0.417
-1.8554	16.01	0	0.002	0.0167097							21.0025	37.31	0.415	0.425
-1.83852	16.08	0	-0.014	0.0172903							21.0192	37.31	0.405	0.411
-1.82227	16.01	0	-0.006	0.0176452							21.0362	37.31	0.405	0.356
-1.80523	16.01	0	0.003	0.0182258							21.0535	37.44	0.395	0.371
-1.78852	16.01	0	-0.002	0.0186129							21.0704	37.31	0.395	0.437
-1.77157	16.01	0	-0.033	0.0203871							21.0875	37.31	0.395	0.417
-1.75498	16.01	0	-0.031	0.0218387							21.1041	37.31	0.395	0.414
-1.73858	16.08	0	-0.02	0.0225806							21.1211	37.31	0.395	0.441
-1.722	16.08	0	-0.015	0.024							21.138	37.17	0.395	0.492
-1.70492	16.08	0	-0.009	0.0253871							21.1552	37.17	0.405	0.512
-1.68845	16.08	0	-0.018	0.025871							21.172	37.17	0.405	0.45
-1.67127	16.01	0	-0.013	0.0252258							21.1889	37.17	0.405	0.406
-1.65498	16.08	0	-0.014	0.0244516							21.206	37.04	0.415	0.44
-1.63837	16.01	0	-0.018	0.0237742							21.2233	37.04	0.425	0.397
-1.62148	16.08	0	-0.008	0.0237097							21.2399	37.17	0.435	0.339
-1.605	16.01	0	0.008	0.0235161							21.2569	37.17	0.435	0.365
-1.58812	16.08	0	0.006	0.023							21.2742	37.17	0.435	0.367
-1.57117	16.08	0	-0.009	0.0229355							21.2911	37.31	0.435	0.397
-1.55437	16.08	0	-0.008	0.022871							21.3081	37.31	0.435	0.39
-1.53792	16.08	0	-0.01	0.023							21.3249	37.31	0.425	0.356
-1.52073	16.08	0	0.024	0.0230968							21.3421	37.31	0.425	0.405
-1.50432	16.08	0	0.03	0.0245806							21.359	37.31	0.425	0.448
-1.48795	16.01	0	0.026	0.0263548							21.3759	37.31	0.405	0.383
-1.47103	16.01	0	0.014	0.027							21.4285	37.31	0.395	0.397
-1.45435	15.94	0	0.026	0.0275806							21.4438	37.31	1.445	0.429
-1.43743	16.01	0	0.001	0.0274516							21.461	37.98	1.435	0.576
-1.42103	16.01	0	-0.022	0.0275806							21.4776	38.53	1.425	0.727
-1.40425	16.01	0	-0.038	0.0273548							21.4947	38.93	1.425	0.957
-1.38752	16.01	0	-0.026	0.0282903							21.5115	39.2	1.425	1.092
-1.37052	16.01	0	-0.013	0.0303871							21.5284	39.34	1.425	1.141
-1.3539	16.01	0	-0.014	0.0369032							21.5454	39.47	1.415	1.246
-1.33708	16.01	0	-0.014	0.0422581							21.5624	39.61	1.415	1.266
-1.32057	16.01	0	-0.016	0.0461613							21.5793	39.88	1.415	1.283
-1.30362	16.08	0	-0.008	0.0497742							21.5966	40.01	1.415	1.342
-1.28687	16.01	0	0.007	0.0516452							21.6133	40.15	1.415	1.322
-1.27033	16.01	0	0.001	0.0523226							21.6305	40.28	1.415	1.33
-1.25367	15.94	0	0.013	0.0502903							21.6474	40.42	1.405	1.377
-1.23675	16.01	0	0.024	0.0454839							21.6647	40.42	1.405	1.386
-1.22032	15.94	0	0	0.0398387							21.6815	40.56	1.275	1.304
-1.20328	16.01	0	0.003	0.0348065							21.6984	40.56	1.215	1.306
-1.18658	16.01	0	-0.013	0.0298387							21.7151	40.69	1.155	1.238
-1.16977	16.01	0	-0.014	0.0270645							21.7323	40.69	1.105	1.156
-1.15343	16.01	0	-0.02	0.0258387							21.7492	40.56	1.075	1.101
-1.13645	15.94	0	0.015	0.0266129							21.7661	40.56	1.055	1.162
-1.11987	15.87	0	0.047	0.0277097							21.783	40.69	1.025	0.92
-1.10327	15.73	0	0.194	0.0284839							21.8001	40.69	1.005	1.097
-1.08627	15.66	0	0.174	0.0299032							21.817	40.56	1.005	1.075
-1.06953	15.59	0	0.127	0.0310323							21.8339	40.56	0.995	0.993
-1.05288	15.59	0	0.103	0.0323226							21.8509	40.69	0.995	0.898
-1.03618	15.59	0	0.05	0.0332581							21.8683	40.69	0.985	0.899
-1.01973	15.59	0	0.011	0.0333871							21.8848	40.83	0.975	0.893
-1.00262	15.66	0	-0.039	0.0339032							21.9018	40.96	0.965	0.918
-0.985817	15.73	0	-0.119	0.0343548							21.9188	40.96	0.945	0.877
-0.969517	15.8	0	-0.149	0.0343548							21.9361	40.96	0.935	0.851
-0.952483	15.87	0	-0.142	0.0355484							21.9527	41.1	0.915	0.877
-0.935467	15.94	0	-0.128	0.0365161							21.9697	41.1	0.895	0.824
-0.9191	15.94	0	-0.085	0.0376774							21.9867	41.1	0.875	0.822
-0.902667	15.94	0	-0.06	0.0384839							22.0039	41.1	0.855	0.86
-0.885683	15.94	0	-0.014	0.0388387							22.0207	41.1	0.835	0.921
-0.869233	15.87	0	0.008	0.0376129							22.0379	41.1	0.825	0.887
-0.851117	15.87	0	0.011	0.0352903							22.0549	41.1	0.815	0.837
-0.83535	15.87	0	0.03	0.0288065							22.0719	41.1	0.805	0.88
-0.819067	15.87	0	0.021	0.0232258							22.0889	41.1	0.805	0.864
-0.801883	15.87	0	0.024	0.0195806							22.1058	41.1	0.795	0.813
-0.7857	15.87	0	0.021	0.0156129							22.1228	41.1	0.795	0.775
-0.76895	15.8	0	0.011	0.0133226							22.1398	41.1	0.795	0.779
-0.75195	15.73	0	0.017	0.0126774							22.1564	41.1	0.795	0.833
-0.735283	15.73	0	0.027	0.013129							22.1737	41.1	0.795	0.795
-0.71885	15.66	0	0.024	0.0155806							22.1904	41.1	0.795	0.807
-0.702233	15.66	0	0.037	0.0197742							22.2073	41.1	0.795	0.779
-0.685333	15.66	0	0.033	0.0236129							22.2244	41.23	0.795	0.783
-0.66845	15.66	0	0.023	0.0275484							22.2413	41.1	0.795	0.77
-0.651517	15.66	0	0.011	0.029871							22.2587	41.23	0.785	0.734
-0.635033	15.73	0	-0.009	0.0313871							22.2756	41.23	0.775	0.747
-0.61855	15.66	0	-0.023	0.0317742							22.2926	41.23	0.775	0.771
-0.601583	15.66	0	-0.025	0.0310645							22.3095	41.23	0.765	0.768
-0.585	15.66	0	-0.007	0.0301935							22.3265	41.23	0.765	0.744
-0.568667	15.59	0	0.001	0.0285806							22.3435	41.23	0.755	0.721
-0.55185	15.59	0	0.014	0.0273548							22.3604	41.37	0.745	0.707
-0.53495	15.59	0	-0.02	0.0254194							22.3771	41.37	0.735	0.735
-0.518117	15.59	0	-0.021	0.0235484							22.394	41.37	0.735	0.776
-0.50145	15.52	0	-0.009	0.0225161							22.4113	41.37	0.725	0.736
-0.4847	15.52	0	-0.025	0.0214516							22.428	41.23	0.725	0.679
-0.46835	15.59	0	-0.043	0.0204194							22.445	41.37	0.715	0.725
-0.451567	15.59	0	-0.019	0.0196774							22.4619	41.37	0.715	0.724
-0.434983	15.59	0	-0.023	0.0173871							22.4793	41.37	0.705	0.718
-0.417883	15.59	0	-0.006	0.0158065							22.496	41.37	0.705	0.694
-0.401	15.59	0	-0.013	0.0152258							22.5132	41.37	0.695	0.659
-0.384467	15.66	0	-0.013	0.0149355							22.5299	41.37	0.695	0.656
-0.3678	15.66	0	-0.002	0.0153548							22.5468	41.5	0.695	0.627
-0.350933	15.66	0	-0.014	0.0162581							22.5637	41.5	0.685	0.626
-0.334283	15.66	0	-0.016	0.0170968							22.5811	41.5	0.685	0.643
-0.317967	15.66	0	-0.02	0.0164516							22.5979	41.5	0.675	0.633
-0.3009	15.59	0	-0.017	0.0153871							22.6151	41.64	0.665	0.62
-0.284483	15.66	0	-0.036	0.0145484							22.6317	41.64	0.655	0.611
-0.267717	15.59	0	-0.037	0.0147097							22.6489	41.64	0.645	0.647
-0.2508	15.59	0	-0.021	0.0150323							22.6657	41.64	0.635	0.653
-0.233783	15.59	0	-0.016	0.0163871							22.6827	41.5	0.635	0.665
-0.217333	15.59	0	-0.005	0.0182903							22.6999	41.5	0.625	0.65
-0.200667	15.59	0	0.001	0.0203226							22.7168	41.64	0.625	0.625
-0.183967	15.66	0	-0.034	0.0210968							22.7339	41.64	0.615	0.613
-0.1672	15.59	0	-0.016	0.0228065							22.7506	41.5	0.615	0.605
-0.150467	15.66	0	0.005	0.0244194							22.7677	41.5	0.615	0.581
-0.134083	15.59	0	0.002	0.0265161							22.7849	41.64	0.615	0.56
-0.11745	15.66	0	0.004	0.0285484							22.8018	41.64	0.615	0.542
-0.100217	15.59	0	0.005	0.0295806							22.8184	41.77	0.615	0.583
-0.0837333	15.59	0	0.001	0.0307742							22.8356	41.64	0.615	0.602
-0.06705	15.59	0	-0.027	0.0315484							22.8525	41.64	0.605	0.594
-0.05045	15.59	0	-0.032	0.0325484							22.8697	41.77	0.595	0.58
-0.0337667	15.66	0	-0.012	0.0338387							22.8866	41.77	0.595	0.546
-0.01555	15.66	0	-0.015	0.0364194							22.9032	41.77	0.585	0.539
-5e-05	15.66	0.2	-0.011	0.04							22.9209	41.77	0.585	0.598
0.01705	15.66	0.2	0.033	0.0432258							22.9372	41.77	0.575	0.591
0.0333167	15.66	0.2	0.034	0.0459032							22.9542	41.77	0.565	0.58
0.0498667	15.73	0.2	0.02	0.0479355							22.9714	41.77	0.565	0.521
0.06695	15.73	0.2	0.005	0.05							22.9885	41.91	0.555	0.483
0.0833	15.73	0.2	0.03	0.0524194							23.0055	41.91	0.545	0.546
0.100067	15.73	0.2	0.044	0.0535484							23.022	41.91	0.545	0.591
0.117233	15.73	0.2	0.052	0.0540323							23.0391	41.91	0.535	0.54
0.133883	15.73	0.2	0.05	0.0543548							23.056	41.91	0.535	0.506
0.1504	15.73	0.2	0.03	0.0553226							23.073	41.91	0.525	0.483
0.167567	15.73	0.2	0.023	0.0565484							23.0903	41.91	0.525	0.471
0.18385	15.73	0.2	0.008	0.0589355							23.107	42.04	0.515	0.489
0.200883	15.8	0.2	0.011	0.0623548							23.1243	42.04	0.505	0.517
0.217433	15.8	0.2	0.023	0.0655484							23.1409	41.91	0.505	0.488
0.2344	15.8	0.2	0.044	0.0673871							23.1578	41.91	0.505	0.467
0.2509	15.8	0.2	0.074	0.0695161							23.1753	42.04	0.495	0.477
0.26795	15.8	0.2	0.079	0.0709032							23.192	42.04	0.495	0.464
0.2849	15.87	0.2	0.067	0.0706129							23.2087	42.04	0.495	0.435
0.301383	15.87	0.2	0.058	0.0699032							23.226	42.18	0.485	0.412
0.3181	15.87	0.2	0.065	0.0696774							23.243	42.18	0.475	0.465
0.334867	15.87	0.2	0.041	0.0701613							23.2597	42.18	0.465	0.495
0.351417	15.94	0.2	0.019	0.0704516							23.277	42.18	0.465	0.471
0.368117	15.94	0.2	0.02	0.0709677							23.2938	42.18	0.455	0.43
0.385183	16.01	0.2	0.012	0.0714839							23.3106	42.18	0.455	0.472
0.401617	16.01	0.2	0.034	0.0719677							23.328	42.18	0.445	0.517
0.41875	16.01	0.2	0.043	0.0727742							23.3446	42.04	0.445	0.484
0.435133	16.01	0.2	0.075	0.0734194							23.3617	42.18	0.445	0.453
0.45215	16.01	0.2	0.079	0.074							23.3789	42.04	0.445	0.452
0.469017	16.01	0.2	0.067	0.0748065							23.3955	42.04	0.445	0.467
0.4857	16.01	0.2	0.045	0.0756452							23.4124	42.04	0.445	0.497
0.5024	16.01	0.2	0.051	0.0762258							23.4295	42.04	0.455	0.443
0.518933	16.08	0.2	0.032	0.076							23.4468	42.04	0.455	0.487
0.536	16.01	0.2	0.024	0.0757419							23.4633	41.91	0.465	0.523
0.552383	16.08	0.2	0.012	0.0750323							23.4806	41.91	0.475	0.528
0.569117	16.08	0.2	0.013	0.0738387							23.4977	42.04	0.475	0.514
0.586183	16.08	0.2	0.02	0.0722581							23.5143	41.91	0.485	0.48
0.60265	16.08	0.2	0.039	0.0717742							23.5313	41.91	0.485	0.463
0.619567	16.08	0.2	0.06	0.0722258							23.5485	41.91	0.495	0.479
0.6364	16.08	0.2	0.068	0.072129							23.5655	41.91	0.495	0.466
0.65345	16.08	0.2	0.065	0.0724839							23.5826	41.91	0.505	0.442
0.669917	16.15	0.2	0.055	0.0719032							23.5991	41.91	0.505	0.451
0.68635	16.15	0.2	0.043	0.0711935							23.6163	42.04	0.505	0.459
0.7035	16.15	0.2	0.026	0.0700968							23.6336	42.04	0.495	0.436
0.7205	16.22	0.2	0.036	0.0695806							23.6501	42.04	0.495	0.384
0.737	16.22	0.2	0.049	0.0699677							23.667	42.18	0.485	0.434
0.754083	16.22	0.2	0.062	0.0705806							23.6845	42.18	0.485	0.438
0.770417	16.22	0.2	0.067	0.0703548							23.7014	42.18	0.475	0.454
0.786867	16.22	0.2	0.071	0.0705161							23.7181	42.18	0.465	0.449
0.8036	16.22	0.2	0.045	0.0715161							23.7355	42.18	0.455	0.487
0.8207	16.29	0.2	0.021	0.0734516							23.7523	42.18	0.455	0.526
0.837167	16.22	0.2	0.016	0.0754839							23.7693	42.18	0.445	0.492
0.854283	16.22	0.2	0.026	0.0774194							23.7862	42.04	0.445	0.427
0.870983	16.22	0.2	0.033	0.0783226							23.8028	42.04	0.445	0.445
0.888217	16.22	0.2	0.017	0.0779677							23.8199	42.18	0.445	0.527
0.904167	16.29	0.2	0.023	0.0764839							23.8372	42.04	0.445	0.386
0.921133	16.36	0.2	0.016	0.0753871							23.854	42.18	0.445	0.48
0.938033	16.36	0.2	0.021	0.0750645							23.8708	41.91	0.455	0.559
0.95435	16.36	0.2	0.041	0.0752258							23.8881	42.04	0.455	0.52
0.971367	16.36	0.2	0.063	0.0763871							23.905	42.04	0.465	0.457
0.987883	16.36	0.2	0.079	0.0776774							23.9218	42.04	0.465	0.396
1.00473	16.36	0.2	0.064	0.0790968							23.9391	42.04	0.465	0.441
1.0218	16.43	0.2	0.044	0.0801613							23.9558	42.04	0.465	0.465
1.0382	16.43	0.2	0.037	0.0807097							23.9726	42.04	0.465	0.442
1.05518	16.43	0.2	0.055	0.0801935							23.9896	42.04	0.475	0.508
1.07158	16.43	0.2	0.072	0.0797097							24.0065	42.04	0.475	0.519
1.08878	16.43	0.2	0.076	0.08							24.0236	42.04	0.475	0.432
1.10503	16.43	0.2	0.08	0.0806452							24.0405	42.04	0.475	0.447
1.12212	16.43	0.2	0.067	0.0814516							24.0577	42.04	0.475	0.468
1.13865	16.5	0.2	0.049	0.082129							24.0745	42.04	0.475	0.488
1.1558	16.5	0.2	0.022	0.0836452							24.0918	42.04	0.475	0.524
1.17202	16.5	0.2	0.031	0.0847419							24.1084	41.91	0.475	0.535
1.18937	16.5	0.2	0.045	0.0864194							24.1257	41.91	0.485	0.549
1.20563	16.5	0.2	0.048	0.088129							24.1427	41.91	0.485	0.587
1.2226	16.57	0.2	0.062	0.0895161							24.1593	41.77	0.495	0.589
1.2394	16.57	0.2	0.076	0.0894516							24.1766	41.64	0.505	0.544
1.25645	16.57	0.2	0.093	0.0886774							24.1936	41.64	0.515	0.505
1.27298	16.57	0.2	0.095	0.0880968							24.2105	41.77	0.525	0.491
1.28995	16.57	0.2	0.084	0.0880323							24.2275	41.77	0.535	0.521
1.30617	16.64	0.2	0.055	0.0882581							24.2442	41.77	0.545	0.52
1.32322	16.64	0.2	0.03	0.0882903							24.2611	41.77	0.555	0.499
1.33962	16.64	0.2	0.03	0.0871613							24.2781	41.77	0.555	0.542
1.35645	16.57	0.2	0.036	0.0862903							24.2951	41.77	0.555	0.514
1.37352	16.64	0.2	0.051	0.0855484							24.3122	41.77	0.565	0.489
1.39038	16.64	0.2	0.054	0.0860323							24.3292	41.91	0.555	0.455
1.40665	16.64	0.2	0.064	0.0876129							24.3463	41.91	0.545	0.511
1.42357	16.64	0.2	0.057	0.0894839							24.3632	41.91	0.545	0.541
1.44005	16.64	0.2	0.068	0.0906774							24.3803	41.91	0.535	0.549
1.45697	16.64	0.2	0.074	0.0913548							24.3973	41.91	0.535	0.521
1.47357	16.71	0.2	0.084	0.0918065							24.4142	41.91	0.525	0.502
1.49042	16.64	0.2	0.061	0.091129							24.4313	41.91	0.525	0.51
1.50702	16.64	0.2	0.055	0.0896452							24.4482	41.91	0.525	0.512
1.52405	16.71	0.2	0.046	0.0876129							24.4649	42.04	0.515	0.502
1.54065	16.71	0.2	0.042	0.0859355							24.4818	41.91	0.505	0.502
1.55782	16.78	0.2	0.044	0.0855484							24.499	41.91	0.505	0.473
1.57433	16.78	0.2	0.056	0.087							24.5157	42.04	0.505	0.47
1.59075	16.78	0.2	0.037	0.089129							24.5327	42.04	0.495	0.5
1.6075	16.78	0.2	0.049	0.0902903							24.55	42.04	0.495	0.518
1.62438	16.78	0.2	0.057	0.0902258							24.5666	41.91	0.495	0.51
1.64098	16.78	0.2	0.082	0.0903871							24.5839	41.91	0.495	0.494
1.65792	16.78	0.2	0.098	0.0913548							24.6006	42.04	0.495	0.509
1.67448	16.78	0.2	0.08	0.091871							24.6178	42.04	0.485	0.504
1.69155	16.78	0.2	0.068	0.0920645							24.635	41.91	0.495	0.515
1.70803	16.85	0.2	0.066	0.0920968							24.6515	42.04	0.485	0.505
1.72503	16.78	0.2	0.062	0.0918065							24.6685	41.91	0.485	0.496
1.74152	16.85	0.2	0.041	0.091							24.6858	41.91	0.495	0.501
1.75832	16.85	0.2	0.03	0.0905161							24.7028	42.04	0.495	0.503
1.77503	16.85	0.2	0.03	0.0905484							24.7194	42.04	0.495	0.487
1.7922	16.85	0.2	0.043	0.0907742							24.7371	41.91	0.495	0.478
1.80887	16.85	0.2	0.072	0.0903871							24.7534	41.91	0.495	0.523
1.8253	16.85	0.2	0.1	0.0902258							24.7707	41.91	0.495	0.553
1.84197	16.85	0.2	0.096	0.0907097							24.7876	41.91	0.505	0.533
1.85878	16.91	0.2	0.066	0.0922258							24.8043	41.91	0.505	0.486
1.87593	16.91	0.2	0.034	0.0933871							24.8214	41.91	0.505	0.446
1.89238	16.91	0.2	0.056	0.0943226							24.8382	42.04	0.495	0.451
1.90928	16.91	0.2	0.084	0.0943871							24.8553	41.91	0.505	0.483
1.92578	16.91	0.2	0.08	0.0943871							24.8722	41.91	0.505	0.499
1.94282	16.98	0.2	0.063	0.0949677							24.8892	42.04	0.505	0.481
1.96	16.98	0.2	0.069	0.0950645							24.9065	42.04	0.495	0.492
1.97598	16.98	0.2	0.065	0.0955806							24.9231	41.91	0.505	0.517
1.99323	16.98	0.2	0.059	0.095871							24.9403	41.91	0.505	0.494
2.00952	16.98	0.2	0.046	0.0960968							24.9572	41.91	0.495	0.464
2.02658	17.05	0.2	0.056	0.0971935							25.0098	42.04	0.495	0.459
2.04303	17.05	0.2	0.053	0.0987097							25.0253	42.04	1.395	0.503
2.05993	17.12	0.2	0.03	0.0999355							25.0427	42.72	1.385	0.661
2.07685	17.05	0.2	0.039	0.101032							25.0593	43.13	1.385	0.858
2.09343	17.12	0.2	0.071	0.100774							25.0759	43.4	1.375	1.035
2.11042	17.05	0.2	0.084	0.100516							25.0932	43.53	1.375	1.157
2.12745	17.05	0.2	0.085	0.101							25.1098	43.67	1.375	1.211
2.14357	17.12	0.2	0.086	0.103161							25.1268	43.8	1.375	1.22
2.16058	17.12	0.2	0.084	0.104581							25.1437	44.07	1.375	1.286
2.17702	17.12	0.2	0.098	0.105581							25.1608	44.21	1.365	1.325
2.1942	17.12	0.2	0.098	0.10629							25.1777	44.35	1.365	1.3
2.2105	17.19	0.2	0.071	0.106806							25.1946	44.48	1.365	1.3
2.22737	17.19	0.2	0.082	0.106452							25.212	44.62	1.365	1.295
2.24403	17.19	0.2	0.071	0.105871							25.229	44.62	1.365	1.345
2.26128	17.19	0.2	0.048	0.105419							25.2455	44.75	1.365	1.316
2.27788	17.19	0.2	0.064	0.105452							25.263	45.02	1.365	1.278
2.29423	17.19	0.2	0.077	0.105839							25.2799	45.16	1.355	1.315
2.31133	17.19	0.2	0.081	0.106677							25.2968	45.16	1.355	1.304
2.32833	17.26	0.2	0.106	0.107677							25.3137	45.43	1.355	1.278
2.34457	17.26	0.2	0.092	0.108097							25.3308	45.56	1.355	1.279
2.36163	17.26	0.2	0.088	0.107677							25.3474	45.7	1.355	1.312
2.37802	17.26	0.2	0.081	0.106581							25.3644	45.7	1.195	1.313
2.3951	17.26	0.2	0.101	0.105871							25.3814	45.7	1.145	1.286
2.41183	17.26	0.2	0.1	0.10571							25.3983	45.7	1.095	1.268
2.42877	17.26	0.2	0.115	0.105968							25.4157	45.7	1.055	1.183
2.44537	17.26	0.2	0.102	0.105							25.4323	45.7	1.025	1.092
2.46178	17.26	0.2	0.079	0.104839							25.4492	45.7	1.005	1.07
2.47887	17.26	0.2	0.058	0.105516							25.4663	45.7	0.975	1.003
2.49563	17.33	0.2	0.047	0.106258							25.4834	45.7	0.965	0.969
2.51193	17.4	0.2	0.045	0.107161							25.5002	45.7	0.965	0.946
2.52908	17.33	0.2	0.047	0.109839							25.5172	45.7	0.965	0.929
2.54572	17.33	0.2	0.068	0.111613							25.5342	45.83	0.955	0.935
2.56265	17.33	0.2	0.079	0.112194							25.5513	45.83	0.945	0.953
2.57932	17.33	0.2	0.061	0.111903							25.5681	45.83	0.945	0.978
2.59633	17.33	0.2	0.052	0.110387							25.585	45.7	0.945	0.947
2.61255	17.4	0.2	0.058	0.109355							25.6024	45.7	0.945	0.921
2.62923	17.4	0.2	0.05	0.108903							25.619	45.83	0.935	0.935
2.64642	17.4	0.2	0.063	0.109226							25.636	45.83	0.935	0.906
2.66345	17.4	0.2	0.081	0.108581							25.6531	45.83	0.925	0.906
2.67983	17.4	0.2	0.092	0.108032							25.6699	45.83	0.915	0.865
2.69642	17.4	0.2	0.068	0.106226							25.6869	45.97	0.905	0.844
2.71333	17.4	0.2	0.093	0.104097							25.7039	46.1	0.895	0.815
2.72983	17.4	0.2	0.092	0.102903							25.7209	46.1	0.885	0.79
2.74665	17.4	0.2	0.105	0.103839							25.7382	46.1	0.875	0.836
2.76362	17.47	0.2	0.099	0.105581							25.7548	46.24	0.845	0.841
2.78025	17.47	0.2	0.131	0.107065							25.7718	46.24	0.825	0.792
2.79735	17.4	0.2	0.119	0.109129							25.7892	46.24	0.815	0.76
2.81347	17.47	0.2	0.095	0.110032							25.8058	46.38	0.795	0.796
2.83067	17.47	0.2	0.072	0.110419							25.8229	46.24	0.775	0.935
2.84725	17.54	0.2	0.059	0.111452							25.84	46.24	0.765	0.778
2.86443	17.54	0.2	0.06	0.113097							25.857	46.24	0.755	0.874
2.88052	17.54	0.2	0.074	0.113065							25.8739	46.1	0.755	0.869
2.89758	17.47	0.2	0.091	0.113774							25.8908	46.1	0.755	0.832
2.91433	17.47	0.2	0.081	0.114452							25.9079	46.1	0.755	0.764
2.93078	17.54	0.2	0.083	0.115097							25.9249	46.1	0.755	0.735
2.94753	17.54	0.2	0.059	0.11571							25.9418	46.1	0.765	0.771
2.96467	17.61	0.2	0.036	0.117226							25.9585	46.1	0.765	0.78
2.98128	17.68	0.2	0.042	0.117387							25.9758	46.1	0.775	0.731
2.99852	17.61	0.2	0.087	0.117032							25.9926	46.1	0.785	0.74
3.01448	17.68	0.2	0.101	0.116935							26.0094	46.24	0.785	0.72
3.03158	17.61	0.2	0.091	0.116935							26.0267	46.38	0.775	0.692
3.0483	17.68	0.2	0.111	0.115806							26.0433	46.38	0.765	0.706
3.06537	17.61	0.2	0.096	0.114935							26.0604	46.38	0.755	0.712
3.08153	17.61	0.2	0.091	0.115							26.0773	46.51	0.735	0.741
3.09822	17.61	0.2	0.093	0.115097							26.0942	46.51	0.725	0.761
3.11537	17.61	0.2	0.103	0.116194							26.1113	46.38	0.715	0.763
3.13225	17.68	0.2	0.057	0.11671							26.1282	46.38	0.705	0.731
3.14842	17.61	0.2	0.072	0.116129							26.1451	46.38	0.695	0.741
3.1654	17.61	0.2	0.084	0.114355							26.1622	46.38	0.685	0.77
3.1821	17.61	0.2	0.101	0.112548							26.1791	46.24	0.685	0.803
3.1987	17.68	0.2	0.111	0.111226							26.1963	46.24	0.695	0.79
3.21588	17.68	0.2	0.115	0.111806							26.2131	46.1	0.705	0.768
3.23252	17.68	0.2	0.098	0.11429							26.2301	46.1	0.715	0.728
3.24958	17.68	0.2	0.081	0.116968							26.2473	46.1	0.725	0.694
3.26598	17.68	0.2	0.102	0.117161							26.2643	46.24	0.735	0.666
3.28277	17.75	0.2	0.099	0.116968							26.2813	46.24	0.745	0.688
3.2992	17.75	0.2	0.096	0.116581							26.298	46.24	0.745	0.7
3.31628	17.75	0.2	0.092	0.115774							26.3149	46.24	0.755	0.714
3.3328	17.75	0.2	0.097	0.115516							26.3321	46.38	0.755	0.709
3.3498	17.75	0.2	0.075	0.114452							26.3493	46.24	0.755	0.711
3.3662	17.75	0.2	0.093	0.113839							26.3662	46.38	0.745	0.718
3.38327	17.75	0.2	0.076	0.113742							26.3831	46.38	0.735	0.729
3.39995	17.82	0.2	0.056	0.114677							26.4002	46.38	0.725	0.724
3.41658	17.89	0.2	0.036	0.114484							26.4168	46.38	0.715	0.717
3.43365	17.89	0.2	0.025	0.114258							26.4341	46.38	0.715	0.741
3.44992	17.89	0.2	0.042	0.113226							26.451	46.38	0.705	0.755
3.46668	17.89	0.2	0.077	0.111677							26.468	46.38	0.705	0.731
3.48372	17.96	0.2	0.113	0.110613							26.4847	46.38	0.695	0.694
3.50047	17.89	0.2	0.125	0.110355							26.502	46.38	0.695	0.654
3.51695	17.89	0.2	0.093	0.110774							26.5189	46.51	0.685	0.634
3.53387	17.96	0.2	0.095	0.110387							26.5355	46.51	0.685	0.649
3.55075	17.96	0.2	0.079	0.110097							26.5529	46.51	0.675	0.667
3.5672	17.96	0.2	0.086	0.10929							26.5698	46.51	0.675	0.684
3.58418	17.89	0.2	0.088	0.108226							26.5864	46.51	0.665	0.671
3.60073	17.96	0.2	0.058	0.107161							26.604	46.51	0.665	0.681
3.61742	17.89	0.2	0.074	0.107548							26.6208	46.51	0.655	0.664
3.63448	17.89	0.2	0.1	0.107645							26.6377	46.51	0.655	0.661
3.6513	17.89	0.2	0.086	0.109065							26.6548	46.51	0.645	0.633
3.66763	17.96	0.2	0.066	0.111935							26.6714	46.51	0.645	0.604
3.68472	17.96	0.2	0.077	0.114806							26.6886	46.51	0.645	0.623
3.70113	17.96	0.2	0.069	0.117032							26.7054	46.51	0.645	0.655
3.71813	17.96	0.2	0.063	0.118226							26.7223	46.51	0.645	0.67
3.7347	17.96	0.2	0.082	0.118452							26.7392	46.51	0.645	0.658
3.75142	17.96	0.2	0.09	0.117645							26.7566	46.51	0.645	0.608
3.76858	17.96	0.2	0.094	0.116645							26.7734	46.51	0.645	0.568
3.78528	17.96	0.2	0.09	0.116258							26.7902	46.51	0.645	0.582
3.80165	17.96	0.2	0.09	0.115742							26.8076	46.51	0.645	0.628
3.81847	18.03	0.2	0.071	0.116129							26.8241	46.65	0.635	0.65
3.83512	18.03	0.2	0.059	0.116226							26.8411	46.51	0.635	0.628
3.8523	18.03	0.2	0.064	0.116258							26.8581	46.51	0.635	0.594
3.86903	18.03	0.2	0.087	0.116839							26.8754	46.65	0.635	0.607
3.88545	18.1	0.2	0.096	0.116645							26.8923	46.65	0.625	0.577
3.90212	18.03	0.2	0.12	0.115419							26.9094	46.65	0.625	0.554
3.91892	18.03	0.2	0.145	0.115065							26.9263	46.65	0.615	0.544
3.9356	18.03	0.2	0.125	0.115806							26.9432	46.78	0.605	0.53
3.95268	18.03	0.2	0.094	0.116129							26.9599	46.92	0.595	0.525
3.96942	18.03	0.2	0.079	0.117194							26.9769	46.92	0.585	0.516
3.98663	18.03	0.2	0.084	0.117226							26.9939	47.05	0.565	0.525
4.00272	18.03	0.2	0.088	0.117258							27.0109	47.05	0.555	0.543
4.01968	18.03	0.2	0.094	0.116452							27.028	47.05	0.535	0.572
4.03647	18.03	0.2	0.081	0.115839							27.0447	47.05	0.525	0.587
4.05353	18.03	0.2	0.079	0.115581							27.0621	47.05	0.505	0.599
4.0699	18.03	0.2	0.091	0.115581							27.0787	47.05	0.495	0.594
4.08702	18.03	0.2	0.089	0.116806							27.0957	46.92	0.495	0.571
4.10343	18.03	0.2	0.089	0.118226							27.1132	46.92	0.485	0.538
4.12	18.03	0.2	0.076	0.120065							27.1298	47.05	0.485	0.526
4.13662	18.03	0.2	0.068	0.120516							27.1466	46.92	0.485	0.531
4.15365	18.03	0.2	0.062	0.120387							27.164	46.92	0.485	0.53
4.17008	18.03	0.2	0.075	0.11929							27.1809	46.92	0.495	0.534
4.18715	18.03	0.2	0.089	0.117097							27.1978	46.92	0.495	0.531
4.20353	18.03	0.2	0.087	0.115419							27.2147	46.78	0.505	0.527
4.22072	18.03	0.2	0.102	0.114903							27.2319	46.78	0.515	0.505
4.23732	18.1	0.2	0.064	0.115387							27.2489	46.92	0.515	0.504
4.25445	18.1	0.2	0.083	0.115452							27.2655	46.78	0.515	0.486
4.27087	18.1	0.2	0.065	0.115774							27.283	46.78	0.525	0.48
4.28743	18.1	0.2	0.075	0.115161							27.2995	46.92	0.525	0.465
4.30442	18.1	0.2	0.082	0.114839							27.3167	46.92	0.525	0.458
4.32147	18.1	0.2	0.09	0.115871							27.3336	46.92	0.525	0.464
4.33752	18.1	0.2	0.109	0.116065							27.3507	47.05	0.525	0.476
4.35465	18.1	0.2	0.103	0.115548							27.3677	47.05	0.515	0.474
4.37157	18.03	0.2	0.121	0.114677							27.3842	47.05	0.505	0.475
4.3879	18.1	0.2	0.101	0.114387							27.4013	47.05	0.505	0.48
4.40463	18.1	0.2	0.092	0.114516							27.4182	47.05	0.495	0.498
[truncated: 6,867 more rows]
[truncated: 38 more columns]
