# Supplementary material for: A portable feedback-controlled pump for monitoring eye outflow facility in conscious rats
Source: PLoS One. 2023 Jan 11;18(1):e0280332. doi: 10.1371/journal.pone.0280332 (PMC9833506; doi:10.1371/journal.pone.0280332)
Supplement: S2 Appendix — (ZIP) [file pone.0280332.s002.zip › Fig_6.xlsx]

## Sheet: Sheet1
Zoomed in 8am Facility Curve								Raw Repeat Facility Measurements				Repeat Facility Measurements													Repeat resting IOP estimates from Facility Measurements
Time (Hr of day)	Pe (mmHg)	Flow (ul/min)	smoothedIOP	smoothedFlow	IOP_tau	Flow_Tau		Time (Hr of day)	Pe (mmHg)	Flow (ul/min)		IOP_8am (mmHg)	IOP_std_8am (mmHg)	Flow_8am (ul/min)	Flow_std_8am (ul/min)	IOP_10am (mmHg)	IOP_std_10am (mmHg)	Flow_10am (ul/min)	Flow_std_10am (ul/min)	IOP_12am (mmHg)	IOP_std_12am (mmHg)	Flow_12am (ul/min)	Flow_std_12am (ul/min)		IOP_8am (mmHg)	IOP_std_8am (mmHg)	Flow_8am (ul/min)	Flow_std_8am (ul/min)	IOP_10am (mmHg)	IOP_std_10am (mmHg)	Flow_10am (ul/min)	Flow_std_10am (ul/min)	IOP_12am (mmHg)	IOP_std_12am (mmHg)	Flow_12am (ul/min)	Flow_std_12am (ul/min)
7.44	11.47	0	11.47	0	0	0		7.46	11.24	0		12.2814	0.0501631	0	0	14.7101	0.233129	0	0	15.808	0.277966	0	0		12.8	0.100805	0	0	13.68	2.91	0	0	15.75	3.47	0	0
7.44028	11.35	0	11.41	0	0	0		7.46028	11.32	0		22.9939	0.0824809	0.228449	0.00860296	22.8121	0.176457	0.418342	0.0447146	22.9539	0.0993897	0.232086	0.0114167		22.92	0.0796947	0.26	0.00800534	22.84	2.76	0.52	0.74	23.22	1.9	0.22	0.18
7.44056	11.34	0	11.3867	0	0	0		7.46056	11.3	0		27.3492	0.0729883	0.351658	0.0106938	27.3924	0.0590592	0.351818	0.00965327	27.5243	0.070492	0.315615	0.00945955		27.35	0.0508435	0.36	0.00758151	27.28	0.71	0.38	0.12	27.46	0.82	0.33	0.11
7.44056	11.34	0	11.375	0	0	0		7.46083	11.47	0		32.3003	0.117773	0.416471	0.0238241	31.881	0.0744513	0.524171	0.0174531	31.9311	0.28672	0.577487	0.02613		32.16	0.101466	0.48	0.0242815	31.75	1.11	0.59	0.41	31.76	3.26	0.63	0.43
7.44083	11.08	0	11.316	0	0	0		7.46111	11.41	0		36.8028	0.127828	0.581123	0.0291565	36.7344	0.121777	0.642941	0.0351469	37.0856	0.257171	0.548449	0.0305112		36.72	0.0947563	0.61	0.0244965	36.7	1.68	0.68	0.57	36.81	2.88	0.63	0.44
7.44111	10.81	0	11.2317	0	0	0		7.46139	11.38	0
7.44139	10.89	0	11.1829	0	0	0		7.46167	11.27	0
7.44167	10.51	0	11.0988	0	0	0		7.46194	11.24	0
7.44194	10.5	0	11.0322	0	0	0		7.46222	11.26	0
7.44222	10.71	0	11	0	0	0		7.4625	11.24	0
7.4425	10.78	0	10.98	0	0	0		7.46278	11.27	0
7.44278	10.62	0	10.95	0	0	0		7.46306	11.42	0
7.44306	10.52	0	10.9169	0	0	0		7.46333	11.34	0
7.44333	10.61	0	10.895	0	0	0		7.46361	11.28	0
7.44361	10.53	0	10.8707	0	0	0		7.46389	11.42	0
7.44389	10.41	0	10.8419	0	0	0		7.46417	11.37	0
7.44417	10.46	0	10.7788	0	0	0		7.46444	11.43	0
7.44444	10.48	0	10.7244	0	0	0		7.46472	11.41	0
7.44472	10.44	0	10.6681	0	0	0		7.465	11.42	0
7.445	10.62	0	10.6231	0	0	0		7.46528	11.48	0
7.44528	10.53	0	10.5887	0	0	0		7.46556	11.42	0
7.44556	10.48	0	10.5681	0	0	0		7.46583	11.41	0
7.44583	10.65	0	10.5531	0	0	0		7.46611	11.42	0
7.44611	10.55	0	10.5556	0	0	0		7.46639	11.51	0
7.44639	10.46	0	10.5531	0	0	0		7.46667	11.34	0
7.44667	10.51	0	10.5406	0	0	0		7.46694	11.45	0
7.44694	10.7	0	10.5356	0	0	0		7.46722	11.56	0
7.44722	10.59	0	10.5337	0	0	0		7.4675	11.51	0
7.4475	10.54	0	10.535	0	0	0		7.46778	11.54	0
7.44778	10.61	0	10.535	0	0	0		7.46806	11.63	0
7.44806	10.56	0	10.5369	0	0	0		7.46833	11.72	0
7.44833	10.05	0	10.5144	0	0	0		7.46861	11.83	0
7.44861	10.91	0	10.5425	0	0	0		7.46889	11.95	0
7.44889	10.97	0	10.5731	0	0	0		7.46917	11.75	0
7.44917	11.39	0	10.6325	0	0	0		7.46944	11.61	0
7.44944	11.17	0	10.6669	0	0	0		7.46972	11.57	0
7.44972	11.27	0	10.7131	0	0	0		7.47	11.57	0
7.45	11.31	0	10.765	0	0	0		7.47028	11.85	0
7.45028	11.23	0	10.8012	0	0	0		7.47056	12.14	0
7.45056	11.38	0	10.8531	0	0	0		7.47083	12.19	0
7.45083	11.4	0	10.9119	0	0	0		7.47083	12.33	0
7.45111	11.27	0	10.9594	0	0	0		7.47111	12.04	0
7.45139	11.29	0	10.9962	0	0	0		7.47139	11.77	0
7.45167	11.33	0	11.0425	0	0	0		7.47167	11.86	0
7.45194	11.39	0	11.0956	0	0	0		7.47194	11.8	0
7.45222	11.36	0	11.1425	0	0	0		7.47222	11.61	0
7.4525	11.43	0	11.1969	0	0	0		7.4725	11.7	0
7.45278	11.43	0	11.2831	0	0	0		7.47278	11.65	0
7.45306	11.3	0	11.3075	0	0	0		7.47306	11.71	0
7.45333	11.45	0	11.3375	0	0	0		7.47333	11.62	0
7.45361	11.43	0	11.34	0	0	0		7.47361	11.32	0
7.45389	11.31	0	11.3488	0	0	0		7.47389	11.34	0
7.45417	11.46	0	11.3606	0	0	0		7.47417	11.36	0
7.45444	11.4	0	11.3663	0	0	0		7.47444	11.37	0
7.45472	11.26	0	11.3681	0	0	0		7.47472	11.54	0
7.455	11.32	0	11.3644	0	0	0		7.475	11.43	0
7.45528	11.43	0	11.3663	0	0	0		7.47528	11.27	0
7.45556	11.33	0	11.37	0	0	0		7.47556	11.35	0
7.45583	11.27	0	11.3688	0	0	0		7.47583	11.33	0
7.45583	11.08	0	11.3531	0	0	0		7.47611	11.42	0
7.45611	10.97	0	11.3269	0	0	0		7.47639	11.59	0
7.45639	11.12	0	11.3119	0	0	0		7.47667	11.52	0
7.45667	11.05	0	11.2881	0	0	0		7.47694	11.3	0
7.45694	11.13	0	11.2694	0	0	0		7.47722	10.98	0
7.45722	11.33	0	11.2713	0	0	0		7.4775	10.91	0
7.4575	11.22	0	11.2569	0	0	0		7.47778	10.93	0
7.45778	11.1	0	11.2363	0	0	0		7.47806	11.07	0
7.45806	11.14	0	11.2256	0	0	0		7.47833	11.04	0
7.45833	11.28	0	11.2144	0	0	0		7.47861	11.13	0
7.45861	11.25	0	11.205	0	0	0		7.47889	11.02	0
7.45889	11.17	0	11.1994	0	0	0		7.47917	11.09	0
7.45917	11.31	0	11.1988	0	0	0		7.47944	11.09	0
7.45944	11.31	0	11.1913	0	0	0		7.47972	11.13	0
7.45972	11.32	0	11.1906	0	0	0		7.48	11.1	0
7.46	11.24	0	11.1888	0	0	0		7.48028	11.1	0
7.46028	11.24	0	11.1988	0	0	0		7.48056	11.23	0
7.46056	11.32	0	11.2206	0	0	0		7.48083	11.08	0
7.46083	11.3	0	11.2319	0	0	0		7.48111	11.03	0
7.46111	11.47	0	11.2581	0	0	0		7.48139	11.04	0
7.46139	11.41	0	11.2756	0	0	0		7.48167	10.92	0
7.46167	11.38	0	11.2788	0	0	0		7.48194	11.09	0
7.46194	11.27	0	11.2819	0	0	0		7.48222	11.22	0
7.46222	11.24	0	11.2906	0	0	0		7.4825	11.18	0
7.4625	11.26	0	11.2981	0	0	0		7.48278	11.18	0
7.46278	11.24	0	11.2956	0	0	0		7.48306	11.2	0
7.46306	11.27	0	11.2969	0	0	0		7.48333	11.07	0
7.46333	11.42	0	11.3125	0	0	0		7.48361	10.94	0
7.46361	11.34	0	11.3144	0	0	0		7.48389	11.03	0
7.46389	11.28	0	11.3125	0	0	0		7.48417	11.04	0
7.46417	11.42	0	11.3187	0	0	0		7.48444	11.1	0
7.46444	11.37	0	11.3269	0	0	0		7.48472	11.01	0
7.46472	11.43	0	11.3387	0	0	0		7.485	11.02	0
7.465	11.41	0	11.3444	0	0	0		7.48528	11.13	0
7.46528	11.42	0	11.3519	0	0	0		7.48556	11.11	0
7.46556	11.48	0	11.3525	0	0	0		7.48583	11.08	0
7.46583	11.42	0	11.3531	0	0	0		7.48611	11.11	0
7.46611	11.41	0	11.355	0	0	0		7.48611	11.17	0
7.46639	11.42	0	11.3644	0	0	0		7.48639	11.01	0
7.46667	11.51	0	11.3812	0	0	0		7.48667	10.89	0
7.46694	11.34	0	11.3863	0	0	0		7.48694	10.96	0
7.46722	11.45	0	11.3994	0	0	0		7.48722	11	0
7.4675	11.56	0	11.4175	0	0	0		7.4875	11.09	0
7.46778	11.51	0	11.4231	0	0	0		7.48778	11.17	0
7.46806	11.54	0	11.4356	0	0	0		7.48806	11.09	0
7.46833	11.63	0	11.4575	0	0	0		7.48833	11.1	0
7.46861	11.72	0	11.4763	0	0	0		7.48861	11.21	0
7.46889	11.83	0	11.505	0	0	0		7.48889	11.33	0
7.46917	11.95	0	11.5375	0	0	0		7.48917	11.09	0
7.46944	11.75	0	11.5587	0	0	0		7.48944	11.03	0
7.46972	11.61	0	11.5706	0	0	0		7.48972	11.12	0
7.47	11.57	0	11.5762	0	0	0		7.49	11.1	0
7.47028	11.57	0	11.5856	0	0	0		7.49028	11.21	0
7.47056	11.85	0	11.6131	0	0	0		7.49056	11.32	0
7.47083	12.14	0	11.6581	0	0	0		7.49083	11.24	0
7.47111	12.19	0	11.7006	0	0	0		7.49111	11.09	0
7.47111	12.33	0	11.7625	0	0	0		7.49139	11.24	0
7.47139	12.04	0	11.7994	0	0	0		7.49167	11.29	0
7.47167	11.77	0	11.8125	0	0	0		7.49194	11.32	0
7.47194	11.86	0	11.8344	0	0	0		7.49222	11.2	0
7.47222	11.8	0	11.8506	0	0	0		7.4925	11.41	0
7.4725	11.61	0	11.8494	0	0	0		7.49278	11.53	0
7.47278	11.7	0	11.8481	0	0	0		7.49306	11.55	0
7.47306	11.65	0	11.8369	0	0	0		7.49333	11.36	0
7.47333	11.71	0	11.8219	0	0	0		7.49361	11.33	0
7.47361	11.62	0	11.8138	0	0	0		7.49389	11.47	0
7.47389	11.32	0	11.7956	0	0	0		7.49417	11.37	0
7.47417	11.34	0	11.7812	0	0	0		7.49444	11.43	0
7.47444	11.36	0	11.7681	0	0	0		7.49472	11.52	0
7.47472	11.37	0	11.7381	0	0	0		7.495	11.39	0
7.475	11.54	0	11.7006	0	0	0		7.49528	11.4	0
7.47528	11.43	0	11.6531	0	0	0		7.49556	11.61	0
7.47556	11.27	0	11.5869	0	0	0		7.49583	11.64	0
7.47583	11.35	0	11.5437	0	0	0		7.49611	11.52	0
7.47611	11.33	0	11.5162	0	0	0		7.49639	11.42	0
7.47639	11.42	0	11.4887	0	0	0		7.49667	11.57	0
7.47667	11.59	0	11.4756	0	0	0		7.49694	11.52	0
7.47694	11.52	0	11.47	0	0	0		7.49722	11.6	0
7.47722	11.3	0	11.445	0	0	0		7.4975	11.7	0
7.4775	10.98	0	11.4031	0	0	0		7.49778	11.66	0
7.47778	10.91	0	11.3531	0	0	0		7.49806	11.59	0
7.47806	10.93	0	11.31	0	0	0		7.49833	11.63	0
7.47833	11.07	0	11.2944	0	0	0		7.49861	12.09	0
7.47861	11.04	0	11.2756	0	0	0		7.49889	12.31	0
7.47889	11.13	0	11.2613	0	0	0		7.49917	12.18	0
7.47917	11.02	0	11.2394	0	0	0		7.49944	12.11	0
7.47944	11.09	0	11.2112	0	0	0		7.49972	12.07	0
7.47972	11.09	0	11.19	0	0	0		7.5	12.12	0
7.48	11.13	0	11.1813	0	0	0		7.50028	12.38	0
7.48028	11.1	0	11.1656	0	0	0		7.50056	12.57	0
7.48056	11.1	0	11.1512	0	0	0		7.50083	12.63	0
7.48083	11.23	0	11.1394	0	0	0		7.50111	11.97	0
7.48111	11.08	0	11.1075	0	0	0		7.50139	12.11	0
7.48139	11.03	0	11.0769	0	0	0		7.50139	12.41	0
7.48167	11.04	0	11.0606	0	0	0		7.50167	12.35	0
7.48194	10.92	0	11.0569	0	0	0		7.50194	12.31	0
7.48222	11.09	0	11.0681	0	0	0		7.50222	12.26	0
7.4825	11.22	0	11.0862	0	0	0		7.5025	12.61	0
7.48278	11.18	0	11.0931	0	0	0		7.50278	12.64	0
7.48306	11.18	0	11.1019	0	0	0		7.50306	12.16	0
7.48333	11.2	0	11.1062	0	0	0		7.50333	11.96	0
7.48361	11.07	0	11.1094	0	0	0		7.50361	12.04	0
7.48389	10.94	0	11.1	0	0	0		7.50389	12.26	0
7.48417	11.03	0	11.0962	0	0	0		7.50417	12.85	0
7.48444	11.04	0	11.0906	0	0	0		7.50444	13.88	0
7.48472	11.1	0	11.0906	0	0	0		7.50472	13.25	0
7.485	11.01	0	11.085	0	0	0		7.505	12.9	0
7.48528	11.02	0	11.0719	0	0	0		7.50528	12.77	0
7.48556	11.13	0	11.075	0	0	0		7.50556	12.65	0
7.48583	11.11	0	11.08	0	0	0		7.50583	12.36	0
7.48611	11.08	0	11.0825	0	0	0		7.50611	12.39	0
7.48639	11.11	0	11.0944	0	0	0		7.50639	12.16	0
7.48639	11.17	0	11.0994	0	0	0		7.50667	12.13	0
7.48667	11.01	0	11.0862	0	0	0		7.50694	12.2	0
7.48694	10.89	0	11.0681	0	0	0		7.50722	12.16	0
7.48722	10.96	0	11.0544	0	0	0		7.5075	11.99	0
7.4875	11	0	11.0419	0	0	0		7.50778	11.78	0
7.48778	11.09	0	11.0431	0	0	0		7.50806	11.79	0
7.48806	11.17	0	11.0575	0	0	0		7.50833	11.52	0
7.48833	11.09	0	11.0612	0	0	0		7.50861	11.52	0
7.48861	11.1	0	11.065	0	0	0		7.50889	11.36	0
7.48889	11.21	0	11.0719	0	0	0		7.50917	11.29	0
7.48917	11.33	0	11.0919	0	0	0		7.50944	12.04	0
7.48944	11.09	0	11.0962	0	0	0		7.50972	11.71	0
7.48972	11.03	0	11.09	0	0	0		7.51	11.29	0
7.49	11.12	0	11.0906	0	0	0		7.51028	10.93	0
7.49028	11.1	0	11.0919	0	0	0		7.51056	10.99	0
7.49056	11.21	0	11.0981	0	0	0		7.51083	12.2	0
7.49083	11.32	0	11.1075	0	0	0		7.51111	12.08	0
7.49111	11.24	0	11.1219	0	0	0		7.51139	12.53	0
7.49139	11.09	0	11.1344	0	0	0		7.51167	11.68	0
7.49167	11.24	0	11.1519	0	0	0		7.51194	11.45	0
7.49194	11.29	0	11.17	0	0	0		7.51222	11.47	0
7.49222	11.32	0	11.1844	0	0	0		7.5125	11.62	0
7.4925	11.2	0	11.1862	0	0	0		7.51278	11.43	0
7.49278	11.41	0	11.2063	0	0	0		7.51306	11.24	0
7.49306	11.53	0	11.2331	0	0	0		7.51333	11.26	0
7.49333	11.55	0	11.2544	0	0	0		7.51361	11.3	0
7.49361	11.36	0	11.2562	0	0	0		7.51389	11.15	0
7.49389	11.33	0	11.2713	0	0	0		7.51417	11.11	0
7.49417	11.47	0	11.2988	0	0	0		7.51444	11.31	0
7.49444	11.37	0	11.3144	0	0	0		7.51472	11.34	0
7.49472	11.43	0	11.335	0	0	0		7.515	11.41	0
7.495	11.52	0	11.3544	0	0	0		7.51528	11.59	0
7.49528	11.39	0	11.3588	0	0	0		7.51556	11.43	0
7.49556	11.4	0	11.3688	0	0	0		7.51583	11.34	0
7.49583	11.61	0	11.4012	0	0	0		7.51611	11.43	0
7.49611	11.64	0	11.4262	0	0	0		7.51639	11.36	0
7.49639	11.52	0	11.4406	0	0	0		7.51667	11.47	0
7.49667	11.42	0	11.4469	0	0	0		7.51667	11.61	0
7.49694	11.57	0	11.47	0	0	0		7.51694	11.49	0
7.49722	11.52	0	11.4769	0	0	0		7.51722	11.5	0
7.4975	11.6	0	11.4812	0	0	0		7.5175	11.59	0
7.49778	11.7	0	11.4906	0	0	0		7.51778	11.49	0
7.49806	11.66	0	11.5094	0	0	0		7.51806	11.56	0
7.49833	11.59	0	11.5256	0	0	0		7.51833	11.66	0
7.49861	11.63	0	11.5356	0	0	0		7.51861	11.62	0
7.49889	12.09	0	11.5806	0	0	0		7.51889	11.57	0
7.49917	12.31	0	11.6356	0	0	0		7.51917	11.67	0
7.49944	12.18	0	11.6769	0	0	0		7.51944	11.73	0
7.49972	12.11	0	11.7219	0	0	0		7.51972	11.6	0
7.5	12.07	0	11.7637	0	0	0		7.52	11.67	0
7.50028	12.12	0	11.7956	0	0	0		7.52028	11.77	0
7.50056	12.38	0	11.8419	0	0	0		7.52056	11.67	0
7.50083	12.57	0	11.9075	0	0	0		7.52083	11.59	0
7.50111	12.63	0	11.9831	0	0	0		7.52111	11.83	0
7.50139	11.97	0	12.0081	0	0	0		7.52139	11.73	0
7.50167	12.11	0	12.045	0	0	0		7.52167	11.65	0
7.50167	12.41	0	12.0956	0	0	0		7.52194	11.82	0
7.50194	12.35	0	12.1363	0	0	0		7.52222	11.88	0
7.50222	12.31	0	12.1769	0	0	0		7.5225	11.88	0
7.5025	12.26	0	12.2188	0	0	0		7.52278	11.92	0
7.50278	12.61	0	12.28	0	0	0		7.52306	11.97	0
7.50306	12.64	0	12.3144	0	0	0		7.52333	11.96	0
7.50333	12.16	0	12.305	0	0	0		7.52361	12.25	0
7.50361	11.96	0	12.2912	0	0	0		7.52389	12.03	0
7.50389	12.04	0	12.2869	0	0	0		7.52417	11.72	0
7.50417	12.26	0	12.2988	0	0	0		7.52444	11.72	0
7.50444	12.85	0	12.3444	0	0	0		7.52472	11.88	0
7.50472	13.88	0	12.4381	0	0	0		7.525	11.95	0
7.505	13.25	0	12.4806	0	0	0		7.52528	12.04	0
7.50528	12.9	0	12.4975	0	0	0		7.52556	11.95	0
7.50556	12.77	0	12.5475	0	0	0		7.52583	11.83	0
7.50583	12.65	0	12.5813	0	0	0		7.52611	11.84	0
7.50611	12.36	0	12.5781	0	0	0		7.52639	11.61	0
7.50639	12.39	0	12.5806	0	0	0		7.52667	11.41	0
7.50667	12.16	0	12.5712	0	0	0		7.52694	11.45	0
7.50694	12.13	0	12.5631	0	0	0		7.52722	11.54	0
7.50722	12.2	0	12.5375	0	0	0		7.5275	11.44	0
7.5075	12.16	0	12.5075	0	0	0		7.52778	11.77	0
7.50778	11.99	0	12.4969	0	0	0		7.52806	11.7	0
7.50806	11.78	0	12.4856	0	0	0		7.52833	12.7	0
7.50833	11.79	0	12.47	0	0	0		7.52861	12.04	0
7.50861	11.52	0	12.4238	0	0	0		7.52889	13.97	0
7.50889	11.52	0	12.3406	0	0	0		7.52917	13.05	0
7.50917	11.36	0	12.1831	0	0	0		7.52944	12.79	0
7.50944	11.29	0	12.0606	0	0	0		7.52972	12.71	0
7.50972	12.04	0	12.0069	0	0	0		7.53	12.62	0
7.51	11.71	0	11.9406	0	0	0		7.53028	13.54	0
7.51028	11.29	0	11.8556	0	0	0		7.53056	12.61	0
7.51056	10.93	0	11.7662	0	0	0		7.53083	12.72	0
7.51083	10.99	0	11.6788	0	0	0		7.53111	12.49	0
7.51111	12.2	0	11.6813	0	0	0		7.53139	12.22	0
7.51139	12.08	0	11.6781	0	0	0		7.53167	12.55	0
7.51167	12.53	0	11.6988	0	0	0		7.53194	12.25	0
7.51194	11.68	0	11.6687	0	0	0		7.53194	12.14	0
7.51222	11.45	0	11.635	0	0	0		7.53222	11.79	0
7.5125	11.47	0	11.6156	0	0	0		7.5325	11.6	0
7.51278	11.62	0	11.605	0	0	0		7.53278	11.68	0
7.51306	11.43	0	11.5994	0	0	0		7.53306	12.39	0
7.51333	11.24	0	11.5819	0	0	0		7.53333	13.13	0
7.51361	11.26	0	11.5756	0	0	0		7.53361	12.81	0
7.51389	11.3	0	11.5762	0	0	0		7.53389	14.13	0
7.51417	11.15	0	11.5206	0	0	0		7.53417	13.53	0
7.51444	11.11	0	11.4831	0	0	0		7.53444	13.43	0
7.51472	11.31	0	11.4844	0	0	0		7.53472	13.22	0
7.515	11.34	0	11.51	0	0	0		7.535	14.04	0
7.51528	11.41	0	11.5363	0	0	0		7.53528	12.91	0
7.51556	11.59	0	11.4981	0	0	0		7.53556	12.51	0
7.51583	11.43	0	11.4575	0	0	0		7.53583	12.64	0
7.51611	11.34	0	11.3831	0	0	0		7.53611	15.95	0
7.51639	11.43	0	11.3675	0	0	0		7.53639	12.55	0
7.51667	11.36	0	11.3619	0	0	0		7.53667	11.92	0
7.51694	11.47	0	11.3619	0	0	0		7.53694	11.97	0
7.51694	11.61	0	11.3613	0	0	0		7.53722	11.92	0
7.51722	11.49	0	11.365	0	0	0		7.5375	12.14	0
7.5175	11.5	0	11.3812	0	0	0		7.53778	11.96	0
7.51778	11.59	0	11.4019	0	0	0		7.53806	12.04	0
7.51806	11.49	0	11.4138	0	0	0		7.53833	12.09	0
7.51833	11.56	0	11.4394	0	0	0		7.53861	11.76	0
7.51861	11.66	0	11.4738	0	0	0		7.53889	11.62	0
7.51889	11.62	0	11.4931	0	0	0		7.53917	11.76	0
7.51917	11.57	0	11.5075	0	0	0		7.53944	11.69	0
7.51944	11.67	0	11.5237	0	0	0		7.53972	11.45	0
7.51972	11.73	0	11.5325	0	0	0		7.54	11.67	0
7.52	11.6	0	11.5431	0	0	0		7.54028	11.47	0
7.52028	11.67	0	11.5638	0	0	0		7.54056	11.36	0
7.52056	11.77	0	11.585	0	0	0		7.54083	11.99	0
7.52083	11.67	0	11.6044	0	0	0		7.54111	11.98	0
7.52111	11.59	0	11.6119	0	0	0		7.54139	12.09	0
7.52139	11.83	0	11.6256	0	0	0		7.54167	13.55	0
7.52167	11.73	0	11.6406	0	0	0		7.54194	12.22	0
7.52194	11.65	0	11.65	0	0	0		7.54222	12.73	0
7.52222	11.82	0	11.6644	0	0	0		7.5425	12.55	0
7.5225	11.88	0	11.6888	0	0	0		7.54278	12.94	0
7.52278	11.88	0	11.7088	0	0	0		7.54306	12.03	0
7.52306	11.92	0	11.725	0	0	0		7.54333	12.29	0
7.52333	11.97	0	11.7469	0	0	0		7.54361	11.51	0
7.52361	11.96	0	11.7713	0	0	0		7.54389	11.5	0
7.52389	12.25	0	11.8075	0	0	0		7.54417	12.17	0
7.52417	12.03	0	11.8262	0	0	0		7.54444	12.68	0
7.52444	11.72	0	11.8338	0	0	0		7.54472	11.9	0
7.52472	11.72	0	11.8369	0	0	0		7.545	11.38	0
7.525	11.88	0	11.8438	0	0	0		7.54528	10.97	0
7.52528	11.95	0	11.8613	0	0	0		7.54556	11.51	0
7.52556	12.04	0	11.8894	0	0	0		7.54583	10.85	0
7.52583	11.95	0	11.8969	0	0	0		7.54611	10.78	0
7.52611	11.83	0	11.9031	0	0	0		7.54639	10.67	0
7.52639	11.84	0	11.915	0	0	0		7.54667	10.73	0
7.52667	11.61	0	11.9019	0	0	0		7.54694	10.73	0
7.52694	11.41	0	11.8725	0	0	0		7.54722	10.77	0
7.52722	11.45	0	11.8456	0	0	0		7.54722	10.65	0
7.5275	11.54	0	11.8219	0	0	0		7.5475	11.07	0
7.52778	11.44	0	11.7888	0	0	0		7.54778	11.15	0
7.52806	11.77	0	11.7769	0	0	0		7.54806	11.45	0
7.52833	11.7	0	11.7425	0	0	0		7.54833	11.2	0
7.52861	12.7	0	11.7844	0	0	0		7.54861	15.06	0
7.52889	12.04	0	11.8044	0	0	0		7.54889	10.91	0
7.52917	13.97	0	11.945	0	0	0		7.54917	10.39	0
7.52944	13.05	0	12.0181	0	0	0		7.54944	11.11	0
7.52972	12.79	0	12.0706	0	0	0		7.54972	10.86	0
7.53	12.71	0	12.1125	0	0	0		7.55	17.86	0
7.53028	12.62	0	12.1544	0	0	0		7.55028	11.56	0
7.53056	13.54	0	12.2613	0	0	0		7.55056	10.85	0
7.53083	12.61	0	12.3094	0	0	0		7.55083	9.54	0
7.53111	12.72	0	12.3788	0	0	0		7.55111	10.07	0
7.53139	12.49	0	12.4462	0	0	0		7.55139	11.3	0
7.53167	12.22	0	12.4944	0	0	0		7.55167	10.1	0
7.53194	12.55	0	12.5575	0	0	0		7.55194	9.8	0
7.53222	12.25	0	12.6081	0	0	0		7.55222	11.48	0
7.53222	12.14	0	12.6312	0	0	0		7.5525	10.58	0
7.5325	11.79	0	12.6369	0	0	0		7.55278	10.02	0
7.53278	11.6	0	12.5681	0	0	0		7.55306	9.94	0
7.53306	11.68	0	12.5456	0	0	0		7.55333	10.17	0
7.53333	12.39	0	12.4469	0	0	0		7.55361	9.9	0
7.53361	13.13	0	12.4519	0	0	0		7.55389	9.88	0
7.53389	12.81	0	12.4531	0	0	0		7.55417	9.81	0
7.53417	14.13	0	12.5419	0	0	0		7.55444	9.71	0
7.53444	13.53	0	12.5988	0	0	0		7.55472	9.85	0
7.53472	13.43	0	12.5919	0	0	0		7.555	9.8	0
7.535	13.22	0	12.63	0	0	0		7.55528	9.72	0
7.53528	14.04	0	12.7125	0	0	0		7.55556	9.74	0
7.53556	12.91	0	12.7387	0	0	0		7.55583	9.72	0
7.53583	12.51	0	12.7569	0	0	0		7.55611	9.76	0
7.53611	12.64	0	12.7625	0	0	0		7.55639	9.82	0
7.53639	15.95	0	12.9938	0	0	0		7.55667	9.67	0
7.53667	12.55	0	13.0194	0	0	0		7.55694	9.62	0
7.53694	11.92	0	13.0275	0	0	0		7.55722	9.67	0
7.53722	11.97	0	13.0506	0	0	0		7.5575	9.77	0
7.5375	11.92	0	13.0656	0	0	0		7.55778	9.73	0
7.53778	12.14	0	13.05	0	0	0		7.55806	9.73	0
7.53806	11.96	0	12.9769	0	0	0		7.55833	9.69	0
7.53833	12.04	0	12.9288	0	0	0		7.55861	9.64	0
7.53861	12.09	0	12.8012	0	0	0		7.55889	9.73	0
7.53889	11.76	0	12.6906	0	0	0		7.55917	9.66	0
7.53917	11.62	0	12.5775	0	0	0		7.55944	9.64	0
7.53944	11.76	0	12.4863	0	0	0		7.55972	9.66	0
7.53972	11.69	0	12.3394	0	0	0		7.56	9.71	0
7.54	11.45	0	12.2481	0	0	0		7.56028	9.68	0
7.54028	11.67	0	12.1956	0	0	0		7.56056	9.67	0
7.54056	11.47	0	12.1225	0	0	0		7.56083	9.69	0
7.54083	11.36	0	11.8356	0	0	0		7.56111	9.78	0
7.54111	11.99	0	11.8006	0	0	0		7.56139	9.92	0
7.54139	11.98	0	11.8044	0	0	0		7.56167	9.98	0
7.54167	12.09	0	11.8119	0	0	0		7.56194	9.91	0
7.54194	13.55	0	11.9138	0	0	0		7.56222	9.64	0
7.54222	12.22	0	11.9187	0	0	0		7.5625	9.67	0
7.5425	12.73	0	11.9669	0	0	0		7.5625	9.54	0
7.54278	12.55	0	11.9987	0	0	0		7.56278	9.5	0
7.54306	12.94	0	12.0519	0	0	0		7.56306	9.59	0
7.54333	12.03	0	12.0687	0	0	0		7.56333	9.63	0
7.54361	12.29	0	12.1106	0	0	0		7.56361	9.59	0
7.54389	11.51	0	12.095	0	0	0		7.56389	9.74	0
7.54417	11.5	0	12.0831	0	0	0		7.56417	9.72	0
7.54444	12.17	0	12.1281	0	0	0		7.56444	9.62	0
7.54472	12.68	0	12.1913	0	0	0		7.56472	9.56	0
7.545	11.9	0	12.2181	0	0	0		7.565	9.51	0
7.54528	11.38	0	12.2194	0	0	0		7.56528	9.47	0
7.54556	10.97	0	12.1556	0	0	0		7.56556	9.57	0
7.54583	11.51	0	12.1263	0	0	0		7.56583	9.53	0
7.54611	10.85	0	12.0488	0	0	0		7.56611	9.5	0
7.54639	10.78	0	11.8756	0	0	0		7.56639	9.63	0
7.54667	10.67	0	11.7788	0	0	0		7.56667	9.61	0
7.54694	10.73	0	11.6538	0	0	0		7.56694	9.55	0
7.54722	10.73	0	11.54	0	0	0		7.56722	9.6	0
7.5475	10.77	0	11.4044	0	0	0		7.5675	9.64	0
7.5475	10.65	0	11.3181	0	0	0		7.56778	9.62	0
7.54778	11.07	0	11.2419	0	0	0		7.56806	9.6	0
7.54806	11.15	0	11.2194	0	0	0		7.56833	9.69	0
7.54833	11.45	0	11.2163	0	0	0		7.56861	9.76	0
7.54861	11.2	0	11.1556	0	0	0		7.56889	9.57	0
7.54889	15.06	0	11.3044	0	0	0		7.56917	9.48	0
7.54917	10.91	0	11.2425	0	0	0		7.56944	9.55	0
7.54944	10.39	0	11.1806	0	0	0		7.56972	9.64	0
7.54972	11.11	0	11.1894	0	0	0		7.57	9.67	0
7.55	10.86	0	11.1487	0	0	0		7.57028	9.7	0
7.55028	17.86	0	11.5869	0	0	0		7.57056	9.79	0
7.55056	11.56	0	11.6356	0	0	0		7.57083	9.8	0
7.55083	10.85	0	11.6469	0	0	0		7.57111	9.84	0
7.55111	9.54	0	11.5725	0	0	0		7.57139	9.98	0
7.55139	10.07	0	11.5312	0	0	0		7.57167	9.95	0
7.55167	11.3	0	11.5644	0	0	0		7.57194	9.91	0
7.55194	10.1	0	11.53	0	0	0		7.57222	9.92	0
7.55222	9.8	0	11.4506	0	0	0		7.5725	9.94	0
7.5525	11.48	0	11.4712	0	0	0		7.57278	9.89	0
7.55278	10.58	0	11.4169	0	0	0		7.57306	9.82	0
7.55306	10.02	0	11.3431	0	0	0		7.57333	9.83	0
7.55333	9.94	0	11.0231	0	0	0		7.57361	9.88	0
7.55361	10.17	0	10.9769	0	0	0		7.57389	9.88	0
7.55389	9.9	0	10.9462	0	0	0		7.57417	9.85	0
7.55417	9.88	0	10.8694	0	0	0		7.57444	9.91	0
7.55444	9.81	0	10.8038	0	0	0		7.57472	9.96	0
7.55472	9.71	0	10.2944	0	0	0		7.575	9.91	0
7.555	9.85	0	10.1875	0	0	0		7.57528	9.87	0
7.55528	9.8	0	10.1219	0	0	0		7.57556	9.96	0
7.55556	9.72	0	10.1331	0	0	0		7.57583	9.98	0
7.55583	9.74	0	10.1125	0	0	0		7.57611	9.97	0
7.55611	9.72	0	10.0137	0	0	0		7.57639	9.9	0
7.55639	9.76	0	9.9925	0	0	0		7.57667	9.82	0
7.55667	9.82	0	9.99375	0	0	0		7.57694	9.7	0
7.55694	9.67	0	9.88063	0	0	0		7.57722	9.69	0
7.55722	9.62	0	9.82062	0	0	0		7.5775	9.78	0
7.5575	9.67	0	9.79875	0	0	0		7.5775	9.8	0
7.55778	9.77	0	9.78813	0	0	0		7.57778	9.77	0
7.55806	9.73	0	9.76062	0	0	0		7.57806	9.8	0
7.55833	9.73	0	9.75	0	0	0		7.57833	9.9	0
7.55861	9.69	0	9.73813	0	0	0		7.57861	9.81	0
7.55889	9.64	0	9.7275	0	0	0		7.57889	9.76	0
7.55917	9.73	0	9.72875	0	0	0		7.57917	9.83	0
7.55944	9.66	0	9.71687	0	0	0		7.57944	9.89	0
7.55972	9.64	0	9.70688	0	0	0		7.57972	9.91	0
7.56	9.66	0	9.70312	0	0	0		7.58	9.88	0
7.56028	9.71	0	9.70125	0	0	0		7.58028	9.86	0
7.56056	9.68	0	9.69875	0	0	0		7.58056	9.91	0
7.56083	9.67	0	9.69313	0	0	0		7.58083	9.88	0
7.56111	9.69	0	9.685	0	0	0		7.58111	9.91	0
7.56139	9.78	0	9.69187	0	0	0		7.58139	9.98	0
7.56167	9.92	0	9.71063	0	0	0		7.58167	9.99	0
7.56194	9.98	0	9.73	0	0	0		7.58194	9.94	0
7.56222	9.91	0	9.73875	0	0	0		7.58222	10	0
7.5625	9.64	0	9.73312	0	0	0		7.5825	10.04	0
7.56278	9.67	0	9.72937	0	0	0		7.58278	9.96	0
7.56278	9.54	0	9.72	0	0	0		7.58306	9.97	0
7.56306	9.5	0	9.71125	0	0	0		7.58333	10.04	0
7.56333	9.59	0	9.7025	0	0	0		7.58361	10.01	0
7.56361	9.63	0	9.70063	0	0	0		7.58389	9.97	0
7.56389	9.59	0	9.6975	0	0	0		7.58417	10	0
7.56417	9.74	0	9.7025	0	0	0		7.58444	10.05	0
7.56444	9.72	0	9.70312	0	0	0		7.58472	10.01	0
7.56472	9.62	0	9.69937	0	0	0		7.585	9.98	0
7.565	9.56	0	9.6925	0	0	0		7.58528	10.02	0
7.56528	9.51	0	9.68125	0	0	0		7.58556	10.02	0
7.56556	9.47	0	9.66188	0	0	0		7.58583	9.98	0
7.56583	9.57	0	9.64	0	0	0		7.58611	9.96	0
7.56611	9.53	0	9.61187	0	0	0		7.58639	10.04	0
7.56639	9.5	0	9.58625	0	0	0		7.58667	10.01	0
7.56667	9.63	0	9.58563	0	0	0		7.58694	10.04	0
7.56694	9.61	0	9.58188	0	0	0		7.58722	10.1	0
7.56722	9.55	0	9.5825	0	0	0		7.5875	10.06	0
7.5675	9.6	0	9.58875	0	0	0		7.58778	10.08	0
7.56778	9.64	0	9.59187	0	0	0		7.58806	10.08	0
7.56806	9.62	0	9.59125	0	0	0		7.58833	10.13	0
7.56833	9.6	0	9.59187	0	0	0		7.58861	9.99	0
7.56861	9.69	0	9.58875	0	0	0		7.58889	9.78	0
7.56889	9.76	0	9.59125	0	0	0		7.58917	9.7	0
7.56917	9.57	0	9.58812	0	0	0		7.58944	9.65	0
7.56944	9.48	0	9.58313	0	0	0		7.58972	9.53	0
7.56972	9.55	0	9.58563	0	0	0		7.59	9.44	0
7.57	9.64	0	9.59625	0	0	0		7.59028	9.49	0
7.57028	9.67	0	9.6025	0	0	0		7.59056	9.59	0
7.57056	9.7	0	9.61313	0	0	0		7.59083	9.55	0
7.57083	9.79	0	9.63125	0	0	0		7.59111	9.55	0
7.57111	9.8	0	9.64188	0	0	0		7.59139	9.68	0
7.57139	9.84	0	9.65625	0	0	0		7.59167	9.52	0
7.57167	9.98	0	9.68313	0	0	0		7.59194	9.4	0
7.57194	9.95	0	9.705	0	0	0		7.59222	9.34	0
7.57222	9.91	0	9.72188	0	0	0		7.5925	9.42	0
7.5725	9.92	0	9.74062	0	0	0		7.59278	9.43	0
7.57278	9.94	0	9.76187	0	0	0		7.59278	9.43	0
7.57306	9.89	0	9.77437	0	0	0		7.59306	9.39	0
7.57333	9.82	0	9.77812	0	0	0		7.59333	9.41	0
7.57361	9.83	0	9.79438	0	0	0		7.59361	9.44	0
7.57389	9.88	0	9.81938	0	0	0		7.59389	9.43	0
7.57417	9.88	0	9.84	0	0	0		7.59417	9.45	0
7.57444	9.85	0	9.85313	0	0	0		7.59444	9.5	0
7.57472	9.91	0	9.86812	0	0	0		7.59472	9.5	0
7.575	9.96	0	9.88438	0	0	0		7.595	9.47	0
7.57528	9.91	0	9.89188	0	0	0		7.59528	9.42	0
7.57556	9.87	0	9.89625	0	0	0		7.59556	9.49	0
7.57583	9.96	0	9.90375	0	0	0		7.59583	9.52	0
7.57611	9.98	0	9.90375	0	0	0		7.59611	9.56	0
7.57639	9.97	0	9.905	0	0	0		7.59639	9.41	0
7.57667	9.9	0	9.90437	0	0	0		7.59667	9.44	0
7.57694	9.82	0	9.89813	0	0	0		7.59694	9.52	0
7.57722	9.7	0	9.88312	0	0	0		7.59722	9.51	0
7.5775	9.69	0	9.87063	0	0	0		7.5975	9.47	0
7.57778	9.78	0	9.86812	0	0	0		7.59778	9.5	0
7.57778	9.8	0	9.86625	0	0	0		7.59806	9.46	0
7.57806	9.77	0	9.85938	0	0	0		7.59833	9.47	0
7.57833	9.8	0	9.85437	0	0	0		7.59861	9.5	0
7.57861	9.9	0	9.8575	0	0	0		7.59889	9.52	0
7.57889	9.81	0	9.85125	0	0	0		7.59917	9.57	0
7.57917	9.76	0	9.83875	0	0	0		7.59944	9.6	0
7.57944	9.83	0	9.83375	0	0	0		7.59972	9.49	0
7.57972	9.89	0	9.835	0	0	0		7.6	9.42	0
7.58	9.91	0	9.83188	0	0	0		7.60028	9.48	0
7.58028	9.88	0	9.82563	0	0	0		7.60056	9.69	0
7.58056	9.86	0	9.81875	0	0	0		7.60083	9.67	0
7.58083	9.91	0	9.81938	0	0	0		7.60111	9.5	0
7.58111	9.88	0	9.82312	0	0	0		7.60139	9.52	0
7.58139	9.91	0	9.83625	0	0	0		7.60167	9.54	0
7.58167	9.98	0	9.85437	0	0	0		7.60194	9.49	0
7.58194	9.99	0	9.8675	0	0	0		7.60222	9.62	0
7.58222	9.94	0	9.87625	0	0	0		7.6025	9.69	0
7.5825	10	0	9.89062	0	0	0		7.60278	9.69	0
7.58278	10.04	0	9.90563	0	0	0		7.60306	9.66	0
7.58306	9.96	0	9.90938	0	0	0		7.60333	9.73	0
7.58333	9.97	0	9.91938	0	0	0		7.60361	9.7	0
7.58361	10.04	0	9.93688	0	0	0		7.60389	9.64	0
7.58389	10.01	0	9.94812	0	0	0		7.60417	9.63	0
7.58417	9.97	0	9.95312	0	0	0		7.60444	9.7	0
7.58444	10	0	9.95875	0	0	0		7.60472	9.72	0
7.58472	10.05	0	9.96937	0	0	0		7.605	9.77	0
7.585	10.01	0	9.97875	0	0	0		7.60528	9.71	0
7.58528	9.98	0	9.98312	0	0	0		7.60556	9.75	0
7.58556	10.02	0	9.99188	0	0	0		7.60583	9.74	0
7.58583	10.02	0	9.99875	0	0	0		7.60611	9.66	0
7.58611	9.98	0	9.99875	0	0	0		7.60639	9.64	0
7.58639	9.96	0	9.99687	0	0	0		7.60667	9.65	0
7.58667	10.04	0	10.0031	0	0	0		7.60694	9.6	0
7.58694	10.01	0	10.0038	0	0	0		7.60722	9.62	0
7.58722	10.04	0	10.0038	0	0	0		7.6075	9.66	0
7.5875	10.1	0	10.0125	0	0	0		7.60778	9.74	0
7.58778	10.06	0	10.0181	0	0	0		7.60806	9.73	0
7.58806	10.08	0	10.0206	0	0	0		7.60806	9.68	0
7.58833	10.08	0	10.025	0	0	0		7.60833	9.74	0
7.58861	10.13	0	10.035	0	0	0		7.60861	9.73	0
7.58889	9.99	0	10.0344	0	0	0		7.60889	9.74	0
7.58917	9.78	0	10.0175	0	0	0		7.60917	9.71	0
7.58944	9.7	0	9.99812	0	0	0		7.60944	9.75	0
7.58972	9.65	0	9.9775	0	0	0		7.60972	9.75	0
7.59	9.53	0	9.94688	0	0	0		7.61	9.72	0
7.59028	9.44	0	9.91062	0	0	0		7.61028	9.67	0
7.59056	9.49	0	9.88	0	0	0		7.61056	9.71	0
7.59083	9.59	0	9.85688	0	0	0		7.61083	9.79	0
7.59111	9.55	0	9.82625	0	0	0		7.61111	9.72	0
7.59139	9.55	0	9.7975	0	0	0		7.61139	9.7	0
7.59167	9.68	0	9.775	0	0	0		7.61167	9.72	0
7.59194	9.52	0	9.73875	0	0	0		7.61194	9.69	0
7.59222	9.4	0	9.6975	0	0	0		7.61222	9.64	0
7.5925	9.34	0	9.65125	0	0	0		7.6125	9.63	0
7.59278	9.42	0	9.61	0	0	0		7.61278	9.65	0
7.59306	9.43	0	9.56625	0	0	0		7.61306	9.64	0
7.59306	9.43	0	9.53125	0	0	0		7.61333	9.56	0
7.59333	9.39	0	9.50688	0	0	0		7.61361	9.54	0
7.59361	9.41	0	9.48875	0	0	0		7.61389	9.65	0
7.59389	9.44	0	9.47563	0	0	0		7.61417	9.65	0
7.59417	9.43	0	9.46937	0	0	0		7.61444	9.62	0
7.59444	9.45	0	9.47	0	0	0		7.61472	9.69	0
7.59472	9.5	0	9.47063	0	0	0		7.615	9.7	0
7.595	9.5	0	9.465	0	0	0		7.61528	9.7	0
7.59528	9.47	0	9.46	0	0	0		7.61556	9.68	0
7.59556	9.42	0	9.45187	0	0	0		7.61583	9.71	0
7.59583	9.49	0	9.44	0	0	0		7.61611	9.77	0
7.59611	9.52	0	9.44	0	0	0		7.61639	9.73	0
7.59639	9.56	0	9.45	0	0	0		7.61667	9.72	0
7.59667	9.41	0	9.45438	0	0	0		7.61694	9.73	0
7.59694	9.44	0	9.45562	0	0	0		7.61722	9.85	0
7.59722	9.52	0	9.46125	0	0	0		7.6175	9.8	0
7.5975	9.51	0	9.46625	0	0	0		7.61778	9.72	0
7.59778	9.47	0	9.47125	0	0	0		7.61806	9.7	0
7.59806	9.5	0	9.47687	0	0	0		7.61833	9.71	0
7.59833	9.46	0	9.47813	0	0	0		7.61861	9.75	0
7.59861	9.47	0	9.48062	0	0	0		7.61889	9.61	0
7.59889	9.5	0	9.48375	0	0	0		7.61917	9.46	0
7.59917	9.52	0	9.485	0	0	0		7.61944	9.41	0
7.59944	9.57	0	9.48938	0	0	0		7.61972	9.52	0
7.59972	9.6	0	9.4975	0	0	0		7.62	9.45	0
7.6	9.49	0	9.50188	0	0	0		7.62028	9.56	0
7.60028	9.42	0	9.4975	0	0	0		7.62056	9.59	0
7.60056	9.48	0	9.495	0	0	0		7.62083	9.57	0
7.60083	9.69	0	9.50313	0	0	0		7.62111	9.56	0
7.60111	9.67	0	9.51938	0	0	0		7.62139	9.57	0
7.60139	9.5	0	9.52313	0	0	0		7.62167	9.62	0
7.60167	9.52	0	9.52313	0	0	0		7.62194	9.62	0
7.60194	9.54	0	9.525	0	0	0		7.62222	9.63	0
7.60222	9.49	0	9.52625	0	0	0		7.6225	9.65	0
7.6025	9.62	0	9.53375	0	0	0		7.62278	9.68	0
7.60278	9.69	0	9.54813	0	0	0		7.62306	9.73	0
7.60306	9.69	0	9.56188	0	0	0		7.62306	9.69	0
7.60333	9.66	0	9.57188	0	0	0		7.62333	9.68	0
7.60361	9.73	0	9.585	0	0	0		7.62361	9.67	0
7.60389	9.7	0	9.59313	0	0	0		7.62389	9.7	0
7.60417	9.64	0	9.59563	0	0	0		7.62417	9.69	0
7.60444	9.63	0	9.60437	0	0	0		7.62444	9.65	0
7.60472	9.7	0	9.62187	0	0	0		7.62472	9.65	0
7.605	9.72	0	9.63687	0	0	0		7.625	9.66	0
7.60528	9.77	0	9.64188	0	0	0		7.62528	9.65	0
7.60556	9.71	0	9.64438	0	0	0		7.62556	9.8	0
7.60583	9.75	0	9.66	0	0	0		7.62583	9.77	0
7.60611	9.74	0	9.67375	0	0	0		7.62611	9.63	0
7.60639	9.66	0	9.68125	0	0	0		7.62639	9.53	0
7.60667	9.64	0	9.69063	0	0	0		7.62667	9.58	0
7.60694	9.65	0	9.6925	0	0	0		7.62694	9.58	0
7.60722	9.6	0	9.68688	0	0	0		7.62722	9.52	0
7.6075	9.62	0	9.6825	0	0	0		7.6275	9.58	0
7.60778	9.66	0	9.6825	0	0	0		7.62778	9.71	0
7.60806	9.74	0	9.68313	0	0	0		7.62806	9.66	0
7.60833	9.73	0	9.685	0	0	0		7.62833	9.61	0
7.60833	9.68	0	9.6875	0	0	0		7.62861	9.76	0
7.60861	9.74	0	9.69438	0	0	0		7.62889	9.74	0
7.60889	9.73	0	9.69625	0	0	0		7.62917	9.72	0
7.60917	9.74	0	9.6975	0	0	0		7.62944	9.71	0
7.60944	9.71	0	9.69375	0	0	0		7.62972	9.7	0
7.60972	9.75	0	9.69625	0	0	0		7.63	9.74	0
7.61	9.75	0	9.69625	0	0	0		7.63028	9.73	0
7.61028	9.72	0	9.695	0	0	0		7.63056	9.76	0
7.61056	9.67	0	9.69562	0	0	0		7.63083	9.9	0
7.61083	9.71	0	9.7	0	0	0		7.63111	9.84	0
7.61111	9.79	0	9.70875	0	0	0		7.63139	9.79	0
7.61139	9.72	0	9.71625	0	0	0		7.63167	9.72	0
7.61167	9.7	0	9.72125	0	0	0		7.63194	9.75	0
7.61194	9.72	0	9.725	0	0	0		7.63222	9.86	0
7.61222	9.69	0	9.72188	0	0	0		7.6325	9.79	0
7.6125	9.64	0	9.71625	0	0	0		7.63278	9.76	0
7.61278	9.63	0	9.71312	0	0	0		7.63306	9.76	0
7.61306	9.65	0	9.7075	0	0	0		7.63333	9.8	0
7.61333	9.64	0	9.70187	0	0	0		7.63361	9.84	0
7.61361	9.56	0	9.69063	0	0	0		7.63389	9.84	0
7.61389	9.54	0	9.68	0	0	0		7.63417	9.85	0
7.61417	9.65	0	9.67375	0	0	0		7.63444	9.98	0
7.61444	9.65	0	9.6675	0	0	0		7.63472	9.9	0
7.61472	9.62	0	9.66125	0	0	0		7.635	9.91	0
7.615	9.69	0	9.6625	0	0	0		7.63528	9.94	0
7.61528	9.7	0	9.66188	0	0	0		7.63556	9.93	0
7.61556	9.7	0	9.65625	0	0	0		7.63583	9.84	0
7.61583	9.68	0	9.65375	0	0	0		7.63611	9.81	0
7.61611	9.71	0	9.65437	0	0	0		7.63639	10	0
7.61639	9.77	0	9.6575	0	0	0		7.63667	10.02	0
7.61667	9.73	0	9.66	0	0	0		7.63694	10.02	0
7.61694	9.72	0	9.665	0	0	0		7.63722	9.86	0
7.61722	9.73	0	9.67125	0	0	0		7.6375	9.84	0
7.6175	9.85	0	9.68375	0	0	0		7.63778	9.75	0
7.61778	9.8	0	9.69375	0	0	0		7.63806	9.65	0
7.61806	9.72	0	9.70375	0	0	0		7.63833	9.61	0
7.61833	9.7	0	9.71375	0	0	0		7.63833	9.78	0
7.61861	9.71	0	9.7175	0	0	0		7.63861	9.77	0
7.61889	9.75	0	9.72375	0	0	0		7.63889	9.74	0
7.61917	9.61	0	9.72312	0	0	0		7.63917	9.73	0
7.61944	9.46	0	9.70875	0	0	0		7.63944	9.73	0
7.61972	9.41	0	9.69063	0	0	0		7.63972	9.71	0
7.62	9.52	0	9.67938	0	0	0		7.64	9.69	0
7.62028	9.45	0	9.665	0	0	0		7.64028	9.65	0
7.62056	9.56	0	9.65563	0	0	0		7.64056	9.59	0
7.62083	9.59	0	9.64438	0	0	0		7.64083	9.59	0
7.62111	9.57	0	9.63438	0	0	0		7.64111	9.58	0
7.62139	9.56	0	9.62438	0	0	0		7.64139	9.59	0
7.62167	9.57	0	9.61438	0	0	0		7.64167	9.6	0
7.62194	9.62	0	9.6	0	0	0		7.64194	9.62	0
7.62222	9.62	0	9.58875	0	0	0		7.64222	9.57	0
7.6225	9.63	0	9.58313	0	0	0		7.6425	9.52	0
7.62278	9.65	0	9.58	0	0	0		7.64278	9.57	0
7.62306	9.68	0	9.57812	0	0	0		7.64306	9.58	0
7.62333	9.73	0	9.57687	0	0	0		7.64333	9.54	0
7.62333	9.69	0	9.58188	0	0	0		7.64361	9.62	0
7.62361	9.68	0	9.59563	0	0	0		7.64389	9.62	0
7.62389	9.67	0	9.61187	0	0	0		7.64417	9.59	0
7.62417	9.7	0	9.62312	0	0	0		7.64444	9.57	0
7.62444	9.69	0	9.63813	0	0	0		7.64472	9.61	0
7.62472	9.65	0	9.64375	0	0	0		7.645	9.65	0
7.625	9.65	0	9.6475	0	0	0		7.64528	9.7	0
7.62528	9.66	0	9.65312	0	0	0		7.64556	9.64	0
7.62556	9.65	0	9.65875	0	0	0		7.64583	9.64	0
7.62583	9.8	0	9.67313	0	0	0		7.64611	9.77	0
7.62611	9.77	0	9.6825	0	0	0		7.64639	9.68	0
7.62639	9.63	0	9.68313	0	0	0		7.64667	9.54	0
7.62667	9.53	0	9.67688	0	0	0		7.64694	9.49	0
7.62694	9.58	0	9.6725	0	0	0		7.64722	9.6	0
7.62722	9.58	0	9.66625	0	0	0		7.6475	9.63	0
7.6275	9.52	0	9.65312	0	0	0		7.64778	9.59	0
7.62778	9.58	0	9.64625	0	0	0		7.64806	9.6	0
7.62806	9.71	0	9.64813	0	0	0		7.64833	9.75	0
7.62833	9.66	0	9.6475	0	0	0		7.64861	9.71	0
7.62861	9.61	0	9.64188	0	0	0		7.64889	9.67	0
7.62889	9.76	0	9.64625	0	0	0		7.64917	9.66	0
7.62917	9.74	0	9.65188	0	0	0		7.64944	9.69	0
7.62944	9.72	0	9.65625	0	0	0		7.64972	9.73	0
7.62972	9.71	0	9.65938	0	0	0		7.65	9.74	0
7.63	9.7	0	9.6625	0	0	0		7.65028	9.77	0
7.63028	9.74	0	9.65875	0	0	0		7.65056	9.71	0
7.63056	9.73	0	9.65625	0	0	0		7.65083	9.78	0
7.63083	9.76	0	9.66437	0	0	0		7.65111	9.85	0
7.63111	9.9	0	9.6875	0	0	0		7.65139	9.79	0
7.63139	9.84	0	9.70375	0	0	0		7.65167	9.71	0
7.63167	9.79	0	9.71687	0	0	0		7.65194	9.72	0
7.63194	9.72	0	9.72937	0	0	0		7.65222	9.71	0
7.63222	9.75	0	9.74	0	0	0		7.6525	9.74	0
7.6325	9.86	0	9.74938	0	0	0		7.65278	9.75	0
7.63278	9.79	0	9.7575	0	0	0		7.65306	9.81	0
7.63306	9.76	0	9.76688	0	0	0		7.65333	9.83	0
7.63333	9.76	0	9.76688	0	0	0		7.65361	9.79	0
7.63361	9.8	0	9.77063	0	0	0		7.65361	9.79	0
7.63389	9.84	0	9.77812	0	0	0		7.65389	9.77	0
7.63417	9.84	0	9.78625	0	0	0		7.65417	9.73	0
7.63444	9.85	0	9.79562	0	0	0		7.65444	9.72	0
7.63472	9.98	0	9.81062	0	0	0		7.65472	9.74	0
7.635	9.9	0	9.82125	0	0	0		7.655	9.77	0
7.63528	9.91	0	9.83062	0	0	0		7.65528	9.78	0
7.63556	9.94	0	9.83313	0	0	0		7.65556	9.76	0
7.63583	9.93	0	9.83875	0	0	0		7.65583	9.76	0
7.63611	9.84	0	9.84187	0	0	0		7.65611	9.83	0
7.63639	9.81	0	9.8475	0	0	0		7.65639	9.87	0
7.63667	10	0	9.86313	0	0	0		7.65667	9.8	0
7.63694	10.02	0	9.87312	0	0	0		7.65694	9.75	0
7.63722	10.02	0	9.8875	0	0	0		7.65722	9.81	0
7.6375	9.86	0	9.89375	0	0	0		7.6575	9.82	0
7.63778	9.84	0	9.89875	0	0	0		7.65778	9.84	0
7.63806	9.75	0	9.89563	0	0	0		7.65806	9.81	0
7.63833	9.65	0	9.88375	0	0	0		7.65833	9.85	0
7.63861	9.61	0	9.86937	0	0	0		7.65861	9.92	0
7.63861	9.78	0	9.865	0	0	0		7.65889	9.87	0
7.63889	9.77	0	9.85187	0	0	0		7.65917	9.89	0
7.63917	9.74	0	9.84187	0	0	0		7.65944	9.92	0
7.63944	9.73	0	9.83062	0	0	0		7.65972	9.9	0
7.63972	9.73	0	9.8175	0	0	0		7.66	9.88	0
7.64	9.71	0	9.80375	0	0	0		7.66028	9.87	0
7.64028	9.69	0	9.79438	0	0	0		7.66056	9.89	0
7.64056	9.65	0	9.78438	0	0	0		7.66083	9.96	0
7.64083	9.59	0	9.75875	0	0	0		7.66111	9.98	0
7.64111	9.59	0	9.73188	0	0	0		7.66139	9.9	0
7.64139	9.58	0	9.70438	0	0	0		7.66167	9.88	0
7.64167	9.59	0	9.6875	0	0	0		7.66194	9.99	0
7.64194	9.6	0	9.6725	0	0	0		7.66222	10.2	0
7.64222	9.62	0	9.66437	0	0	0		7.6625	9.98	0
7.6425	9.57	0	9.65938	0	0	0		7.66278	9.81	0
7.64278	9.52	0	9.65375	0	0	0		7.66306	9.92	0
7.64306	9.57	0	9.64062	0	0	0		7.66333	9.94	0
7.64333	9.58	0	9.62875	0	0	0		7.66361	9.95	0
7.64361	9.54	0	9.61625	0	0	0		7.66389	9.91	0
7.64389	9.62	0	9.60938	0	0	0		7.66417	9.96	0
7.64417	9.62	0	9.6025	0	0	0		7.66444	10.01	0
7.64444	9.59	0	9.595	0	0	0		7.66472	10.12	0
7.64472	9.57	0	9.5875	0	0	0		7.665	10.05	0
7.645	9.61	0	9.585	0	0	0		7.66528	9.97	0
7.64528	9.65	0	9.58875	0	0	0		7.66556	9.93	0
7.64556	9.7	0	9.59563	0	0	0		7.66583	10.1	0
7.64583	9.64	0	9.59938	0	0	0		7.66611	10.3	0
7.64611	9.64	0	9.6025	0	0	0		7.66639	10.15	0
7.64639	9.77	0	9.61313	0	0	0		7.66667	10.05	0
7.64667	9.68	0	9.61688	0	0	0		7.66694	10.04	0
7.64694	9.54	0	9.615	0	0	0		7.66722	9.99	0
7.64722	9.49	0	9.61313	0	0	0		7.6675	9.74	0
7.6475	9.6	0	9.615	0	0	0		7.66778	9.68	0
7.64778	9.63	0	9.61812	0	0	0		7.66806	9.63	0
7.64806	9.59	0	9.62125	0	0	0		7.66833	9.68	0
7.64833	9.6	0	9.62	0	0	0		7.66861	9.71	0
7.64861	9.75	0	9.62813	0	0	0		7.66861	9.71	0
7.64889	9.71	0	9.63562	0	0	0		7.66889	9.79	0
7.64917	9.67	0	9.64188	0	0	0		7.66917	9.78	0
7.64944	9.66	0	9.645	0	0	0		7.66944	9.75	0
7.64972	9.69	0	9.6475	0	0	0		7.66972	9.76	0
7.65	9.73	0	9.64937	0	0	0		7.67	9.78	0
7.65028	9.74	0	9.65563	0	0	0		7.67028	9.79	0
7.65056	9.77	0	9.66375	0	0	0		7.67056	9.83	0
7.65083	9.71	0	9.66	0	0	0		7.67083	9.77	0
7.65111	9.78	0	9.66625	0	0	0		7.67111	9.7	0
7.65139	9.85	0	9.68562	0	0	0		7.67139	9.68	0
7.65167	9.79	0	9.70438	0	0	0		7.67167	9.78	0
7.65194	9.71	0	9.71125	0	0	0		7.67194	9.83	0
7.65222	9.72	0	9.71687	0	0	0		7.67222	9.76	0
7.6525	9.71	0	9.72438	0	0	0		7.6725	9.78	0
7.65278	9.74	0	9.73312	0	0	0		7.67278	9.82	0
7.65306	9.75	0	9.73312	0	0	0		7.67306	9.85	0
7.65333	9.81	0	9.73938	0	0	0		7.67333	9.81	0
7.65361	9.83	0	9.74938	0	0	0		7.67361	9.79	0
7.65389	9.79	0	9.7575	0	0	0		7.67389	9.85	0
7.65389	9.79	0	9.76375	0	0	0		7.67417	9.89	0
7.65417	9.77	0	9.76625	0	0	0		7.67444	9.92	0
7.65444	9.73	0	9.76562	0	0	0		7.67472	9.82	0
7.65472	9.72	0	9.7625	0	0	0		7.675	9.83	0
7.655	9.74	0	9.76437	0	0	0		7.67528	10.04	0
7.65528	9.77	0	9.76375	0	0	0		7.67556	10.18	0
7.65556	9.78	0	9.75938	0	0	0		7.67583	9.94	0
7.65583	9.76	0	9.7575	0	0	0		7.67611	9.85	0
7.65611	9.76	0	9.76062	0	0	0		7.67639	9.85	0
7.65639	9.83	0	9.7675	0	0	0		7.67667	9.82	0
7.65667	9.87	0	9.7775	0	0	0		7.67694	9.99	0
7.65694	9.8	0	9.78125	0	0	0		7.67722	10.29	0
7.65722	9.75	0	9.78125	0	0	0		7.6775	10.42	0
7.6575	9.81	0	9.78125	0	0	0		7.67778	10.5	0
7.65778	9.82	0	9.78063	0	0	0		7.67806	10.31	0
7.65806	9.84	0	9.78375	0	0	0		7.67833	10.18	0
7.65833	9.81	0	9.785	0	0	0		7.67861	10.02	0
7.65861	9.85	0	9.79	0	0	0		7.67889	9.89	0
7.65889	9.92	0	9.80188	0	0	0		7.67917	9.9	0
7.65917	9.87	0	9.81125	0	0	0		7.67944	9.81	0
7.65944	9.89	0	9.82062	0	0	0		7.67972	9.77	0
7.65972	9.92	0	9.83	0	0	0		7.68	9.66	0
7.66	9.9	0	9.8375	0	0	0		7.68028	9.64	0
7.66028	9.88	0	9.845	0	0	0		7.68056	9.8	0
7.66056	9.87	0	9.85187	0	0	0		7.68083	9.74	0
7.66083	9.89	0	9.85562	0	0	0		7.68111	9.72	0
7.66111	9.96	0	9.86125	0	0	0		7.68139	9.71	0
7.66139	9.98	0	9.8725	0	0	0		7.68167	9.68	0
7.66167	9.9	0	9.88188	0	0	0		7.68194	9.67	0
7.66194	9.88	0	9.88625	0	0	0		7.68222	9.71	0
7.66222	9.99	0	9.89687	0	0	0		7.6825	9.63	0
7.6625	10.2	0	9.91938	0	0	0		7.68278	9.61	0
7.66278	9.98	0	9.93	0	0	0		7.68306	9.6	0
7.66306	9.81	0	9.9275	0	0	0		7.68333	9.52	0
7.66333	9.92	0	9.9275	0	0	0		7.68361	9.54	0
7.66361	9.94	0	9.93187	0	0	0		7.68389	9.58	0
7.66389	9.95	0	9.93562	0	0	0		7.68389	9.64	0
7.66417	9.91	0	9.935	0	0	0		7.68417	9.7	0
7.66444	9.96	0	9.93875	0	0	0		7.68444	9.64	0
7.66472	10.01	0	9.94688	0	0	0		7.68472	9.63	0
7.665	10.12	0	9.9625	0	0	0		7.685	9.7	0
7.66528	10.05	0	9.9725	0	0	0		7.68528	9.71	0
7.66556	9.97	0	9.97312	0	0	0		7.68556	9.75	0
7.66583	9.93	0	9.97	0	0	0		7.68583	9.72	0
7.66611	10.1	0	9.9825	0	0	0		7.68611	9.74	0
7.66639	10.3	0	10.0087	0	0	0		7.68639	9.73	0
7.66667	10.15	0	10.0188	0	0	0		7.68667	9.67	0
7.66694	10.05	0	10.0094	0	0	0		7.68694	9.68	0
7.66722	10.04	0	10.0131	0	0	0		7.68722	9.67	0
7.6675	9.99	0	10.0244	0	0	0		7.6875	9.57	0
7.66778	9.74	0	10.0131	0	0	0		7.68778	9.47	0
7.66806	9.68	0	9.99687	0	0	0		7.68806	9.4	0
7.66833	9.63	0	9.97687	0	0	0		7.68833	9.38	0
7.66861	9.68	0	9.9625	0	0	0		7.68861	9.44	0
7.66889	9.71	0	9.94688	0	0	0		7.68889	9.4	0
7.66889	9.71	0	9.92812	0	0	0		7.68917	9.46	0
7.66917	9.79	0	9.9075	0	0	0		7.68944	9.42	0
7.66944	9.78	0	9.89062	0	0	0		7.68972	9.44	0
7.66972	9.75	0	9.87688	0	0	0		7.69	9.41	0
7.67	9.76	0	9.86625	0	0	0		7.69028	9.36	0
7.67028	9.78	0	9.84625	0	0	0		7.69056	9.35	0
7.67056	9.79	0	9.81438	0	0	0		7.69083	9.41	0
7.67083	9.83	0	9.79438	0	0	0		7.69111	9.39	0
7.67111	9.77	0	9.77688	0	0	0		7.69139	9.37	0
7.67139	9.7	0	9.75563	0	0	0		7.69167	9.36	0
7.67167	9.68	0	9.73625	0	0	0		7.69194	9.38	0
7.67194	9.78	0	9.73875	0	0	0		7.69222	9.45	0
7.67222	9.83	0	9.74812	0	0	0		7.6925	9.4	0
7.6725	9.76	0	9.75625	0	0	0		7.69278	9.35	0
7.67278	9.78	0	9.7625	0	0	0		7.69306	9.42	0
7.67306	9.82	0	9.76938	0	0	0		7.69333	9.5	0
7.67333	9.85	0	9.77812	0	0	0		7.69361	9.46	0
7.67361	9.81	0	9.77937	0	0	0		7.69389	9.43	0
7.67389	9.79	0	9.78	0	0	0		7.69417	9.46	0
7.67417	9.85	0	9.78625	0	0	0		7.69444	9.54	0
7.67444	9.89	0	9.79438	0	0	0		7.69472	9.61	0
7.67472	9.92	0	9.80312	0	0	0		7.695	9.57	0
7.675	9.82	0	9.805	0	0	0		7.69528	9.56	0
7.67528	9.83	0	9.805	0	0	0		7.69556	9.61	0
7.67556	10.04	0	9.82188	0	0	0		7.69583	9.62	0
7.67583	10.18	0	9.85187	0	0	0		7.69611	9.65	0
7.67611	9.94	0	9.86812	0	0	0		7.69639	9.56	0
7.67639	9.85	0	9.8725	0	0	0		7.69667	9.58	0
7.67667	9.85	0	9.87375	0	0	0		7.69694	9.67	0
7.67694	9.82	0	9.8775	0	0	0		7.69722	9.57	0
7.67722	9.99	0	9.89062	0	0	0		7.6975	9.49	0
7.6775	10.29	0	9.92	0	0	0		7.69778	9.6	0
7.67778	10.42	0	9.95562	0	0	0		7.69806	9.64	0
7.67806	10.5	0	9.99875	0	0	0		7.69833	9.63	0
7.67833	10.31	0	10.0312	0	0	0		7.69861	9.65	0
7.67861	10.18	0	10.0519	0	0	0		7.69889	9.68	0
7.67889	10.02	0	10.06	0	0	0		7.69917	9.73	0
7.67917	9.89	0	10.0581	0	0	0		7.69917	9.59	0
7.67944	9.9	0	10.0631	0	0	0		7.69944	9.53	0
7.67972	9.81	0	10.0619	0	0	0		7.69972	9.56	0
7.68	9.77	0	10.045	0	0	0		7.7	9.61	0
7.68028	9.66	0	10.0125	0	0	0		7.70028	9.63	0
7.68056	9.64	0	9.99375	0	0	0		7.70056	9.59	0
7.68083	9.8	0	9.99062	0	0	0		7.70083	9.64	0
7.68111	9.74	0	9.98375	0	0	0		7.70111	9.64	0
7.68139	9.72	0	9.9775	0	0	0		7.70139	9.54	0
7.68167	9.71	0	9.96	0	0	0		7.70167	9.49	0
7.68194	9.68	0	9.92188	0	0	0		7.70194	9.52	0
7.68222	9.67	0	9.875	0	0	0		7.70222	9.53	0
7.6825	9.71	0	9.82563	0	0	0		7.7025	9.55	0
7.68278	9.63	0	9.78313	0	0	0		7.70278	9.58	0
7.68306	9.61	0	9.7475	0	0	0		7.70306	9.64	0
7.68333	9.6	0	9.72125	0	0	0		7.70333	9.69	0
7.68361	9.52	0	9.69812	0	0	0		7.70361	9.63	0
7.68389	9.54	0	9.67563	0	0	0		7.70389	9.63	0
7.68417	9.58	0	9.66125	0	0	0		7.70417	9.61	0
7.68417	9.64	0	9.65312	0	0	0		7.70444	9.68	0
7.68444	9.7	0	9.65563	0	0	0		7.70472	9.6	0
7.68472	9.64	0	9.65563	0	0	0		7.705	9.49	0
7.685	9.63	0	9.645	0	0	0		7.70528	9.43	0
7.68528	9.7	0	9.6425	0	0	0		7.70556	9.51	0
7.68556	9.71	0	9.64188	0	0	0		7.70583	9.55	0
7.68583	9.75	0	9.64438	0	0	0		7.70611	9.58	0
7.68611	9.72	0	9.64687	0	0	0		7.70639	9.6	0
7.68639	9.74	0	9.65125	0	0	0		7.70667	9.6	0
7.68667	9.73	0	9.6525	0	0	0		7.70694	9.66	0
7.68694	9.67	0	9.655	0	0	0		7.70722	9.68	0
7.68722	9.68	0	9.65938	0	0	0		7.7075	9.7	0
7.6875	9.67	0	9.66375	0	0	0		7.70778	9.66	0
7.68778	9.57	0	9.66687	0	0	0		7.70806	9.56	0
7.68806	9.47	0	9.6625	0	0	0		7.70833	9.52	0
7.68833	9.4	0	9.65125	0	0	0		7.70861	9.55	0
7.68861	9.38	0	9.635	0	0	0		7.70889	9.55	0
7.68889	9.44	0	9.61875	0	0	0		7.70917	9.64	0
7.68917	9.4	0	9.60375	0	0	0		7.70944	9.71	0
7.68944	9.46	0	9.59313	0	0	0		7.70972	9.64	0
7.68972	9.42	0	9.57563	0	0	0		7.71	9.56	0
7.69	9.44	0	9.55875	0	0	0		7.71028	9.58	0
7.69028	9.41	0	9.5375	0	0	0		7.71056	9.65	0
7.69056	9.36	0	9.515	0	0	0		7.71083	9.73	0
7.69083	9.35	0	9.49062	0	0	0		7.71111	9.65	0
7.69111	9.41	0	9.47063	0	0	0		7.71139	9.62	0
7.69139	9.39	0	9.45312	0	0	0		7.71167	9.76	0
7.69167	9.37	0	9.43375	0	0	0		7.71194	9.8	0
7.69194	9.36	0	9.41437	0	0	0		7.71222	9.69	0
7.69222	9.38	0	9.4025	0	0	0		7.7125	9.64	0
7.6925	9.45	0	9.40125	0	0	0		7.71278	9.76	0
7.69278	9.4	0	9.40125	0	0	0		7.71306	9.69	0
7.69306	9.35	0	9.39937	0	0	0		7.71333	9.6	0
7.69333	9.42	0	9.39813	0	0	0		7.71361	9.55	0
7.69361	9.5	0	9.40437	0	0	0		7.71389	9.55	0
7.69389	9.46	0	9.40437	0	0	0		7.71417	9.66	0
7.69417	9.43	0	9.405	0	0	0		7.71444	9.61	0
7.69444	9.46	0	9.40625	0	0	0		7.71444	9.6	0
7.69472	9.54	0	9.41437	0	0	0		7.71472	9.68	0
7.695	9.61	0	9.43	0	0	0		7.715	9.71	0
7.69528	9.57	0	9.44375	0	0	0		7.71528	9.72	0
7.69556	9.56	0	9.45312	0	0	0		7.71556	9.69	0
7.69583	9.61	0	9.46687	0	0	0		7.71583	9.67	0
7.69611	9.62	0	9.4825	0	0	0		7.71611	9.67	0
7.69639	9.65	0	9.50062	0	0	0		7.71639	9.67	0
7.69667	9.56	0	9.51187	0	0	0		7.71667	9.75	0
7.69694	9.58	0	9.52	0	0	0		7.71694	9.61	0
7.69722	9.67	0	9.53688	0	0	0		7.71722	9.57	0
7.6975	9.57	0	9.55063	0	0	0		7.7175	9.67	0
7.69778	9.49	0	9.555	0	0	0		7.71778	9.72	0
7.69806	9.6	0	9.56125	0	0	0		7.71806	9.71	0
7.69833	9.64	0	9.5725	0	0	0		7.71833	9.7	0
7.69861	9.63	0	9.585	0	0	0		7.71861	9.71	0
7.69889	9.65	0	9.59688	0	0	0		7.71889	9.69	0
7.69917	9.68	0	9.60562	0	0	0		7.71917	9.71	0
7.69944	9.73	0	9.61313	0	0	0		7.71944	9.71	0
7.69944	9.59	0	9.61438	0	0	0		7.71972	9.72	0
7.69972	9.53	0	9.6125	0	0	0		7.72	9.7	0
7.7	9.56	0	9.60938	0	0	0		7.72028	9.96	0
7.70028	9.61	0	9.60875	0	0	0		7.72056	10.03	0
7.70056	9.63	0	9.6075	0	0	0		7.72083	9.88	0
7.70083	9.59	0	9.60938	0	0	0		7.72111	9.78	0
7.70111	9.64	0	9.61313	0	0	0		7.72139	9.71	0
7.70139	9.64	0	9.61125	0	0	0		7.72167	9.6	0
7.70167	9.54	0	9.60938	0	0	0		7.72194	9.58	0
7.70194	9.49	0	9.60938	0	0	0		7.72222	9.65	0
7.70222	9.52	0	9.60437	0	0	0		7.7225	9.58	0
7.7025	9.53	0	9.5975	0	0	0		7.72278	9.56	0
7.70278	9.55	0	9.5925	0	0	0		7.72306	9.59	0
7.70306	9.58	0	9.58812	0	0	0		7.72333	9.58	0
7.70333	9.64	0	9.58563	0	0	0		7.72361	9.63	0
7.70361	9.69	0	9.58313	0	0	0		7.72389	9.68	0
7.70389	9.63	0	9.58563	0	0	0		7.72417	9.68	0
7.70417	9.63	0	9.59187	0	0	0		7.72444	9.64	0
7.70444	9.61	0	9.595	0	0	0		7.72472	9.61	0
7.70472	9.68	0	9.59938	0	0	0		7.725	9.67	0
7.705	9.6	0	9.5975	0	0	0		7.72528	9.72	0
7.70528	9.49	0	9.59125	0	0	0		7.72556	9.71	0
7.70556	9.43	0	9.57812	0	0	0		7.72583	9.81	0
7.70583	9.51	0	9.57	0	0	0		7.72611	9.71	0
7.70611	9.55	0	9.57062	0	0	0		7.72639	9.72	0
7.70639	9.58	0	9.57625	0	0	0		7.72667	9.73	0
7.70667	9.6	0	9.58125	0	0	0		7.72694	9.73	0
7.70694	9.6	0	9.58563	0	0	0		7.72722	9.67	0
7.70722	9.66	0	9.5925	0	0	0		7.7275	9.82	0
7.7075	9.68	0	9.59875	0	0	0		7.72778	10.17	0
7.70778	9.7	0	9.6025	0	0	0		7.72806	10.34	0
7.70806	9.66	0	9.60063	0	0	0		7.72833	10.35	0
7.70833	9.56	0	9.59625	0	0	0		7.72861	10.61	0
7.70861	9.52	0	9.58938	0	0	0		7.72889	10.83	0
7.70889	9.55	0	9.58563	0	0	0		7.72917	10.91	0
7.70917	9.55	0	9.5775	0	0	0		7.72944	10.96	0
7.70944	9.64	0	9.58	0	0	0		7.72972	10.92	0
7.70972	9.71	0	9.59375	0	0	0		7.72972	10.69	0
7.71	9.64	0	9.60688	0	0	0		7.73	10.55	0
7.71028	9.56	0	9.61	0	0	0		7.73028	10.44	0
7.71056	9.58	0	9.61187	0	0	0		7.73056	10.45	0
7.71083	9.65	0	9.61625	0	0	0		7.73083	10.78	0
7.71111	9.73	0	9.62438	0	0	0		7.73111	11.2	0
7.71139	9.65	0	9.6275	0	0	0		7.73139	13.29	0
7.71167	9.62	0	9.625	0	0	0		7.73167	14.49	0
7.71194	9.76	0	9.63	0	0	0		7.73194	12.92	0
7.71222	9.8	0	9.63625	0	0	0		7.73222	11.05	0
7.7125	9.69	0	9.63813	0	0	0		7.7325	11.33	0
7.71278	9.64	0	9.64312	0	0	0		7.73278	10.86	0
7.71306	9.76	0	9.65813	0	0	0		7.73306	12.16	0
7.71333	9.69	0	9.66687	0	0	0		7.73333	10.72	0
7.71361	9.6	0	9.67	0	0	0		7.73361	10.37	0
7.71389	9.55	0	9.66437	0	0	0		7.73389	12.12	0
7.71417	9.55	0	9.65437	0	0	0		7.73417	11.48	0
7.71444	9.66	0	9.65563	0	0	0		7.73444	12.95	0
7.71472	9.61	0	9.65875	0	0	0		7.73472	11.64	0
7.71472	9.6	0	9.66	0	0	0		7.735	11.35	0
7.715	9.68	0	9.66188	0	0	0		7.73528	11.19	0
7.71528	9.71	0	9.66062	0	0	0		7.73556	11.11	0
7.71556	9.72	0	9.665	0	0	0		7.73583	10.89	0
7.71583	9.69	0	9.66938	0	0	0		7.73611	10.56	0
7.71611	9.67	0	9.66375	0	0	0		7.73639	10.5	0
7.71639	9.67	0	9.65563	0	0	0		7.73667	10.38	0
7.71667	9.67	0	9.65437	0	0	0		7.73694	10.32	0
7.71694	9.75	0	9.66125	0	0	0		7.73722	10.26	0
7.71722	9.61	0	9.65188	0	0	0		7.7375	10.15	0
7.7175	9.57	0	9.64438	0	0	0		7.73778	10.14	0
7.71778	9.67	0	9.64875	0	0	0		7.73806	10.19	0
7.71806	9.72	0	9.65938	0	0	0		7.73833	10.18	0
7.71833	9.71	0	9.66938	0	0	0		7.73861	10.18	0
7.71861	9.7	0	9.67188	0	0	0		7.73889	10.17	0
7.71889	9.71	0	9.67812	0	0	0		7.73917	10.11	0
7.71917	9.69	0	9.68375	0	0	0		7.73944	10.04	0
7.71944	9.71	0	9.68562	0	0	0		7.73972	10.08	0
7.71972	9.71	0	9.68562	0	0	0		7.74	10.29	0
7.72	9.72	0	9.68562	0	0	0		7.74028	10.14	0
7.72028	9.7	0	9.68625	0	0	0		7.74056	10.08	0
7.72056	9.96	0	9.70438	0	0	0		7.74083	10.1	0
7.72083	10.03	0	9.72687	0	0	0		7.74111	10.13	0
7.72111	9.88	0	9.74	0	0	0		7.74139	10.48	0
7.72139	9.78	0	9.74188	0	0	0		7.74167	10.41	0
7.72167	9.71	0	9.74812	0	0	0		7.74194	10.27	0
7.72194	9.6	0	9.75	0	0	0		7.74222	10.37	0
7.72222	9.58	0	9.74437	0	0	0		7.7425	10.48	0
7.7225	9.65	0	9.74	0	0	0		7.74278	10.43	0
7.72278	9.58	0	9.73188	0	0	0		7.74306	10.43	0
7.72306	9.56	0	9.72312	0	0	0		7.74333	10.41	0
7.72333	9.59	0	9.71562	0	0	0		7.74361	10.35	0
7.72361	9.58	0	9.70875	0	0	0		7.74389	10.21	0
7.72389	9.63	0	9.70375	0	0	0		7.74417	10.23	0
7.72417	9.68	0	9.70187	0	0	0		7.74444	10.5	0
7.72444	9.68	0	9.69937	0	0	0		7.74472	10.4	0
7.72472	9.64	0	9.69562	0	0	0		7.74472	10.27	0
7.725	9.61	0	9.67375	0	0	0		7.745	10.21	0
7.72528	9.67	0	9.65125	0	0	0		7.74528	10.29	0
7.72556	9.72	0	9.64125	0	0	0		7.74556	10.21	0
7.72583	9.71	0	9.63687	0	0	0		7.74583	10.23	0
7.72611	9.81	0	9.64312	0	0	0		7.74611	10.15	0
7.72639	9.71	0	9.65	0	0	0		7.74639	10.24	0
7.72667	9.72	0	9.65875	0	0	0		7.74667	10.45	0
7.72694	9.73	0	9.66375	0	0	0		7.74694	10.4	0
7.72722	9.73	0	9.67313	0	0	0		7.74722	10.37	0
7.7275	9.67	0	9.68	0	0	0		7.7475	10.4	0
7.72778	9.82	0	9.69438	0	0	0		7.74778	10.41	0
7.72806	10.17	0	9.73125	0	0	0		7.74806	10.36	0
7.72833	10.34	0	9.77562	0	0	0		7.74833	10.05	0
7.72861	10.35	0	9.8175	0	0	0		7.74861	10.25	0
7.72889	10.61	0	9.87562	0	0	0		7.74889	10.18	0
7.72917	10.83	0	9.95	0	0	0		7.74917	10.21	0
7.72944	10.91	0	10.0312	0	0	0		7.74944	10.43	0
7.72972	10.96	0	10.1119	0	0	0		7.74972	10.32	0
7.73	10.92	0	10.1869	0	0	0		7.75	10.15	0
7.73	10.69	0	10.2481	0	0	0		7.75028	10.12	0
7.73028	10.55	0	10.2944	0	0	0		7.75056	10.18	0
7.73056	10.44	0	10.34	0	0	0		7.75083	10.23	0
7.73083	10.45	0	10.3856	0	0	0		7.75111	11.62	0
7.73111	10.78	0	10.4512	0	0	0		7.75139	10.85	0
7.73139	11.2	0	10.5431	0	0	0		7.75167	10.7	0
7.73167	13.29	0	10.7694	0	0	0		7.75194	10.75	0
7.73194	14.49	0	11.0612	0	0	0		7.75222	10.55	0
7.73222	12.92	0	11.2331	0	0	0		7.7525	10.06	0
7.7325	11.05	0	11.2775	0	0	0		7.75278	11.21	0
7.73278	11.33	0	11.3387	0	0	0		7.75306	10.62	0
7.73306	10.86	0	11.3544	0	0	0		7.75333	10.42	0
7.73333	12.16	0	11.4375	0	0	0		7.75361	10.42	0
7.73361	10.72	0	11.4256	0	0	0		7.75389	10.41	0
7.73389	10.37	0	11.3887	0	0	0		7.75417	10.2	0
7.73417	12.12	0	11.4637	0	0	0		7.75444	10.09	0
7.73444	11.48	0	11.5131	0	0	0		7.75472	10.12	0
7.73472	12.95	0	11.6631	0	0	0		7.755	9.25	0
7.735	11.64	0	11.7381	0	0	0		7.75528	9.47	0
7.73528	11.35	0	11.7944	0	0	0		7.75556	9.37	0
7.73556	11.19	0	11.82	0	0	0		7.75583	9.39	0
7.73583	11.11	0	11.8144	0	0	0		7.75611	9.49	0
7.73611	10.89	0	11.6644	0	0	0		7.75639	9.45	0
7.73639	10.56	0	11.4187	0	0	0		7.75667	9.41	0
7.73667	10.5	0	11.2675	0	0	0		7.75694	9.34	0
7.73694	10.38	0	11.2256	0	0	0		7.75722	9.28	0
7.73722	10.32	0	11.1625	0	0	0		7.7575	9.34	0
7.7375	10.26	0	11.125	0	0	0		7.75778	9.35	0
7.73778	10.15	0	10.9994	0	0	0		7.75806	9.34	0
7.73806	10.14	0	10.9631	0	0	0		7.75833	9.35	0
7.73833	10.19	0	10.9519	0	0	0		7.75861	9.26	0
7.73861	10.18	0	10.8306	0	0	0		7.75889	9.36	0
7.73889	10.18	0	10.7494	0	0	0		7.75917	9.43	0
7.73917	10.17	0	10.5756	0	0	0		7.75944	9.45	0
7.73944	10.11	0	10.48	0	0	0		7.75972	9.59	0
7.73972	10.04	0	10.3981	0	0	0		7.76	9.62	0
7.74	10.08	0	10.3287	0	0	0		7.76028	9.55	0
7.74028	10.29	0	10.2775	0	0	0		7.76028	9.5	0
7.74056	10.14	0	10.2306	0	0	0		7.76056	9.49	0
7.74083	10.08	0	10.2006	0	0	0		7.76083	9.49	0
7.74111	10.1	0	10.1756	0	0	0		7.76111	9.51	0
7.74139	10.13	0	10.16	0	0	0		7.76139	9.46	0
7.74167	10.48	0	10.17	0	0	0		7.76167	9.46	0
7.74194	10.41	0	10.1794	0	0	0		7.76194	9.49	0
7.74222	10.27	0	10.1869	0	0	0		7.76222	9.57	0
7.7425	10.37	0	10.2012	0	0	0		7.7625	9.62	0
7.74278	10.48	0	10.2194	0	0	0		7.76278	9.52	0
7.74306	10.43	0	10.235	0	0	0		7.76306	9.63	0
7.74333	10.43	0	10.2506	0	0	0		7.76333	9.55	0
7.74361	10.41	0	10.2656	0	0	0		7.76361	9.59	0
7.74389	10.35	0	10.2806	0	0	0		7.76389	9.5	0
7.74417	10.21	0	10.2912	0	0	0		7.76417	9.43	0
7.74444	10.23	0	10.3006	0	0	0		7.76444	9.5	0
7.74472	10.5	0	10.3138	0	0	0		7.76472	9.51	0
7.745	10.4	0	10.33	0	0	0		7.765	9.51	0
7.745	10.27	0	10.3419	0	0	0		7.76528	9.57	0
7.74528	10.21	0	10.3488	0	0	0		7.76556	9.5	0
7.74556	10.29	0	10.3588	0	0	0		7.76583	9.51	0
7.74583	10.21	0	10.3419	0	0	0		7.76611	9.58	0
7.74611	10.23	0	10.3306	0	0	0		7.76639	9.55	0
7.74639	10.15	0	10.3231	0	0	0		7.76667	9.56	0
7.74667	10.24	0	10.315	0	0	0		7.76694	9.52	0
7.74694	10.45	0	10.3131	0	0	0		7.76722	9.52	0
7.74722	10.4	0	10.3112	0	0	0		7.7675	9.62	0
7.7475	10.37	0	10.3075	0	0	0		7.76778	9.58	0
7.74778	10.4	0	10.3069	0	0	0		7.76806	9.57	0
7.74806	10.41	0	10.3106	0	0	0		7.76833	9.59	0
7.74833	10.36	0	10.32	0	0	0		7.76861	9.59	0
7.74861	10.05	0	10.3087	0	0	0		7.76889	9.6	0
7.74889	10.25	0	10.2931	0	0	0		7.76917	9.57	0
7.74917	10.18	0	10.2794	0	0	0		7.76944	9.4	0
7.74944	10.21	0	10.2756	0	0	0		7.76972	9.33	0
7.74972	10.43	0	10.2894	0	0	0		7.77	9.34	0
7.75	10.32	0	10.2912	0	0	0		7.77028	9.42	0
7.75028	10.15	0	10.2875	0	0	0		7.77056	9.45	0
7.75056	10.12	0	10.2806	0	0	0		7.77083	9.5	0
7.75083	10.18	0	10.2825	0	0	0		7.77111	9.64	0
7.75111	10.23	0	10.2819	0	0	0		7.77139	9.62	0
7.75139	11.62	0	10.355	0	0	0		7.77167	9.61	0
7.75167	10.85	0	10.3831	0	0	0		7.77194	9.6	0
7.75194	10.7	0	10.4038	0	0	0		7.77222	9.61	0
7.75222	10.75	0	10.4256	0	0	0		7.7725	9.67	0
7.7525	10.55	0	10.4344	0	0	0		7.77278	9.69	0
7.75278	10.06	0	10.4156	0	0	0		7.77306	9.69	0
7.75306	11.21	0	10.4881	0	0	0		7.77333	9.65	0
7.75333	10.62	0	10.5113	0	0	0		7.77361	9.67	0
7.75361	10.42	0	10.5262	0	0	0		7.77389	9.71	0
7.75389	10.42	0	10.5394	0	0	0		7.77417	9.72	0
7.75417	10.41	0	10.5381	0	0	0		7.77444	9.71	0
7.75444	10.2	0	10.5306	0	0	0		7.77472	9.61	0
7.75472	10.09	0	10.5269	0	0	0		7.775	9.78	0
7.755	10.12	0	10.5269	0	0	0		7.77528	9.81	0
7.75528	9.25	0	10.4688	0	0	0		7.77556	9.68	0
7.75556	9.47	0	10.4213	0	0	0		7.77556	9.65	0
7.75583	9.37	0	10.2806	0	0	0		7.77583	9.62	0
7.75611	9.39	0	10.1894	0	0	0		7.77611	9.67	0
7.75639	9.49	0	10.1137	0	0	0		7.77639	9.7	0
7.75667	9.45	0	10.0325	0	0	0		7.77667	9.66	0
7.75694	9.41	0	9.96125	0	0	0		7.77694	9.56	0
7.75722	9.34	0	9.91625	0	0	0		7.77722	9.67	0
7.7575	9.28	0	9.79562	0	0	0		7.7775	9.67	0
7.75778	9.34	0	9.71562	0	0	0		7.77778	9.56	0
7.75806	9.35	0	9.64875	0	0	0		7.77806	9.54	0
7.75833	9.34	0	9.58125	0	0	0		7.77833	9.54	0
7.75861	9.35	0	9.515	0	0	0		7.77861	9.58	0
7.75889	9.26	0	9.45625	0	0	0		7.77889	9.6	0
7.75917	9.36	0	9.41062	0	0	0		7.77917	9.62	0
7.75944	9.43	0	9.3675	0	0	0		7.77944	9.64	0
7.75972	9.45	0	9.38	0	0	0		7.77972	9.71	0
7.76	9.59	0	9.3875	0	0	0		7.78	9.73	0
7.76028	9.62	0	9.40312	0	0	0		7.78028	9.74	0
7.76056	9.55	0	9.41313	0	0	0		7.78056	9.7	0
7.76056	9.5	0	9.41375	0	0	0		7.78083	9.67	0
7.76083	9.49	0	9.41625	0	0	0		7.78111	9.72	0
7.76111	9.49	0	9.42125	0	0	0		7.78139	9.8	0
7.76139	9.51	0	9.43187	0	0	0		7.78167	9.71	0
7.76167	9.46	0	9.44313	0	0	0		7.78194	9.75	0
7.76194	9.46	0	9.45063	0	0	0		7.78222	9.77	0
7.76222	9.49	0	9.45937	0	0	0		7.7825	9.72	0
7.7625	9.57	0	9.47375	0	0	0		7.78278	9.79	0
7.76278	9.62	0	9.49062	0	0	0		7.78306	9.79	0
7.76306	9.52	0	9.50688	0	0	0		7.78333	9.74	0
7.76333	9.63	0	9.52375	0	0	0		7.78361	9.71	0
7.76361	9.55	0	9.53125	0	0	0		7.78389	9.72	0
7.76389	9.59	0	9.54	0	0	0		7.78417	9.76	0
7.76417	9.5	0	9.53438	0	0	0		7.78444	9.83	0
7.76444	9.43	0	9.5225	0	0	0		7.78472	9.79	0
7.76472	9.5	0	9.51938	0	0	0		7.785	9.79	0
7.765	9.51	0	9.52	0	0	0		7.78528	9.8	0
7.76528	9.51	0	9.52125	0	0	0		7.78556	10.03	0
7.76556	9.57	0	9.52625	0	0	0		7.78583	10.03	0
7.76583	9.5	0	9.52562	0	0	0		7.78611	10.06	0
7.76611	9.51	0	9.52875	0	0	0		7.78639	10.52	0
7.76639	9.58	0	9.53625	0	0	0		7.78667	11.79	0
7.76667	9.55	0	9.54	0	0	0		7.78694	11.9	0
7.76694	9.56	0	9.53937	0	0	0		7.78722	12.12	0
7.76722	9.52	0	9.53313	0	0	0		7.7875	12.2	0
7.7675	9.52	0	9.53313	0	0	0		7.78778	11.96	0
7.76778	9.62	0	9.5325	0	0	0		7.78806	11.84	0
7.76806	9.58	0	9.53438	0	0	0		7.78833	12.04	0
7.76833	9.57	0	9.53313	0	0	0		7.78861	11.94	0
7.76861	9.59	0	9.53875	0	0	0		7.78889	12.27	0
7.76889	9.59	0	9.54875	0	0	0		7.78917	12.24	0
7.76917	9.6	0	9.555	0	0	0		7.78944	12.36	0
7.76944	9.57	0	9.55875	0	0	0		7.78972	12.63	0
7.76972	9.4	0	9.55188	0	0	0		7.79	12.56	0
7.77	9.33	0	9.53688	0	0	0		7.79028	12.45	0
7.77028	9.34	0	9.52688	0	0	0		7.79056	12.22	0
7.77056	9.42	0	9.52125	0	0	0		7.79056	11.95	0
7.77083	9.45	0	9.51313	0	0	0		7.79083	11.89	0
7.77111	9.5	0	9.51	0	0	0		7.79111	11.71	0
7.77139	9.64	0	9.515	0	0	0		7.79139	12.05	0
7.77167	9.62	0	9.52125	0	0	0		7.79167	12.21	0
7.77194	9.61	0	9.52688	0	0	0		7.79194	12.22	0
7.77222	9.6	0	9.52562	0	0	0		7.79222	12.06	0
7.7725	9.61	0	9.5275	0	0	0		7.7925	11.99	0
7.77278	9.67	0	9.53375	0	0	0		7.79278	12.14	0
7.77306	9.69	0	9.54	0	0	0		7.79306	12.17	0
7.77333	9.69	0	9.54625	0	0	0		7.79333	12.5	0
7.77361	9.65	0	9.54937	0	0	0		7.79361	13.29	0
7.77389	9.67	0	9.55562	0	0	0		7.79389	13.04	0
7.77417	9.71	0	9.575	0	0	0		7.79417	13.1	0
7.77444	9.72	0	9.59938	0	0	0		7.79444	13.13	0
7.77472	9.71	0	9.6225	0	0	0		7.79472	12.77	0
7.775	9.61	0	9.63438	0	0	0		7.795	12.89	0
7.77528	9.78	0	9.655	0	0	0		7.79528	13.52	0
7.77556	9.81	0	9.67437	0	0	0		7.79556	13.15	0
7.77583	9.68	0	9.67688	0	0	0		7.79583	12.97	0
7.77583	9.65	0	9.67875	0	0	0		7.79611	12.91	0
7.77611	9.62	0	9.67938	0	0	0		7.79639	12.95	0
7.77639	9.67	0	9.68375	0	0	0		7.79667	12.95	0
7.77667	9.7	0	9.68938	0	0	0		7.79694	12.89	0
7.77694	9.66	0	9.68875	0	0	0		7.79722	13.49	0
7.77722	9.56	0	9.68062	0	0	0		7.7975	13.06	0
7.7775	9.67	0	9.67938	0	0	0		7.79778	13.06	0
7.77778	9.67	0	9.68062	0	0	0		7.79806	13.24	0
7.77806	9.56	0	9.67375	0	0	0		7.79833	13.64	0
7.77833	9.54	0	9.66313	0	0	0		7.79861	13.58	0
7.77861	9.54	0	9.65188	0	0	0		7.79889	13.4	0
7.77889	9.58	0	9.64375	0	0	0		7.79917	13.59	0
7.77917	9.6	0	9.64312	0	0	0		7.79944	13.27	0
7.77944	9.62	0	9.63312	0	0	0		7.79972	13.33	0
7.77972	9.64	0	9.6225	0	0	0		7.8	13.28	0
7.78	9.71	0	9.62438	0	0	0		7.80028	13.39	0
7.78028	9.73	0	9.62937	0	0	0		7.80056	14.59	0
7.78056	9.74	0	9.63687	0	0	0		7.80083	14.45	0
7.78083	9.7	0	9.63875	0	0	0		7.80111	14.03	0
7.78111	9.67	0	9.63687	0	0	0		7.80139	13.69	0
7.78139	9.72	0	9.64062	0	0	0		7.80167	13.6	0
7.78167	9.8	0	9.65563	0	0	0		7.80194	13.67	0
7.78194	9.71	0	9.65813	0	0	0		7.80222	13.84	0
7.78222	9.75	0	9.66313	0	0	0		7.8025	13.54	0
7.7825	9.77	0	9.67625	0	0	0		7.80278	13.3	0
7.78278	9.72	0	9.6875	0	0	0		7.80306	13.73	0
7.78306	9.79	0	9.70312	0	0	0		7.80333	13.36	0
7.78333	9.79	0	9.71625	0	0	0		7.80361	13.34	0
7.78361	9.74	0	9.725	0	0	0		7.80389	13.64	0
7.78389	9.71	0	9.73062	0	0	0		7.80417	15.05	0
7.78417	9.72	0	9.73563	0	0	0		7.80444	13.49	0
7.78444	9.76	0	9.73875	0	0	0		7.80472	13.03	0
7.78472	9.83	0	9.745	0	0	0		7.805	13.41	0
7.785	9.79	0	9.74812	0	0	0		7.80528	13.96	0
7.78528	9.79	0	9.75375	0	0	0		7.80556	18.04	0
7.78556	9.8	0	9.76187	0	0	0		7.80556	13.75	0
7.78583	10.03	0	9.78125	0	0	0		7.80583	18.35	0
7.78611	10.03	0	9.79562	0	0	0		7.80611	15.93	0
7.78639	10.06	0	9.8175	0	0	0		7.80639	14.96	0
7.78667	10.52	0	9.86562	0	0	0		7.80667	14.94	0
7.78694	11.79	0	9.99188	0	0	0		7.80694	14.9	0
7.78722	11.9	0	10.1281	0	0	0		7.80722	14.47	0
7.7875	12.12	0	10.2737	0	0	0		7.8075	14.41	0
7.78778	12.2	0	10.4244	0	0	0		7.80778	14.1	0
7.78806	11.96	0	10.5631	0	0	0		7.80806	14.49	0
7.78833	11.84	0	10.6962	0	0	0		7.80833	14.07	0
7.78861	12.04	0	10.8413	0	0	0		7.80861	13.67	0
7.78889	11.94	0	10.9775	0	0	0		7.80889	13.87	0
7.78917	12.27	0	11.13	0	0	0		7.80917	13.85	0
7.78944	12.24	0	11.2831	0	0	0		7.80944	13.46	0
7.78972	12.36	0	11.4437	0	0	0		7.80972	13.16	0
7.79	12.63	0	11.6206	0	0	0		7.81	14	0
7.79028	12.56	0	11.7788	0	0	0		7.81028	13.62	0
7.79056	12.45	0	11.93	0	0	0		7.81056	13.16	0
7.79083	12.22	0	12.065	0	0	0		7.81083	12.9	0
7.79083	11.95	0	12.1544	0	0	0		7.81111	12.89	0
7.79111	11.89	0	12.1606	0	0	0		7.81139	12.18	0
7.79139	11.71	0	12.1487	0	0	0		7.81167	13.49	0
7.79167	12.05	0	12.1444	0	0	0		7.81194	12.9	0
7.79194	12.21	0	12.145	0	0	0		7.81222	12.56	0
7.79222	12.22	0	12.1613	0	0	0		7.8125	12.36	0
7.7925	12.06	0	12.175	0	0	0		7.81278	12.15	0
7.79278	11.99	0	12.1719	0	0	0		7.81306	11.86	0
7.79306	12.14	0	12.1844	0	0	0		7.81333	11.89	0
7.79333	12.17	0	12.1781	0	0	0		7.81361	11.8	0
7.79361	12.5	0	12.1944	0	0	0		7.81389	11.71	0
7.79389	13.29	0	12.2525	0	0	0		7.81417	11.81	0
7.79417	13.04	0	12.2781	0	0	0		7.81444	11.86	0
7.79444	13.1	0	12.3119	0	0	0		7.81472	11.81	0
7.79472	13.13	0	12.3544	0	0	0		7.815	11.69	0
7.795	12.77	0	12.3887	0	0	0		7.81528	11.64	0
7.79528	12.89	0	12.4475	0	0	0		7.81556	12.3	0
7.79556	13.52	0	12.5494	0	0	0		7.81583	12.01	0
7.79583	13.15	0	12.6394	0	0	0		7.81611	11.85	0
7.79611	12.97	0	12.6969	0	0	0		7.81639	11.77	0
7.79639	12.91	0	12.7406	0	0	0		7.81667	11.57	0
7.79667	12.95	0	12.7863	0	0	0		7.81694	11.44	0
7.79694	12.95	0	12.8419	0	0	0		7.81722	11.49	0
7.79722	12.89	0	12.8981	0	0	0		7.8175	11.39	0
7.7975	13.49	0	12.9825	0	0	0		7.81778	11.4	0
7.79778	13.06	0	13.0381	0	0	0		7.81806	11.42	0
7.79806	13.06	0	13.0731	0	0	0		7.81833	11.36	0
7.79833	13.24	0	13.07	0	0	0		7.81861	11.42	0
7.79861	13.64	0	13.1075	0	0	0		7.81889	11.42	0
7.79889	13.58	0	13.1375	0	0	0		7.81917	11.46	0
7.79917	13.4	0	13.1544	0	0	0		7.81944	11.38	0
7.79944	13.59	0	13.2056	0	0	0		7.81972	11.3	0
7.79972	13.27	0	13.2294	0	0	0		7.82	11.09	0
7.8	13.33	0	13.2175	0	0	0		7.82028	11.36	0
7.80028	13.28	0	13.2256	0	0	0		7.82056	11.65	0
7.80056	13.39	0	13.2519	0	0	0		7.82083	11.4	0
7.80083	14.59	0	13.3569	0	0	0		7.82083	11.21	0
7.80111	14.45	0	13.4506	0	0	0		7.82111	11.14	0
7.80139	14.03	0	13.5181	0	0	0		7.82139	11.21	0
7.80167	13.69	0	13.5681	0	0	0		7.82167	11.18	0
7.80194	13.6	0	13.575	0	0	0		7.82194	11.6	0
7.80222	13.67	0	13.6131	0	0	0		7.82222	12.7	0
7.8025	13.84	0	13.6619	0	0	0		7.8225	18.35	0
7.80278	13.54	0	13.6806	0	0	0		7.82278	15.59	0
7.80306	13.3	0	13.6594	0	0	0		7.82306	12.22	0
7.80333	13.73	0	13.6687	0	0	0		7.82333	12.01	0
7.80361	13.36	0	13.6662	0	0	0		7.82361	14.94	0
7.80389	13.34	0	13.6506	0	0	0		7.82389	16.34	0
7.80417	13.64	0	13.6738	0	0	0		7.82417	16.79	0
7.80444	15.05	0	13.7812	0	0	0		7.82444	13.03	0
7.80472	13.49	0	13.7944	0	0	0		7.82472	18.36	0
7.805	13.03	0	13.7719	0	0	0		7.825	15.88	0
7.80528	13.41	0	13.6981	0	0	0		7.82528	15.93	0
7.80556	13.96	0	13.6675	0	0	0		7.82556	15.62	0
7.80583	18.04	0	13.9181	0	0	0		7.82583	15.21	0
7.80583	13.75	0	13.9219	0	0	0		7.82611	15.04	0
7.80611	18.35	0	14.2188	0	0	0		7.82639	14.87	0
7.80639	15.93	0	14.36	0	0	0		7.82667	14.5	0
7.80667	14.96	0	14.43	0	0	0		7.82694	14.85	0
7.80694	14.94	0	14.5175	0	0	0		7.82722	14.97	0
7.80722	14.9	0	14.6175	0	0	0		7.8275	14.97	0
7.8075	14.47	0	14.6638	0	0	0		7.82778	14.92	0
7.80778	14.41	0	14.7294	0	0	0		7.82806	14.82	0
7.80806	14.1	0	14.7769	0	0	0		7.82833	14.8	0
7.80833	14.49	0	14.83	0	0	0		7.82861	14.73	0
7.80861	14.07	0	14.7688	0	0	0		7.82889	14.64	0
7.80889	13.67	0	14.78	0	0	0		7.82917	14.61	0
7.80917	13.87	0	14.8325	0	0	0		7.82944	14.53	0
7.80944	13.85	0	14.86	0	0	0		7.82972	14.5	0
7.80972	13.46	0	14.8287	0	0	0		7.83	14.57	0
7.81	13.16	0	14.5237	0	0	0		7.83028	14.3	0
7.81028	14	0	14.5394	0	0	0		7.83056	14.35	0
7.81056	13.62	0	14.2438	0	0	0		7.83083	14.44	0
7.81083	13.16	0	14.0706	0	0	0		7.83111	14.6	0
7.81111	12.9	0	13.9419	0	0	0		7.83139	14.51	0
7.81139	12.89	0	13.8138	0	0	0		7.83167	14.43	0
7.81167	12.18	0	13.6438	0	0	0		7.83194	14.34	0
7.81194	13.49	0	13.5825	0	0	0		7.83222	14.25	0
7.81222	12.9	0	13.4881	0	0	0		7.8325	14.26	0
7.8125	12.56	0	13.3919	0	0	0		7.83278	14.35	0
7.81278	12.36	0	13.2587	0	0	0		7.83306	14.45	0
7.81306	12.15	0	13.1387	0	0	0		7.83333	14.46	0
7.81333	11.86	0	13.0256	0	0	0		7.83361	14.38	0
7.81361	11.89	0	12.9019	0	0	0		7.83389	14.41	0
7.81389	11.8	0	12.7737	0	0	0		7.83417	14.25	0
7.81417	11.71	0	12.6644	0	0	0		7.83444	14.22	0
7.81444	11.81	0	12.58	0	0	0		7.83472	14.18	0
7.81472	11.86	0	12.4462	0	0	0		7.835	14.18	0
7.815	11.81	0	12.3331	0	0	0		7.83528	14.28	0
7.81528	11.69	0	12.2413	0	0	0		7.83556	14.27	0
7.81556	11.64	0	12.1625	0	0	0		7.83583	14.28	0
7.81583	12.3	0	12.1256	0	0	0		7.83611	14.3	0
7.81611	12.01	0	12.115	0	0	0		7.83611	14.31	0
7.81639	11.85	0	12.0125	0	0	0		7.83639	14.53	0
7.81667	11.77	0	11.9419	0	0	0		7.83667	14.67	0
7.81694	11.57	0	11.88	0	0	0		7.83694	14.47	0
7.81722	11.44	0	11.8225	0	0	0		7.83722	14.52	0
7.8175	11.49	0	11.7812	0	0	0		7.8375	14.89	0
7.81778	11.39	0	11.7519	0	0	0		7.83778	14.74	0
7.81806	11.4	0	11.7212	0	0	0		7.83806	15.19	0
7.81833	11.42	0	11.6975	0	0	0		7.83833	15.09	0
7.81861	11.36	0	11.6756	0	0	0		7.83861	14.81	0
7.81889	11.42	0	11.6512	0	0	0		7.83889	14.73	0
7.81917	11.42	0	11.6237	0	0	0		7.83917	14.61	0
7.81944	11.46	0	11.6019	0	0	0		7.83944	15.04	0
7.81972	11.38	0	11.5825	0	0	0		7.83972	15.02	0
7.82	11.3	0	11.5612	0	0	0		7.84	14.75	0
7.82028	11.09	0	11.4856	0	0	0		7.84028	14.91	0
7.82056	11.36	0	11.445	0	0	0		7.84056	14.75	0
7.82083	11.65	0	11.4325	0	0	0		7.84083	15.13	0
7.82111	11.4	0	11.4094	0	0	0		7.84111	14.87	0
7.82111	11.21	0	11.3869	0	0	0		7.84139	14.61	0
7.82139	11.14	0	11.3681	0	0	0		7.84167	14.87	0
7.82167	11.21	0	11.3506	0	0	0		7.84194	14.97	0
7.82194	11.18	0	11.3375	0	0	0		7.84222	14.97	0
7.82222	11.6	0	11.35	0	0	0		7.8425	15.16	0
7.8225	12.7	0	11.43	0	0	0		7.84278	15.35	0
7.82278	18.35	0	11.8669	0	0	0		7.84306	15.28	0
7.82306	15.59	0	12.1275	0	0	0		7.84333	15.41	0
7.82333	12.22	0	12.1775	0	0	0		7.84361	15.71	0
7.82361	12.01	0	12.2119	0	0	0		7.84389	15.83	0
7.82389	14.94	0	12.4344	0	0	0		7.84417	16.05	0
7.82417	16.34	0	12.7494	0	0	0		7.84444	16.14	0
7.82444	16.79	0	13.1056	0	0	0		7.84472	16.3	0
7.82472	13.03	0	13.21	0	0	0		7.845	18.29	0
7.825	18.36	0	13.6294	0	0	0		7.84528	18.42	0
7.82528	15.88	0	13.9094	0	0	0		7.84556	17.51	0
7.82556	15.93	0	14.2044	0	0	0		7.84583	16.83	0
7.82583	15.62	0	14.4844	0	0	0		7.84611	16.35	0
7.82611	15.21	0	14.7344	0	0	0		7.84639	16.27	0
7.82639	15.04	0	14.9756	0	0	0		7.84667	16.35	0
7.82667	14.87	0	15.18	0	0	0		7.84694	16.37	0
7.82694	14.5	0	15.2925	0	0	0		7.84722	16.43	0
7.82722	14.85	0	15.0738	0	0	0		7.8475	16.27	0
7.8275	14.97	0	15.035	0	0	0		7.84778	16.23	0
7.82778	14.97	0	15.2069	0	0	0		7.84806	16.13	0
7.82806	14.92	0	15.3887	0	0	0		7.84833	16	0
7.82833	14.82	0	15.3812	0	0	0		7.84861	15.82	0
7.82861	14.8	0	15.285	0	0	0		7.84889	15.78	0
7.82889	14.73	0	15.1562	0	0	0		7.84917	15.79	0
7.82917	14.64	0	15.2569	0	0	0		7.84944	15.82	0
7.82944	14.61	0	15.0225	0	0	0		7.84972	15.86	0
7.82972	14.53	0	14.9381	0	0	0		7.85	15.82	0
7.83	14.5	0	14.8488	0	0	0		7.85028	15.66	0
7.83028	14.57	0	14.7831	0	0	0		7.85056	15.59	0
7.83056	14.3	0	14.7263	0	0	0		7.85083	15.65	0
7.83083	14.35	0	14.6831	0	0	0		7.85111	15.63	0
7.83111	14.44	0	14.6562	0	0	0		7.85111	15.55	0
7.83139	14.6	0	14.6625	0	0	0		7.85139	15.71	0
7.83167	14.51	0	14.6412	0	0	0		7.85167	13.5	0
7.83194	14.43	0	14.6075	0	0	0		7.85194	13.37	0
7.83222	14.34	0	14.5681	0	0	0		7.85222	13.84	0
7.8325	14.25	0	14.5262	0	0	0		7.8525	14.03	0
7.83278	14.26	0	14.4913	0	0	0		7.85278	14.21	0
7.83306	14.35	0	14.4631	0	0	0		7.85306	14.49	0
7.83333	14.45	0	14.4456	0	0	0		7.85333	14.45	0
7.83361	14.46	0	14.4344	0	0	0		7.85361	14.41	0
7.83389	14.38	0	14.42	0	0	0		7.85389	14.42	0
7.83417	14.41	0	14.4125	0	0	0		7.85417	14.39	0
7.83444	14.25	0	14.3969	0	0	0		7.85444	14.42	0
7.83472	14.22	0	14.375	0	0	0		7.85472	14.53	0
7.835	14.18	0	14.3675	0	0	0		7.855	14.57	0
7.83528	14.18	0	14.3569	0	0	0		7.85528	14.79	0
7.83556	14.28	0	14.3469	0	0	0		7.85556	14.71	0
7.83583	14.27	0	14.3262	0	0	0		7.85583	14.54	0
7.83611	14.28	0	14.3119	0	0	0		7.85611	14.57	0
7.83639	14.3	0	14.3038	0	0	0		7.85639	15.09	0
7.83639	14.31	0	14.3019	0	0	0		7.85667	14.95	0
7.83667	14.53	0	14.3194	0	0	0		7.85694	14.85	0
7.83694	14.67	0	14.345	0	0	0		7.85722	14.71	0
7.83722	14.47	0	14.3525	0	0	0		7.8575	14.75	0
7.8375	14.52	0	14.3569	0	0	0		7.85778	15.18	0
7.83778	14.89	0	14.3837	0	0	0		7.85806	15.44	0
7.83806	14.74	0	14.4062	0	0	0		7.85833	15.45	0
7.83833	15.19	0	14.455	0	0	0		7.85861	15.13	0
7.83861	15.09	0	14.5075	0	0	0		7.85889	14.95	0
7.83889	14.81	0	14.5444	0	0	0		7.85917	14.89	0
7.83917	14.73	0	14.5787	0	0	0		7.85944	14.93	0
7.83944	14.61	0	14.6056	0	0	0		7.85972	15.25	0
7.83972	15.04	0	14.6531	0	0	0		7.86	15.26	0
7.84	15.02	0	14.7	0	0	0		7.86028	15.15	0
7.84028	14.75	0	14.7294	0	0	0		7.86056	14.99	0
7.84056	14.91	0	14.7675	0	0	0		7.86083	15.07	0
7.84083	14.75	0	14.795	0	0	0		7.86111	15.12	0
7.84111	15.13	0	14.8325	0	0	0		7.86139	15.26	0
7.84139	14.87	0	14.845	0	0	0		7.86167	15.46	0
7.84167	14.61	0	14.8537	0	0	0		7.86194	15.67	0
7.84194	14.87	0	14.8756	0	0	0		7.86222	15.48	0
7.84222	14.97	0	14.8806	0	0	0		7.8625	15.69	0
7.8425	14.97	0	14.895	0	0	0		7.86278	15.69	0
7.84278	15.16	0	14.8931	0	0	0		7.86306	16.07	0
7.84306	15.35	0	14.9094	0	0	0		7.86333	16.33	0
7.84333	15.28	0	14.9388	0	0	0		7.86361	16.6	0
7.84361	15.41	0	14.9812	0	0	0		7.86389	16.3	0
7.84389	15.71	0	15.05	0	0	0		7.86417	15.96	0
7.84417	15.83	0	15.0994	0	0	0		7.86444	15.9	0
7.84444	16.05	0	15.1638	0	0	0		7.86472	15.96	0
7.84472	16.14	0	15.2506	0	0	0		7.865	16	0
7.845	16.3	0	15.3375	0	0	0		7.86528	16.18	0
7.84528	18.29	0	15.5587	0	0	0		7.86556	15.72	0
7.84556	18.42	0	15.7644	0	0	0		7.86583	15.48	0
7.84583	17.51	0	15.9294	0	0	0		7.86611	15.43	0
7.84611	16.83	0	16.0681	0	0	0		7.86639	15.11	0
7.84639	16.35	0	16.1606	0	0	0		7.86639	15.15	0
7.84667	16.27	0	16.2419	0	0	0		7.86667	15.13	0
7.84694	16.35	0	16.3281	0	0	0		7.86694	15.14	0
7.84722	16.37	0	16.4037	0	0	0		7.86722	14.96	0
7.8475	16.43	0	16.4713	0	0	0		7.8675	14.97	0
7.84778	16.27	0	16.5331	0	0	0		7.86778	14.95	0
7.84806	16.23	0	16.5844	0	0	0		7.86806	15	0
7.84833	16.13	0	16.6106	0	0	0		7.86833	14.76	0
7.84861	16	0	16.6212	0	0	0		7.86861	14.56	0
7.84889	15.82	0	16.6069	0	0	0		7.86889	14.32	0
7.84917	15.78	0	16.5844	0	0	0		7.86917	14.16	0
7.84944	15.79	0	16.5525	0	0	0		7.86944	14.06	0
7.84972	15.82	0	16.3981	0	0	0		7.86972	14.38	0
7.85	15.86	0	16.2381	0	0	0		7.87	14.99	0
7.85028	15.82	0	16.1325	0	0	0		7.87028	15.38	0
7.85056	15.66	0	16.0594	0	0	0		7.87056	16.03	0
7.85083	15.59	0	16.0119	0	0	0		7.87083	15.7	0
7.85111	15.65	0	15.9731	0	0	0		7.87111	15.11	0
7.85139	15.63	0	15.9281	0	0	0		7.87139	14.76	0
7.85139	15.55	0	15.8769	0	0	0		7.87167	14.54	0
7.85167	15.71	0	15.8319	0	0	0		7.87194	14.66	0
7.85194	13.5	0	15.6587	0	0	0		7.87222	14.83	0
7.85222	13.37	0	15.48	0	0	0		7.8725	14.51	0
7.8525	13.84	0	15.3369	0	0	0		7.87278	14.52	0
7.85278	14.03	0	15.2137	0	0	0		7.87306	14.32	0
7.85306	14.21	0	15.1131	0	0	0		7.87333	14.06	0
7.85333	14.49	0	15.0325	0	0	0		7.87361	14.37	0
7.85361	14.45	0	14.9488	0	0	0		7.87389	14.44	0
7.85389	14.41	0	14.8606	0	0	0		7.87417	14.73	0
7.85417	14.42	0	14.7706	0	0	0		7.87444	14.63	0
7.85444	14.39	0	14.6813	0	0	0		7.87472	15.31	0
7.85472	14.42	0	14.6037	0	0	0		7.875	16.32	0
7.855	14.53	0	14.5375	0	0	0		7.87528	14.88	0
7.85528	14.57	0	14.47	0	0	0		7.87556	14.36	0
7.85556	14.79	0	14.4175	0	0	0		7.87583	13.89	0
7.85583	14.71	0	14.365	0	0	0		7.87611	13.89	0
7.85611	14.54	0	14.2919	0	0	0		7.87639	13.88	0
7.85639	14.57	0	14.3588	0	0	0		7.87667	13.78	0
7.85667	15.09	0	14.4663	0	0	0		7.87694	14.2	0
7.85694	14.95	0	14.5356	0	0	0		7.87722	14.35	0
7.85722	14.85	0	14.5869	0	0	0		7.8775	14.36	0
7.8575	14.71	0	14.6181	0	0	0		7.87778	13.92	0
7.85778	14.75	0	14.6344	0	0	0		7.87806	13.59	0
7.85806	15.18	0	14.68	0	0	0		7.87833	13.85	0
7.85833	15.44	0	14.7444	0	0	0		7.87861	14.03	0
7.85861	15.45	0	14.8087	0	0	0		7.87889	13.42	0
7.85889	15.13	0	14.855	0	0	0		7.87917	13.06	0
7.85917	14.95	0	14.8881	0	0	0		7.87944	12.89	0
7.85944	14.89	0	14.9106	0	0	0		7.87972	13.13	0
7.85972	14.93	0	14.9331	0	0	0		7.88	12.98	0
7.86	15.25	0	14.9619	0	0	0		7.88028	13.04	0
7.86028	15.26	0	14.9962	0	0	0		7.88056	13.34	0
7.86056	15.15	0	15.0344	0	0	0		7.88083	13	0
7.86083	14.99	0	15.0606	0	0	0		7.88111	13.01	0
7.86111	15.07	0	15.0594	0	0	0		7.88139	13.57	0
7.86139	15.12	0	15.07	0	0	0		7.88167	17.79	0
7.86167	15.26	0	15.0956	0	0	0		7.88167	15.65	0
7.86194	15.46	0	15.1425	0	0	0		7.88194	14.59	0
7.86222	15.67	0	15.2	0	0	0		7.88222	13.83	0
7.8625	15.48	0	15.2188	0	0	0		7.8825	13.82	0
7.86278	15.69	0	15.2344	0	0	0		7.88278	13.78	0
7.86306	15.69	0	15.2494	0	0	0		7.88306	13.74	0
7.86333	16.07	0	15.3081	0	0	0		7.88333	13.41	0
7.86361	16.33	0	15.3944	0	0	0		7.88361	13.93	0
7.86389	16.6	0	15.5013	0	0	0		7.88389	15.98	0
7.86417	16.3	0	15.5869	0	0	0		7.88417	15.82	0
7.86444	15.96	0	15.6312	0	0	0		7.88444	15.94	0
7.86472	15.9	0	15.6713	0	0	0		7.88472	14.97	0
7.865	15.96	0	15.7219	0	0	0		7.885	14.11	0
7.86528	16	0	15.785	0	0	0		7.88528	18.86	0
7.86556	16.18	0	15.8544	0	0	0		7.88556	17.66	0
7.86583	15.72	0	15.8919	0	0	0		7.88583	14.06	0
7.86611	15.48	0	15.9056	0	0	0		7.88611	13.65	0
7.86639	15.43	0	15.9038	0	0	0		7.88639	13.2	0
7.86667	15.11	0	15.8688	0	0	0		7.88667	12.93	0
7.86667	15.15	0	15.8481	0	0	0		7.88694	12.76	0
7.86694	15.13	0	15.8131	0	0	0		7.88722	12.64	0
7.86722	15.14	0	15.7788	0	0	0		7.8875	12.98	0
7.8675	14.96	0	15.7094	0	0	0		7.88778	13.01	0
7.86778	14.97	0	15.6244	0	0	0		7.88806	12.69	0
7.86806	14.95	0	15.5213	0	0	0		7.88833	12.81	0
7.86833	15	0	15.44	0	0	0		7.88861	12.86	0
7.86861	14.76	0	15.365	0	0	0		7.88889	12.86	0
7.86889	14.56	0	15.2812	0	0	0		7.88917	12.85	0
7.86917	14.32	0	15.1788	0	0	0		7.88944	12.67	0
7.86944	14.16	0	15.0638	0	0	0		7.88972	12.61	0
7.86972	14.06	0	14.9313	0	0	0		7.89	13.03	0
7.87	14.38	0	14.8475	0	0	0		7.89028	13.29	0
7.87028	14.99	0	14.8169	0	0	0		7.89056	14.98	0
7.87056	15.38	0	14.8138	0	0	0		7.89083	13.83	0
7.87083	16.03	0	14.8712	0	0	0		7.89111	13.12	0
7.87111	15.7	0	14.9056	0	0	0		7.89139	12.96	0
7.87139	15.11	0	14.9044	0	0	0		7.89167	13.04	0
7.87167	14.76	0	14.8806	0	0	0		7.89194	12.7	0
7.87194	14.54	0	14.8544	0	0	0		7.89222	12.49	0
7.87222	14.66	0	14.835	0	0	0		7.8925	12.46	0
7.8725	14.83	0	14.8275	0	0	0		7.89278	12.43	0
7.87278	14.51	0	14.7969	0	0	0		7.89306	12.73	0
7.87306	14.52	0	14.7819	0	0	0		7.89333	12.84	0
7.87333	14.32	0	14.7669	0	0	0		7.89361	13.1	0
7.87361	14.06	0	14.7506	0	0	0		7.89389	13.27	0
7.87389	14.37	0	14.7637	0	0	0		7.89417	13.41	0
7.87417	14.44	0	14.7875	0	0	0		7.89444	13.06	0
7.87444	14.73	0	14.8094	0	0	0		7.89472	12.97	0
7.87472	14.63	0	14.7869	0	0	0		7.895	12.71	0
7.875	15.31	0	14.7825	0	0	0		7.89528	12.63	0
7.87528	16.32	0	14.8006	0	0	0		7.89556	12.44	0
7.87556	14.88	0	14.7494	0	0	0		7.89583	12.38	0
7.87583	14.36	0	14.7025	0	0	0		7.89611	12.49	0
7.87611	13.89	0	14.6481	0	0	0		7.89639	12.54	0
7.87639	13.89	0	14.6075	0	0	0		7.89667	12.87	0
7.87667	13.88	0	14.5587	0	0	0		7.89694	12.65	0
7.87694	13.78	0	14.4931	0	0	0		7.89694	12.62	0
7.87722	14.2	0	14.4738	0	0	0		7.89722	12.3	0
7.8775	14.35	0	14.4631	0	0	0		7.8975	12.22	0
7.87778	14.36	0	14.4656	0	0	0		7.89778	12.26	0
7.87806	13.92	0	14.4569	0	0	0		7.89806	12.62	0
7.87833	13.59	0	14.4081	0	0	0		7.89833	12.21	0
7.87861	13.85	0	14.3712	0	0	0		7.89861	12.21	0
7.87889	14.03	0	14.3275	0	0	0		7.89889	12.74	0
7.87917	13.42	0	14.2519	0	0	0		7.89917	13.5	0
7.87944	13.06	0	14.1113	0	0	0		7.89944	14.68	0
7.87972	12.89	0	13.8969	0	0	0		7.89972	13.92	0
7.88	13.13	0	13.7875	0	0	0		7.9	13.51	0
7.88028	12.98	0	13.7012	0	0	0		7.90028	12.82	0
7.88056	13.04	0	13.6481	0	0	0		7.90056	12.68	0
7.88083	13.34	0	13.6137	0	0	0		7.90083	12.72	0
7.88111	13	0	13.5587	0	0	0		7.90111	12.63	0
7.88139	13.01	0	13.5106	0	0	0		7.90139	13.17	0
7.88167	13.57	0	13.4712	0	0	0		7.90167	13.94	0
7.88194	17.79	0	13.6862	0	0	0		7.90194	13.58	0
7.88194	15.65	0	13.7669	0	0	0		7.90222	13.58	0
7.88222	14.59	0	13.8087	0	0	0		7.9025	13.53	0
7.8825	13.83	0	13.8238	0	0	0		7.90278	13.3	0
7.88278	13.82	0	13.8219	0	0	0		7.90306	13.37	0
7.88306	13.78	0	13.8063	0	0	0		7.90333	13.32	0
7.88333	13.74	0	13.8262	0	0	0		7.90361	15.17	0
7.88361	13.41	0	13.8481	0	0	0		7.90389	14.27	0
7.88389	13.93	0	13.9131	0	0	0		7.90417	14.4	0
7.88417	15.98	0	14.0913	0	0	0		7.90444	13.12	0
7.88444	15.82	0	14.2688	0	0	0		7.90472	13.63	0
7.88472	15.94	0	14.45	0	0	0		7.905	13.27	0
7.885	14.97	0	14.5519	0	0	0		7.90528	12.96	0
7.88528	14.11	0	14.6212	0	0	0		7.90556	12.82	0
7.88556	18.86	0	14.9869	0	0	0		7.90583	12.68	0
7.88583	17.66	0	15.2425	0	0	0		7.90611	12.76	0
7.88611	14.06	0	15.0094	0	0	0		7.90639	13.28	0
7.88639	13.65	0	14.8844	0	0	0		7.90667	13.45	0
7.88667	13.2	0	14.7975	0	0	0		7.90694	13.02	0
7.88694	12.93	0	14.7413	0	0	0		7.90722	12.79	0
7.88722	12.76	0	14.675	0	0	0		7.9075	12.68	0
7.8875	12.64	0	14.6037	0	0	0		7.90778	12.61	0
7.88778	12.98	0	14.5563	0	0	0		7.90806	13.6	0
7.88806	13.01	0	14.5312	0	0	0		7.90833	12.97	0
7.88833	12.69	0	14.4537	0	0	0		7.90861	12.95	0
7.88861	12.81	0	14.2556	0	0	0		7.90889	13.4	0
7.88889	12.86	0	14.0706	0	0	0		7.90917	15.21	0
7.88917	12.86	0	13.8781	0	0	0		7.90944	19.47	0
7.88944	12.85	0	13.7456	0	0	0		7.90972	14.58	0
7.88972	12.67	0	13.6556	0	0	0		7.91	15.63	0
7.89	12.61	0	13.265	0	0	0		7.91028	15.18	0
7.89028	13.03	0	12.9756	0	0	0		7.91056	14.82	0
7.89056	13.29	0	12.9275	0	0	0		7.91083	14.9	0
7.89083	14.98	0	13.0106	0	0	0		7.91111	15.34	0
7.89111	13.83	0	13.05	0	0	0		7.91139	15.09	0
7.89139	13.12	0	13.0619	0	0	0		7.91167	14.85	0
7.89167	12.96	0	13.0744	0	0	0		7.91194	14.4	0
7.89194	13.04	0	13.0994	0	0	0		7.91194	14.18	0
7.89222	12.7	0	13.0819	0	0	0		7.91222	16.98	0
7.8925	12.49	0	13.0494	0	0	0		7.9125	14.83	0
7.89278	12.46	0	13.035	0	0	0		7.91278	14.78	0
7.89306	12.43	0	13.0113	0	0	0		7.91306	14.6	0
7.89333	12.73	0	13.0031	0	0	0		7.91333	15.22	0
7.89361	12.84	0	13.0019	0	0	0		7.91361	14.38	0
7.89389	13.1	0	13.0175	0	0	0		7.91389	14.48	0
7.89417	13.27	0	13.055	0	0	0		7.91417	14.05	0
7.89444	13.41	0	13.105	0	0	0		7.91444	13.66	0
7.89472	13.06	0	13.1069	0	0	0		7.91472	13.09	0
7.895	12.97	0	13.0869	0	0	0		7.915	13.31	0
7.89528	12.71	0	12.945	0	0	0		7.91528	13.17	0
7.89556	12.63	0	12.87	0	0	0		7.91556	12.67	0
7.89583	12.44	0	12.8275	0	0	0		7.91583	13.03	0
7.89611	12.38	0	12.7912	0	0	0		7.91611	13	0
7.89639	12.49	0	12.7569	0	0	0		7.91639	13.06	0
7.89667	12.54	0	12.7469	0	0	0		7.91667	13.2	0
7.89694	12.87	0	12.7706	0	0	0		7.91694	13.12	0
7.89722	12.65	0	12.7825	0	0	0		7.91722	13.1	0
7.89722	12.62	0	12.7944	0	0	0		7.9175	13.2	0
7.8975	12.3	0	12.7675	0	0	0		7.91778	13.5	0
7.89778	12.22	0	12.7287	0	0	0		7.91806	13.33	0
7.89806	12.26	0	12.6762	0	0	0		7.91833	12.84	0
7.89833	12.62	0	12.6356	0	0	0		7.91861	12.57	0
7.89861	12.21	0	12.5606	0	0	0		7.91889	12.33	0
7.89889	12.21	0	12.5075	0	0	0		7.91917	12.72	0
7.89917	12.74	0	12.4931	0	0	0		7.91944	12.62	0
7.89944	13.5	0	12.5425	0	0	0		7.91972	12.58	0
7.89972	14.68	0	12.6706	0	0	0		7.92	12.65	0
7.9	13.92	0	12.7631	0	0	0		7.92028	12.38	0
7.90028	13.51	0	12.8338	0	0	0		7.92056	12.16	0
7.90056	12.82	0	12.8544	0	0	0		7.92083	12.16	0
7.90083	12.68	0	12.8631	0	0	0		7.92111	12.24	0
7.90111	12.72	0	12.8537	0	0	0		7.92139	12.31	0
7.90139	12.63	0	12.8525	0	0	0		7.92167	12.3	0
7.90167	13.17	0	12.8869	0	0	0		7.92194	12.21	0
7.90194	13.94	0	12.9894	0	0	0		7.92222	12.26	0
7.90222	13.58	0	13.0744	0	0	0		7.9225	12.33	0
7.9025	13.58	0	13.1569	0	0	0		7.92278	12.31	0
7.90278	13.53	0	13.2137	0	0	0		7.92306	12.33	0
7.90306	13.3	0	13.2819	0	0	0		7.92333	12.21	0
7.90333	13.37	0	13.3544	0	0	0		7.92361	13.43	0
7.90361	13.32	0	13.3906	0	0	0		7.92389	12.45	0
7.90389	15.17	0	13.495	0	0	0		7.92417	12.44	0
7.90417	14.27	0	13.4694	0	0	0		7.92444	12.13	0
7.90444	14.4	0	13.4994	0	0	0		7.92472	12.1	0
7.90472	13.12	0	13.475	0	0	0		7.925	12.2	0
7.905	13.63	0	13.5256	0	0	0		7.92528	12.22	0
7.90528	13.27	0	13.5625	0	0	0		7.92556	12.26	0
7.90556	12.96	0	13.5775	0	0	0		7.92583	12.25	0
7.90583	12.82	0	13.5894	0	0	0		7.92611	12.31	0
7.90611	12.68	0	13.5587	0	0	0		7.92639	12.53	0
7.90639	12.76	0	13.485	0	0	0		7.92667	12.65	0
7.90667	13.28	0	13.4663	0	0	0		7.92694	12.63	0
7.90694	13.45	0	13.4581	0	0	0		7.92722	12.58	0
7.90722	13.02	0	13.4262	0	0	0		7.92722	12.62	0
7.9075	12.79	0	13.3944	0	0	0		7.9275	12.57	0
7.90778	12.68	0	13.3513	0	0	0		7.92778	12.44	0
7.90806	12.61	0	13.3069	0	0	0		7.92806	12.27	0
7.90833	13.6	0	13.2088	0	0	0		7.92833	12.29	0
7.90861	12.97	0	13.1275	0	0	0		7.92861	12.49	0
7.90889	12.95	0	13.0369	0	0	0		7.92889	12.39	0
7.90917	13.4	0	13.0544	0	0	0		7.92917	12.45	0
7.90944	15.21	0	13.1531	0	0	0		7.92944	12.47	0
7.90972	19.47	0	13.5406	0	0	0		7.92972	12.55	0
7.91	14.58	0	13.6419	0	0	0		7.93	12.45	0
7.91028	15.63	0	13.8175	0	0	0		7.93028	12.18	0
7.91056	15.18	0	13.9738	0	0	0		7.93056	12.15	0
7.91083	14.82	0	14.1025	0	0	0		7.93083	12.01	0
7.91111	14.9	0	14.2037	0	0	0		7.93111	12.05	0
7.91139	15.34	0	14.3219	0	0	0		7.93139	13.28	0
7.91167	15.09	0	14.4512	0	0	0		7.93167	13.92	0
7.91194	14.85	0	14.58	0	0	0		7.93194	17.89	0
7.91222	14.4	0	14.6875	0	0	0		7.93222	18.07	0
7.91222	14.18	0	14.7856	0	0	0		7.9325	27.75	0
7.9125	16.98	0	14.9969	0	0	0		7.93278	12.09	0
7.91278	14.83	0	15.1131	0	0	0		7.93306	12.34	0
7.91306	14.78	0	15.2275	0	0	0		7.93333	8.67	0
7.91333	14.6	0	15.3025	0	0	0		7.93361	12.8	0
7.91361	15.22	0	15.3031	0	0	0		7.93389	12.7	0
7.91389	14.38	0	14.985	0	0	0		7.93417	10.85	0
7.91417	14.48	0	14.9787	0	0	0		7.93444	11.9	0
7.91444	14.05	0	14.88	0	0	0		7.93472	12.09	0
7.91472	13.66	0	14.785	0	0	0		7.935	11.72	0
7.915	13.09	0	14.6769	0	0	0		7.93528	13.16	0
7.91528	13.31	0	14.5775	0	0	0		7.93556	12.69	0
7.91556	13.17	0	14.4419	0	0	0		7.93583	15.37	0
7.91583	12.67	0	14.2906	0	0	0		7.93611	13.04	0
7.91611	13.03	0	14.1769	0	0	0		7.93639	15.33	0
7.91639	13	0	14.0894	0	0	0		7.93667	13.56	0
7.91667	13.06	0	14.0194	0	0	0		7.93694	19.09	0
7.91694	13.2	0	13.7831	0	0	0		7.93722	18.62	0
7.91722	13.12	0	13.6762	0	0	0		7.9375	17.85	0
7.9175	13.1	0	13.5712	0	0	0		7.93778	18.61	0
7.91778	13.2	0	13.4838	0	0	0		7.93806	11.28	0
7.91806	13.5	0	13.3763	0	0	0		7.93833	15.97	0
7.91833	13.33	0	13.3106	0	0	0		7.93861	16.84	0
7.91861	12.84	0	13.2081	0	0	0		7.93889	17.56	0
7.91889	12.57	0	13.1156	0	0	0		7.93917	16.69	0
7.91917	12.33	0	13.0325	0	0	0		7.93944	16.93	0
7.91944	12.72	0	13.0094	0	0	0		7.93972	16.19	0
7.91972	12.62	0	12.9663	0	0	0		7.94	15.53	0
7.92	12.58	0	12.9294	0	0	0		7.94028	16.17	0
7.92028	12.65	0	12.9281	0	0	0		7.94056	15.69	0
7.92056	12.38	0	12.8875	0	0	0		7.94083	20.88	0
7.92083	12.16	0	12.835	0	0	0		7.94111	13.01	0
7.92111	12.16	0	12.7788	0	0	0		7.94139	15.19	0
7.92139	12.24	0	12.7188	0	0	0		7.94167	13.22	0
7.92167	12.31	0	12.6681	0	0	0		7.94194	11.38	0
7.92194	12.3	0	12.6181	0	0	0		7.94222	9.86	0
7.92222	12.21	0	12.5563	0	0	0		7.9425	12.3	0
7.9225	12.26	0	12.4787	0	0	0		7.9425	17.22	0
7.92278	12.33	0	12.4162	0	0	0		7.94278	15.23	0
7.92306	12.31	0	12.3831	0	0	0		7.94306	15.76	0
7.92333	12.33	0	12.3681	0	0	0		7.94333	15.42	0
7.92361	12.21	0	12.3606	0	0	0		7.94361	17.84	0
7.92389	13.43	0	12.405	0	0	0		7.94389	17.1	0
7.92417	12.45	0	12.3944	0	0	0		7.94417	13.94	0
7.92444	12.44	0	12.3856	0	0	0		7.94444	13.6	0
7.92472	12.13	0	12.3531	0	0	0		7.94472	14.38	0
7.925	12.1	0	12.3356	0	0	0		7.945	12.69	0
7.92528	12.2	0	12.3381	0	0	0		7.94528	12.16	0
7.92556	12.22	0	12.3419	0	0	0		7.94556	12.21	0
7.92583	12.26	0	12.3431	0	0	0		7.94583	12.16	0
7.92611	12.25	0	12.3394	0	0	0		7.94611	12.2	0
7.92639	12.31	0	12.34	0	0	0		7.94639	12.06	0
7.92667	12.53	0	12.36	0	0	0		7.94667	15.71	0
7.92694	12.65	0	12.3844	0	0	0		7.94694	12.69	0
7.92722	12.63	0	12.4031	0	0	0		7.94722	12.47	0
7.9275	12.58	0	12.42	0	0	0		7.9475	12.38	0
7.9275	12.62	0	12.4381	0	0	0		7.94778	14.08	0
7.92778	12.57	0	12.4606	0	0	0		7.94806	12.75	0
7.92806	12.44	0	12.3987	0	0	0		7.94833	15.84	0
7.92833	12.27	0	12.3875	0	0	0		7.94861	14.75	0
7.92861	12.29	0	12.3781	0	0	0		7.94889	12.89	0
7.92889	12.49	0	12.4006	0	0	0		7.94917	12.44	0
7.92917	12.39	0	12.4187	0	0	0		7.94944	12.4	0
7.92944	12.45	0	12.4344	0	0	0		7.94972	12.33	0
7.92972	12.47	0	12.45	0	0	0		7.95	12.3	0
7.93	12.55	0	12.4681	0	0	0		7.95028	12.34	0
7.93028	12.45	0	12.4806	0	0	0		7.95056	12.38	0
7.93056	12.18	0	12.4725	0	0	0		7.95083	12.25	0
7.93083	12.15	0	12.4488	0	0	0		7.95111	12.37	0
7.93111	12.01	0	12.4087	0	0	0		7.95139	12.29	0
7.93139	12.05	0	12.3725	0	0	0		7.95167	12.26	0
7.93167	13.28	0	12.4162	0	0	0		7.95194	11.99	0
7.93194	13.92	0	12.4975	0	0	0		7.95222	11.56	0
7.93222	17.89	0	12.83	0	0	0		7.9525	10.68	0
7.9325	18.07	0	13.1819	0	0	0		7.95278	10.38	0
7.93278	27.75	0	14.1494	0	0	0		7.95306	11.91	0
7.93306	12.09	0	14.1369	0	0	0		7.95333	11.99	0
7.93333	12.34	0	14.1275	0	0	0		7.95361	12.16	0
7.93361	8.67	0	13.895	0	0	0		7.95389	12.35	0
7.93389	12.8	0	13.9169	0	0	0		7.95417	12.63	0
7.93417	12.7	0	13.9313	0	0	0		7.95444	12.02	0
7.93444	10.85	0	13.825	0	0	0		7.95472	11.87	0
7.93472	11.9	0	13.7906	0	0	0		7.955	11.87	0
7.935	12.09	0	13.785	0	0	0		7.95528	11.69	0
7.93528	11.72	0	13.7581	0	0	0		7.95556	11.79	0
7.93556	13.16	0	13.83	0	0	0		7.95583	11.89	0
7.93583	12.69	0	13.87	0	0	0		7.95611	12	0
7.93611	15.37	0	14.0006	0	0	0		7.95639	12.14	0
7.93639	13.04	0	13.9456	0	0	0		7.95667	12.67	0
7.93667	15.33	0	13.7856	0	0	0		7.95694	11.67	0
7.93694	13.56	0	13.5038	0	0	0		7.95722	11.67	0
7.93722	19.09	0	12.9625	0	0	0		7.9575	11.64	0
7.9375	18.62	0	13.3706	0	0	0		7.95778	11.74	0
7.93778	17.85	0	13.715	0	0	0		7.95778	11.75	0
7.93806	18.61	0	14.3362	0	0	0		7.95806	11.7	0
7.93833	11.28	0	14.2413	0	0	0		7.95833	11.8	0
7.93861	15.97	0	14.4456	0	0	0		7.95861	11.58	0
7.93889	16.84	0	14.82	0	0	0		7.95889	11.73	0
7.93917	17.56	0	15.1738	0	0	0		7.95917	11.76	0
7.93944	16.69	0	15.4612	0	0	0		7.95944	11.67	0
7.93972	16.93	0	15.7869	0	0	0		7.95972	11.71	0
7.94	16.19	0	15.9763	0	0	0		7.96	11.57	0
7.94028	15.53	0	16.1537	0	0	0		7.96028	11.78	0
7.94056	16.17	0	16.2037	0	0	0		7.96056	12.73	0
7.94083	15.69	0	16.3694	0	0	0		7.96083	12.17	0
7.94111	20.88	0	16.7162	0	0	0		7.96111	11.7	0
7.94139	13.01	0	16.6819	0	0	0		7.96139	11.66	0
7.94167	15.19	0	16.4381	0	0	0		7.96167	11.65	0
7.94194	13.22	0	16.1006	0	0	0		7.96194	11.7	0
7.94222	11.38	0	15.6962	0	0	0		7.96222	11.71	0
7.9425	9.86	0	15.1494	0	0	0		7.9625	11.77	0
7.94278	12.3	0	15.2131	0	0	0		7.96278	11.87	0
7.94278	17.22	0	15.2912	0	0	0		7.96306	12.02	0
7.94306	15.23	0	15.1906	0	0	0		7.96333	12.13	0
7.94333	15.76	0	15.0781	0	0	0		7.96361	13.44	0
7.94361	15.42	0	14.9987	0	0	0		7.96389	11.85	0
7.94389	17.84	0	15.0556	0	0	0		7.96417	11.85	0
7.94417	17.1	0	15.1125	0	0	0		7.96444	11.8	0
7.94444	13.94	0	15.0131	0	0	0		7.96472	11.81	0
7.94472	13.6	0	14.8525	0	0	0		7.965	11.83	0
7.945	14.38	0	14.7706	0	0	0		7.96528	11.82	0
7.94528	12.69	0	14.2587	0	0	0		7.96556	11.83	0
7.94556	12.16	0	14.2056	0	0	0		7.96583	11.93	0
7.94583	12.21	0	14.0194	0	0	0		7.96611	12.55	0
7.94611	12.16	0	13.9531	0	0	0		7.96639	11.75	0
7.94639	12.2	0	14.0044	0	0	0		7.96667	11.82	0
7.94667	12.06	0	14.1419	0	0	0		7.96694	11.9	0
7.94694	15.71	0	14.355	0	0	0		7.96722	11.82	0
7.94722	12.69	0	14.0719	0	0	0		7.9675	11.8	0
7.9475	12.47	0	13.8994	0	0	0		7.96778	11.8	0
7.94778	12.38	0	13.6881	0	0	0		7.96806	12.16	0
7.94806	14.08	0	13.6044	0	0	0		7.96833	11.93	0
7.94833	12.75	0	13.2863	0	0	0		7.96861	11.89	0
7.94861	15.84	0	13.2075	0	0	0		7.96889	11.83	0
7.94889	14.75	0	13.2581	0	0	0		7.96917	11.77	0
7.94917	12.89	0	13.2137	0	0	0		7.96944	11.89	0
7.94944	12.44	0	13.0925	0	0	0		7.96972	12.22	0
7.94972	12.4	0	13.0744	0	0	0		7.97	11.71	0
7.95	12.33	0	13.085	0	0	0		7.97028	11.82	0
7.95028	12.3	0	13.0906	0	0	0		7.97056	11.8	0
7.95056	12.34	0	13.1019	0	0	0		7.97083	11.81	0
7.95083	12.38	0	13.1131	0	0	0		7.97111	11.84	0
7.95111	12.25	0	13.125	0	0	0		7.97139	11.95	0
7.95139	12.37	0	12.9162	0	0	0		7.97167	12.25	0
7.95167	12.29	0	12.8912	0	0	0		7.97194	12.03	0
7.95194	12.26	0	12.8781	0	0	0		7.97222	11.87	0
7.95222	11.99	0	12.8537	0	0	0		7.9725	11.83	0
7.9525	11.56	0	12.6962	0	0	0		7.97278	11.79	0
7.95278	10.68	0	12.5669	0	0	0		7.97306	11.83	0
7.95306	10.38	0	12.2256	0	0	0		7.97306	11.84	0
7.95333	11.91	0	12.0481	0	0	0		7.97333	11.89	0
7.95361	11.99	0	11.9919	0	0	0		7.97361	12.03	0
7.95389	12.16	0	11.9744	0	0	0		7.97389	12.68	0
7.95417	12.35	0	11.9712	0	0	0		7.97417	12	0
7.95444	12.63	0	11.99	0	0	0		7.97444	12	0
7.95472	12.02	0	11.9725	0	0	0		7.97472	12.05	0
7.955	11.87	0	11.9431	0	0	0		7.975	12.06	0
7.95528	11.87	0	11.9113	0	0	0		7.97528	10.8	0
7.95556	11.69	0	11.8763	0	0	0		7.97556	12.2	0
7.95583	11.79	0	11.84	0	0	0		7.97583	12.41	0
7.95611	11.89	0	11.815	0	0	0		7.97611	13.21	0
7.95639	12	0	11.7988	0	0	0		7.97639	13.49	0
7.95667	12.14	0	11.8081	0	0	0		7.97667	14.62	0
7.95694	12.67	0	11.8775	0	0	0		7.97694	13.16	0
7.95722	11.67	0	11.9394	0	0	0		7.97722	14.18	0
7.9575	11.67	0	12.02	0	0	0		7.9775	13.98	0
7.95778	11.64	0	12.0031	0	0	0		7.97778	13.77	0
7.95806	11.74	0	11.9875	0	0	0		7.97806	12.93	0
7.95806	11.75	0	11.9619	0	0	0		7.97833	13.28	0
7.95833	11.7	0	11.9213	0	0	0		7.97861	12.79	0
7.95861	11.8	0	11.8694	0	0	0		7.97889	13.09	0
7.95889	11.58	0	11.8419	0	0	0		7.97917	12.99	0
7.95917	11.73	0	11.8331	0	0	0		7.97944	12.92	0
7.95944	11.76	0	11.8262	0	0	0		7.97972	13.79	0
7.95972	11.67	0	11.825	0	0	0		7.98	14.67	0
7.96	11.71	0	11.82	0	0	0		7.98028	12.54	0
7.96028	11.57	0	11.8	0	0	0		7.98056	12.88	0
7.96056	11.78	0	11.7863	0	0	0		7.98083	12.9	0
7.96083	12.73	0	11.8231	0	0	0		7.98111	12.66	0
7.96111	12.17	0	11.7919	0	0	0		7.98139	12.71	0
7.96139	11.7	0	11.7937	0	0	0		7.98167	12.74	0
7.96167	11.66	0	11.7931	0	0	0		7.98194	12.66	0
7.96194	11.65	0	11.7937	0	0	0		7.98222	13.66	0
7.96222	11.7	0	11.7912	0	0	0		7.9825	14.04	0
7.9625	11.71	0	11.7888	0	0	0		7.98278	12.75	0
7.96278	11.77	0	11.7931	0	0	0		7.98306	12.56	0
7.96306	11.87	0	11.7975	0	0	0		7.98333	12.45	0
7.96333	12.02	0	11.825	0	0	0		7.98361	12.54	0
7.96361	12.13	0	11.85	0	0	0		7.98389	12.18	0
7.96389	13.44	0	11.955	0	0	0		7.98417	12.05	0
7.96417	11.85	0	11.9663	0	0	0		7.98444	12.24	0
7.96444	11.85	0	11.975	0	0	0		7.98472	12.26	0
7.96472	11.8	0	11.9894	0	0	0		7.985	12.8	0
7.965	11.81	0	11.9913	0	0	0		7.98528	14.41	0
7.96528	11.83	0	11.935	0	0	0		7.98556	12.12	0
7.96556	11.82	0	11.9131	0	0	0		7.98583	12.19	0
7.96583	11.83	0	11.9213	0	0	0		7.98611	12.16	0
7.96611	11.93	0	11.9381	0	0	0		7.98639	12.22	0
7.96639	12.55	0	11.9944	0	0	0		7.98667	12.18	0
7.96667	11.75	0	11.9975	0	0	0		7.98694	12.37	0
7.96694	11.82	0	12.0044	0	0	0		7.98722	13.07	0
7.96722	11.9	0	12.0125	0	0	0		7.9875	13.46	0
7.9675	11.82	0	12.0094	0	0	0		7.98778	12.12	0
7.96778	11.8	0	11.9956	0	0	0		7.98806	12.22	0
7.96806	11.8	0	11.975	0	0	0		7.98833	11.94	0
7.96833	12.16	0	11.895	0	0	0		7.98833	11.95	0
7.96861	11.93	0	11.9	0	0	0		7.98861	12.02	0
7.96889	11.89	0	11.9025	0	0	0		7.98889	12.07	0
7.96917	11.83	0	11.9044	0	0	0		7.98917	12.16	0
7.96944	11.77	0	11.9019	0	0	0		7.98944	11.99	0
7.96972	11.89	0	11.9056	0	0	0		7.98972	12.1	0
7.97	12.22	0	11.9306	0	0	0		7.99	12.04	0
7.97028	11.71	0	11.9231	0	0	0		7.99028	12.03	0
7.97056	11.82	0	11.9162	0	0	0		7.99056	12.04	0
7.97083	11.8	0	11.8694	0	0	0		7.99083	11.97	0
7.97111	11.81	0	11.8731	0	0	0		7.99111	12.31	0
7.97139	11.84	0	11.8744	0	0	0		7.99139	14.13	0
7.97167	11.95	0	11.8775	0	0	0		7.99167	13.46	0
7.97194	12.25	0	11.9044	0	0	0		7.99194	11.81	0
7.97222	12.03	0	11.9187	0	0	0		7.99222	12.43	0
7.9725	11.87	0	11.9231	0	0	0		7.9925	12.17	0
7.97278	11.83	0	11.9025	0	0	0		7.99278	11.97	0
7.97306	11.79	0	11.8938	0	0	0		7.99306	12.06	0
7.97333	11.83	0	11.89	0	0	0		7.99333	12.02	0
7.97333	11.84	0	11.8906	0	0	0		7.99361	11.96	0
7.97361	11.89	0	11.8981	0	0	0		7.99389	12.39	0
7.97389	12.03	0	11.9069	0	0	0		7.99417	13.71	0
7.97417	12.68	0	11.9356	0	0	0		7.99444	12.03	0
7.97444	12	0	11.9537	0	0	0		7.99472	12.27	0
7.97472	12	0	11.965	0	0	0		7.995	12.34	0
7.975	12.05	0	11.9806	0	0	0		7.99528	12.13	0
7.97528	12.06	0	11.9962	0	0	0		7.99556	12.2	0
7.97556	10.8	0	11.9313	0	0	0		7.99583	12.34	0
7.97583	12.2	0	11.9469	0	0	0		7.99611	12.44	0
7.97611	12.41	0	11.9569	0	0	0		7.99639	13.87	0
7.97639	13.21	0	12.0306	0	0	0		7.99667	14.95	0
7.97667	13.49	0	12.1319	0	0	0		7.99694	12.28	0
7.97694	14.62	0	12.3063	0	0	0		7.99722	12.32	0
7.97722	13.16	0	12.3919	0	0	0		7.9975	12.46	0
7.9775	14.18	0	12.5388	0	0	0		7.99778	12.03	0
7.97778	13.98	0	12.6725	0	0	0		7.99806	12.15	0
7.97806	13.77	0	12.79	0	0	0		7.99833	12.11	0
7.97833	12.93	0	12.8462	0	0	0		7.99861	12.09	0
7.97861	13.28	0	12.8837	0	0	0		7.99889	12.13	0
7.97889	12.79	0	12.9331	0	0	0		7.99917	12.12	0
7.97917	13.09	0	13.0013	0	0	0		7.99944	12.4	0
7.97944	12.99	0	13.06	0	0	0		7.99972	12.73	0
7.97972	12.92	0	13.1137	0	0	0		8	12.57	2.85
7.98	13.79	0	13.3006	0	0	0		8.00028	16.56	2.8
7.98028	14.67	0	13.455	0	0	0		8.00056	16.9	2.79
7.98056	12.54	0	13.4631	0	0	0		8.00083	16.87	2.8
7.98083	12.88	0	13.4425	0	0	0		8.00111	17.31	2.79
7.98111	12.9	0	13.4056	0	0	0		8.00139	19.12	2.77
7.98139	12.66	0	13.2831	0	0	0		8.00167	17.24	2.79
7.98167	12.71	0	13.255	0	0	0		8.00194	17.15	2.79
7.98194	12.74	0	13.165	0	0	0		8.00222	17.45	2.79
7.98222	12.66	0	13.0825	0	0	0		8.0025	17.65	2.78
7.9825	13.66	0	13.0756	0	0	0		8.00278	17.85	2.78
7.98278	14.04	0	13.145	0	0	0		8.00306	18.18	2.78
7.98306	12.75	0	13.1119	0	0	0		8.00333	19.77	2.76
7.98333	12.56	0	13.0975	0	0	0		8.00361	22.07	0.43
7.98361	12.45	0	13.0575	0	0	0		8.00361	14.16	2.83
7.98389	12.54	0	13.0294	0	0	0		8.00389	17.91	2.78
7.98417	12.18	0	12.9831	0	0	0		8.00417	18.41	2.77
7.98444	12.05	0	12.8744	0	0	0		8.00444	18.63	2.77
7.98472	12.24	0	12.7225	0	0	0		8.00472	18.66	2.77
[truncated: 21,495 more rows]
