# Supplementary material for: A portable feedback-controlled pump for monitoring eye outflow facility in conscious rats
Source: PLoS One. 2023 Jan 11;18(1):e0280332. doi: 10.1371/journal.pone.0280332 (PMC9833506; doi:10.1371/journal.pone.0280332)
Supplement: S2 Appendix — (ZIP) [file pone.0280332.s002.zip › Fig_7.xlsx]

## Sheet: Sheet1
Raw 24 hour Record w/Facility				Steady State Pressure and Flows for Facility measurments across 24 hrs																	Facility/IOP over 24 hours
Time	Pe (mmhg)	Flow (ul/min)		IOP_3PM (mmHg)	IOP_std_3PM (mmHg)	Flow_3PM (ul/min)	Flow_std_3PM (ul/min)	IOP_9PM (mmHg)	IOP_std_9PM (mmHg)	Flow_9PM (ul/min)	Flow_std_9PM (ul/min)	IOP_3AM (mmHg)	IOP_std_3AM (mmHg)	Flow_3AM (ul/min)	Flow_std_3AM (ul/min)	IOP_9AM (mmHg)	IOP_std_9AM (mmHg)	Flow_9AM (ul/min)	Flow_std_9AM (ul/min)		Time of Day	Resting IOP (mmHg)	Facility (nl/min/mmHg)
2021-12-24 12:00:00	7.43	0		8.029	0.965	0	0	26.513	1.047	0	0	24.603	0.607	0	0	10.479	1.341	0	0		03:00:00	29.125	22.7
2021-12-24 12:00:00	7.56	0		22.978	1.759	0.373	0.235	25.945	0.873	0.029	0.094	26.187	0.602	0.014	0.039	22.493	0.754	0.419	0.12		09:00:00	12.693	32.2
2021-12-24 12:00:00	7.47	0		25.169	1.685	0.582	0.395	27.64	1.948	0.113	0.145	28.152	0.977	0.082	0.033	25.311	1.713	0.509	0.223		15:00:00	12.088	36.1
2021-12-24 12:00:00	26.513	0		30.545	3.085	0.865	0.604	32.77	1.196	0.19	0.083	33.366	5.052	0.094	0.727	31.224	4.513	0.739	0.824		21:00:00	28.843	21.9
2021-12-24 12:00:00	7.53	0		33.248	1.63	0.85	0.448	35.507	1.459	0.247	0.16	35.894	3.084	0.183	0.557	33.861	2.609	0.688	0.409
2021-12-24 12:00:00	7.37	0		35.956	1.477	0.979	0.452	38.214	1.576	0.286	0.135	37.725	1.238	0.374	0.163	36.192	1.097	0.862	0.355
2021-12-24 12:00:00	7.51	0
2021-12-24 12:00:00	7.74	0
2021-12-24 12:00:00	7.7	0
2021-12-24 12:00:00	7.47	0
2021-12-24 12:00:00	7.4	0
2021-12-24 12:00:00	7.24	0
2021-12-24 12:00:00	7.08	0
2021-12-24 12:00:00	7.05	0
2021-12-24 12:00:00	8.01	0
2021-12-24 12:00:00	7.95	0
2021-12-24 12:00:00	8.57	0
2021-12-24 12:00:00	8.16	0
2021-12-24 12:00:00	8.41	0
2021-12-24 12:00:00	8.01	0
2021-12-24 12:00:00	7.85	0
2021-12-24 12:00:00	7.59	0
2021-12-24 12:00:00	7.44	0
2021-12-24 12:00:00	7.47	0
2021-12-24 12:00:00	7.47	0
2021-12-24 12:00:00	7.29	0
2021-12-24 12:00:00	7.18	0
2021-12-24 12:00:00	7.1	0
2021-12-24 12:00:00	7.08	0
2021-12-24 12:00:00	7.11	0
2021-12-24 12:00:00	7.11	0
2021-12-24 12:00:00	7.11	0
2021-12-24 12:00:00	6.87	0
2021-12-24 12:00:00	6.88	0
2021-12-24 12:00:00	6.98	0
2021-12-24 12:00:00	7.02	0
2021-12-24 12:00:00	7.08	0
2021-12-24 12:00:00	6.84	0
2021-12-24 12:00:00	6.77	0
2021-12-24 12:00:00	6.89	0
2021-12-24 12:00:00	6.92	0
2021-12-24 12:00:00	6.97	0
2021-12-24 12:00:00	7.04	0
2021-12-24 12:00:00	6.99	0
2021-12-24 12:00:00	6.93	0
2021-12-24 12:00:00	6.8	0
2021-12-24 12:00:00	6.94	0
2021-12-24 12:00:00	6.92	0
2021-12-24 12:00:00	6.88	0
2021-12-24 12:00:00	7	0
2021-12-24 12:00:00	7.09	0
2021-12-24 12:00:00	7.06	0
2021-12-24 12:00:00	6.99	0
2021-12-24 12:00:00	7.09	0
2021-12-24 12:00:00	7.16	0
2021-12-24 12:00:00	7.07	0
2021-12-24 12:00:00	7.29	0
2021-12-24 12:00:00	7.71	0
2021-12-24 12:00:00	7.58	0
2021-12-24 12:00:00	7.33	0
2021-12-24 12:00:00	7.62	0
2021-12-24 12:01:00	8.31	0
2021-12-24 12:01:00	8.14	0
2021-12-24 12:01:00	7.78	0
2021-12-24 12:01:00	7.67	0
2021-12-24 12:01:00	7.55	0
2021-12-24 12:01:00	7.4	0
2021-12-24 12:01:00	7.41	0
2021-12-24 12:01:00	7.46	0
2021-12-24 12:01:00	8.21	0
2021-12-24 12:01:00	8.26	0
2021-12-24 12:01:00	7.99	0
2021-12-24 12:01:00	7.76	0
2021-12-24 12:01:00	7.53	0
2021-12-24 12:01:00	7.6	0
2021-12-24 12:01:00	7.71	0
2021-12-24 12:01:00	7.52	0
2021-12-24 12:01:00	7.4	0
2021-12-24 12:01:00	7.31	0
2021-12-24 12:01:00	7.24	0
2021-12-24 12:01:00	7.16	0
2021-12-24 12:01:00	7.39	0
2021-12-24 12:01:00	7.56	0
2021-12-24 12:01:00	7.39	0
2021-12-24 12:01:00	7.42	0
2021-12-24 12:01:00	7.29	0
2021-12-24 12:01:00	7.22	0
2021-12-24 12:01:00	7.18	0
2021-12-24 12:01:00	7.15	0
2021-12-24 12:01:00	7.1	0
2021-12-24 12:01:00	7.2	0
2021-12-24 12:01:00	7.15	0
2021-12-24 12:01:00	7.19	0
2021-12-24 12:01:00	7.53	0
2021-12-24 12:01:00	7.62	0
2021-12-24 12:01:00	7.8	0
2021-12-24 12:01:00	7.38	0
2021-12-24 12:01:00	7.24	0
2021-12-24 12:01:00	7.14	0
2021-12-24 12:01:00	7.04	0
2021-12-24 12:01:00	7.05	0
2021-12-24 12:01:00	7.25	0
2021-12-24 12:01:00	7.21	0
2021-12-24 12:01:00	7.21	0
2021-12-24 12:01:00	7.22	0
2021-12-24 12:01:00	7.18	0
2021-12-24 12:01:00	7.2	0
2021-12-24 12:01:00	7.21	0
2021-12-24 12:01:00	7.19	0
2021-12-24 12:01:00	7.31	0
2021-12-24 12:01:00	7.27	0
2021-12-24 12:01:00	7.2	0
2021-12-24 12:01:00	7.24	0
2021-12-24 12:01:00	7.5	0
2021-12-24 12:01:00	8.29	0
2021-12-24 12:01:00	8.42	0
2021-12-24 12:01:00	7.94	0
2021-12-24 12:01:00	7.86	0
2021-12-24 12:01:00	7.85	0
2021-12-24 12:01:00	7.77	0
2021-12-24 12:01:00	7.79	0
2021-12-24 12:01:00	7.53	0
2021-12-24 12:02:00	7.42	0
2021-12-24 12:02:00	7.46	0
2021-12-24 12:02:00	7.36	0
2021-12-24 12:02:00	7.38	0
2021-12-24 12:02:00	7.45	0
2021-12-24 12:02:00	7.57	0
2021-12-24 12:02:00	7.61	0
2021-12-24 12:02:00	7.58	0
2021-12-24 12:02:00	7.58	0
2021-12-24 12:02:00	7.57	0
2021-12-24 12:02:00	7.51	0
2021-12-24 12:02:00	7.64	0
2021-12-24 12:02:00	7.87	0
2021-12-24 12:02:00	7.8	0
2021-12-24 12:02:00	7.75	0
2021-12-24 12:02:00	7.72	0
2021-12-24 12:02:00	7.68	0
2021-12-24 12:02:00	7.74	0
2021-12-24 12:02:00	7.75	0
2021-12-24 12:02:00	7.95	0
2021-12-24 12:02:00	7.82	0
2021-12-24 12:02:00	7.8	0
2021-12-24 12:02:00	7.84	0
2021-12-24 12:02:00	7.82	0
2021-12-24 12:02:00	8.16	0
2021-12-24 12:02:00	8.39	0
2021-12-24 12:02:00	9.38	0
2021-12-24 12:02:00	9.52	0
2021-12-24 12:02:00	9.55	0
2021-12-24 12:02:00	9.69	0
2021-12-24 12:02:00	10.65	0
2021-12-24 12:02:00	11.3	0
2021-12-24 12:02:00	10.06	0
2021-12-24 12:02:00	9.7	0
2021-12-24 12:02:00	9.31	0
2021-12-24 12:02:00	9.21	0
2021-12-24 12:02:00	9.01	0
2021-12-24 12:02:00	8.76	0
2021-12-24 12:02:00	8.59	0
2021-12-24 12:02:00	8.42	0
2021-12-24 12:02:00	8.47	0
2021-12-24 12:02:00	8.76	0
2021-12-24 12:02:00	8.44	0
2021-12-24 12:02:00	8.24	0
2021-12-24 12:02:00	8.18	0
2021-12-24 12:02:00	8.03	0
2021-12-24 12:02:00	7.89	0
2021-12-24 12:02:00	7.87	0
2021-12-24 12:02:00	7.79	0
2021-12-24 12:02:00	8.09	0
2021-12-24 12:02:00	8.07	0
2021-12-24 12:02:00	7.77	0
2021-12-24 12:02:00	7.65	0
2021-12-24 12:02:00	7.63	0
2021-12-24 12:02:00	7.64	0
2021-12-24 12:02:00	7.55	0
2021-12-24 12:02:00	7.42	0
2021-12-24 12:02:00	7.5	0
2021-12-24 12:02:00	7.55	0
2021-12-24 12:02:00	7.5	0
2021-12-24 12:02:00	7.53	0
2021-12-24 12:03:00	7.38	0
2021-12-24 12:03:00	7.44	0
2021-12-24 12:03:00	7.57	0
2021-12-24 12:03:00	7.58	0
2021-12-24 12:03:00	7.51	0
2021-12-24 12:03:00	7.52	0
2021-12-24 12:03:00	7.47	0
2021-12-24 12:03:00	7.42	0
2021-12-24 12:03:00	7.36	0
2021-12-24 12:03:00	7.3	0
2021-12-24 12:03:00	7.4	0
2021-12-24 12:03:00	7.42	0
2021-12-24 12:03:00	7.43	0
2021-12-24 12:03:00	7.47	0
2021-12-24 12:03:00	7.38	0
2021-12-24 12:03:00	7.35	0
2021-12-24 12:03:00	7.43	0
2021-12-24 12:03:00	7.29	0
2021-12-24 12:03:00	7.33	0
2021-12-24 12:03:00	7.44	0
2021-12-24 12:03:00	7.68	0
2021-12-24 12:03:00	8.24	0
2021-12-24 12:03:00	7.89	0
2021-12-24 12:03:00	7.68	0
2021-12-24 12:03:00	7.55	0
2021-12-24 12:03:00	7.49	0
2021-12-24 12:03:00	7.3	0
2021-12-24 12:03:00	7.24	0
2021-12-24 12:03:00	7.27	0
2021-12-24 12:03:00	7.18	0
2021-12-24 12:03:00	7.14	0
2021-12-24 12:03:00	7.26	0
2021-12-24 12:03:00	7.37	0
2021-12-24 12:03:00	7.31	0
2021-12-24 12:03:00	7.36	0
2021-12-24 12:03:00	7.39	0
2021-12-24 12:03:00	7.31	0
2021-12-24 12:03:00	7.31	0
2021-12-24 12:03:00	7.3	0
2021-12-24 12:03:00	7.49	0
2021-12-24 12:03:00	7.47	0
2021-12-24 12:03:00	7.38	0
2021-12-24 12:03:00	7.38	0
2021-12-24 12:03:00	7.31	0
2021-12-24 12:03:00	7.36	0
2021-12-24 12:03:00	7.33	0
2021-12-24 12:03:00	7.29	0
2021-12-24 12:03:00	7.22	0
2021-12-24 12:03:00	7.21	0
2021-12-24 12:03:00	7.28	0
2021-12-24 12:03:00	7.32	0
2021-12-24 12:03:00	7.31	0
2021-12-24 12:03:00	7.32	0
2021-12-24 12:03:00	7.35	0
2021-12-24 12:03:00	7.45	0
2021-12-24 12:03:00	7.55	0
2021-12-24 12:03:00	7.57	0
2021-12-24 12:03:00	7.49	0
2021-12-24 12:03:00	7.44	0
2021-12-24 12:03:00	7.3	0
2021-12-24 12:03:00	7.29	0
2021-12-24 12:04:00	7.51	0
2021-12-24 12:04:00	7.5	0
2021-12-24 12:04:00	7.49	0
2021-12-24 12:04:00	7.54	0
2021-12-24 12:04:00	7.6	0
2021-12-24 12:04:00	7.51	0
2021-12-24 12:04:00	7.7	0
2021-12-24 12:04:00	7.82	0
2021-12-24 12:04:00	7.81	0
2021-12-24 12:04:00	7.79	0
2021-12-24 12:04:00	7.83	0
2021-12-24 12:04:00	7.93	0
2021-12-24 12:04:00	8.27	0
2021-12-24 12:04:00	8.4	0
2021-12-24 12:04:00	8.41	0
2021-12-24 12:04:00	8.23	0
2021-12-24 12:04:00	8.21	0
2021-12-24 12:04:00	8.12	0
2021-12-24 12:04:00	8.17	0
2021-12-24 12:04:00	8.18	0
2021-12-24 12:04:00	8.42	0
2021-12-24 12:04:00	8.48	0
2021-12-24 12:04:00	9.07	0
2021-12-24 12:04:00	9.47	0
2021-12-24 12:04:00	10.67	0
2021-12-24 12:04:00	11.72	0
2021-12-24 12:04:00	12.6	0
2021-12-24 12:04:00	11.86	0
2021-12-24 12:04:00	11.59	0
2021-12-24 12:04:00	11.25	0
2021-12-24 12:04:00	11.52	0
2021-12-24 12:04:00	11.06	0
2021-12-24 12:04:00	10.83	0
2021-12-24 12:04:00	10.77	0
2021-12-24 12:04:00	10.5	0
2021-12-24 12:04:00	10.47	0
2021-12-24 12:04:00	10.64	0
2021-12-24 12:04:00	10.79	0
2021-12-24 12:04:00	10.64	0
2021-12-24 12:04:00	10.72	0
2021-12-24 12:04:00	11.05	0
2021-12-24 12:04:00	10.87	0
2021-12-24 12:04:00	10.74	0
2021-12-24 12:04:00	11.48	0
2021-12-24 12:04:00	11.51	0
2021-12-24 12:04:00	11.57	0
2021-12-24 12:04:00	10.99	0
2021-12-24 12:04:00	10.73	0
2021-12-24 12:04:00	10.81	0
2021-12-24 12:04:00	10.81	0
2021-12-24 12:04:00	10.57	0
2021-12-24 12:04:00	10.67	0
2021-12-24 12:04:00	11.15	0
2021-12-24 12:04:00	10.88	0
2021-12-24 12:04:00	12.94	0
2021-12-24 12:04:00	15.64	0
2021-12-24 12:04:00	13.32	0
2021-12-24 12:04:00	13.23	0
2021-12-24 12:04:00	12.9	0
2021-12-24 12:04:00	12.61	0
2021-12-24 12:04:00	11.87	0
2021-12-24 12:05:00	11.44	0
2021-12-24 12:05:00	11.13	0
2021-12-24 12:05:00	10.98	0
2021-12-24 12:05:00	11.09	0
2021-12-24 12:05:00	10.71	0
2021-12-24 12:05:00	10.53	0
2021-12-24 12:05:00	10.53	0
2021-12-24 12:05:00	10.8	0
2021-12-24 12:05:00	10.86	0
2021-12-24 12:05:00	10.98	0
2021-12-24 12:05:00	13.9	0
2021-12-24 12:05:00	12.43	0
2021-12-24 12:05:00	12.12	0
2021-12-24 12:05:00	12.37	0
2021-12-24 12:05:00	11.78	0
2021-12-24 12:05:00	11.59	0
2021-12-24 12:05:00	11.53	0
2021-12-24 12:05:00	11.25	0
2021-12-24 12:05:00	11.24	0
2021-12-24 12:05:00	10.91	0
2021-12-24 12:05:00	10.9	0
2021-12-24 12:05:00	10.84	0
2021-12-24 12:05:00	10.85	0
2021-12-24 12:05:00	11.53	0
2021-12-24 12:05:00	11.05	0
2021-12-24 12:05:00	10.7	0
2021-12-24 12:05:00	10.49	0
2021-12-24 12:05:00	10.51	0
2021-12-24 12:05:00	11.26	0
2021-12-24 12:05:00	13.96	0
2021-12-24 12:05:00	11.91	0
2021-12-24 12:05:00	11.56	0
2021-12-24 12:05:00	11.27	0
2021-12-24 12:05:00	11.08	0
2021-12-24 12:05:00	10.89	0
2021-12-24 12:05:00	11.64	0
2021-12-24 12:05:00	13.04	0
2021-12-24 12:05:00	12.82	0
2021-12-24 12:05:00	11.68	0
2021-12-24 12:05:00	11.36	0
2021-12-24 12:05:00	11.2	0
2021-12-24 12:05:00	11.19	0
2021-12-24 12:05:00	10.85	0
2021-12-24 12:05:00	10.9	0
2021-12-24 12:05:00	10.91	0
2021-12-24 12:05:00	10.84	0
2021-12-24 12:05:00	10.61	0
2021-12-24 12:05:00	10.38	0
2021-12-24 12:05:00	10.39	0
2021-12-24 12:05:00	10.02	0
2021-12-24 12:05:00	10.04	0
2021-12-24 12:05:00	9.86	0
2021-12-24 12:05:00	9.74	0
2021-12-24 12:05:00	9.66	0
2021-12-24 12:05:00	9.68	0
2021-12-24 12:05:00	9.58	0
2021-12-24 12:05:00	9.52	0
2021-12-24 12:05:00	10.19	0
2021-12-24 12:05:00	14.39	0
2021-12-24 12:05:00	14.15	0
2021-12-24 12:05:00	11.85	0
2021-12-24 12:06:00	11.2	0
2021-12-24 12:06:00	10.64	0
2021-12-24 12:06:00	10.39	0
2021-12-24 12:06:00	10.2	0
2021-12-24 12:06:00	10.04	0
2021-12-24 12:06:00	9.94	0
2021-12-24 12:06:00	9.84	0
2021-12-24 12:06:00	9.94	0
2021-12-24 12:06:00	9.74	0
2021-12-24 12:06:00	9.73	0
2021-12-24 12:06:00	9.57	0
2021-12-24 12:06:00	9.32	0
2021-12-24 12:06:00	9.39	0
2021-12-24 12:06:00	9.64	0
2021-12-24 12:06:00	10.11	0
2021-12-24 12:06:00	11.04	0
2021-12-24 12:06:00	10.41	0
2021-12-24 12:06:00	10.16	0
2021-12-24 12:06:00	9.84	0
2021-12-24 12:06:00	9.59	0
2021-12-24 12:06:00	9.55	0
2021-12-24 12:06:00	9.31	0
2021-12-24 12:06:00	9.28	0
2021-12-24 12:06:00	9.53	0
2021-12-24 12:06:00	9.06	0
2021-12-24 12:06:00	8.97	0
2021-12-24 12:06:00	8.96	0
2021-12-24 12:06:00	9.69	0
2021-12-24 12:06:00	9.74	0
2021-12-24 12:06:00	9.1	0
2021-12-24 12:06:00	8.75	0
2021-12-24 12:06:00	8.63	0
2021-12-24 12:06:00	8.42	0
2021-12-24 12:06:00	8.67	0
2021-12-24 12:06:00	8.47	0
2021-12-24 12:06:00	8.22	0
2021-12-24 12:06:00	8.28	0
2021-12-24 12:06:00	8.16	0
2021-12-24 12:06:00	8.07	0
2021-12-24 12:06:00	8.33	0
2021-12-24 12:06:00	8.03	0
2021-12-24 12:06:00	7.78	0
2021-12-24 12:06:00	7.7	0
2021-12-24 12:06:00	7.78	0
2021-12-24 12:06:00	8	0
2021-12-24 12:06:00	7.95	0
2021-12-24 12:06:00	7.82	0
2021-12-24 12:06:00	7.68	0
2021-12-24 12:06:00	7.72	0
2021-12-24 12:06:00	7.93	0
2021-12-24 12:06:00	7.94	0
2021-12-24 12:06:00	7.63	0
2021-12-24 12:06:00	7.68	0
2021-12-24 12:06:00	7.73	0
2021-12-24 12:06:00	7.68	0
2021-12-24 12:06:00	7.72	0
2021-12-24 12:06:00	7.64	0
2021-12-24 12:06:00	7.91	0
2021-12-24 12:06:00	7.84	0
2021-12-24 12:06:00	7.81	0
2021-12-24 12:06:00	7.77	0
2021-12-24 12:07:00	7.89	0
2021-12-24 12:07:00	7.92	0
2021-12-24 12:07:00	7.99	0
2021-12-24 12:07:00	8.01	0
2021-12-24 12:07:00	8.09	0
2021-12-24 12:07:00	8.22	0
2021-12-24 12:07:00	8.04	0
2021-12-24 12:07:00	8.1	0
2021-12-24 12:07:00	8.04	0
2021-12-24 12:07:00	7.87	0
2021-12-24 12:07:00	7.89	0
2021-12-24 12:07:00	7.96	0
2021-12-24 12:07:00	7.97	0
2021-12-24 12:07:00	7.87	0
2021-12-24 12:07:00	7.84	0
2021-12-24 12:07:00	8.32	0
2021-12-24 12:07:00	8.06	0
2021-12-24 12:07:00	8	0
2021-12-24 12:07:00	7.94	0
2021-12-24 12:07:00	7.97	0
2021-12-24 12:07:00	7.99	0
2021-12-24 12:07:00	8.34	0
2021-12-24 12:07:00	8.16	0
2021-12-24 12:07:00	8.38	0
2021-12-24 12:07:00	8.39	0
2021-12-24 12:07:00	8.33	0
2021-12-24 12:07:00	8.18	0
2021-12-24 12:07:00	8.25	0
2021-12-24 12:07:00	8.46	0
2021-12-24 12:07:00	8.28	0
2021-12-24 12:07:00	8.52	0
2021-12-24 12:07:00	8.56	0
2021-12-24 12:07:00	8.26	0
2021-12-24 12:07:00	8.35	0
2021-12-24 12:07:00	8.22	0
2021-12-24 12:07:00	8.36	0
2021-12-24 12:07:00	9.45	0
2021-12-24 12:07:00	10.21	0
2021-12-24 12:07:00	9.84	0
2021-12-24 12:07:00	9.49	0
2021-12-24 12:07:00	9.58	0
2021-12-24 12:07:00	9.31	0
2021-12-24 12:07:00	9.14	0
2021-12-24 12:07:00	8.78	0
2021-12-24 12:07:00	8.58	0
2021-12-24 12:07:00	8.54	0
2021-12-24 12:07:00	8.65	0
2021-12-24 12:07:00	8.73	0
2021-12-24 12:07:00	8.66	0
2021-12-24 12:07:00	8.54	0
2021-12-24 12:07:00	8.39	0
2021-12-24 12:07:00	8.38	0
2021-12-24 12:07:00	8.25	0
2021-12-24 12:07:00	8.11	0
2021-12-24 12:07:00	8.18	0
2021-12-24 12:07:00	8.24	0
2021-12-24 12:07:00	8.15	0
2021-12-24 12:07:00	8.15	0
2021-12-24 12:07:00	8.17	0
2021-12-24 12:07:00	8.31	0
2021-12-24 12:07:00	8.04	0
2021-12-24 12:08:00	7.99	0
2021-12-24 12:08:00	8.25	0
2021-12-24 12:08:00	8.34	0
2021-12-24 12:08:00	8.22	0
2021-12-24 12:08:00	8.12	0
2021-12-24 12:08:00	8.41	0
2021-12-24 12:08:00	8.19	0
2021-12-24 12:08:00	8.13	0
2021-12-24 12:08:00	8.09	0
2021-12-24 12:08:00	7.9	0
2021-12-24 12:08:00	7.95	0
2021-12-24 12:08:00	7.92	0
2021-12-24 12:08:00	7.82	0
2021-12-24 12:08:00	7.82	0
2021-12-24 12:08:00	7.78	0
2021-12-24 12:08:00	8.08	0
2021-12-24 12:08:00	7.92	0
2021-12-24 12:08:00	7.92	0
2021-12-24 12:08:00	7.81	0
2021-12-24 12:08:00	7.72	0
2021-12-24 12:08:00	7.85	0
2021-12-24 12:08:00	8.02	0
2021-12-24 12:08:00	7.87	0
2021-12-24 12:08:00	7.78	0
2021-12-24 12:08:00	7.87	0
2021-12-24 12:08:00	7.74	0
2021-12-24 12:08:00	7.74	0
2021-12-24 12:08:00	7.66	0
2021-12-24 12:08:00	7.99	0
2021-12-24 12:08:00	7.95	0
2021-12-24 12:08:00	7.71	0
2021-12-24 12:08:00	7.83	0
2021-12-24 12:08:00	7.79	0
2021-12-24 12:08:00	7.59	0
2021-12-24 12:08:00	7.64	0
2021-12-24 12:08:00	7.7	0
2021-12-24 12:08:00	7.57	0
2021-12-24 12:08:00	8.02	0
2021-12-24 12:08:00	8.09	0
2021-12-24 12:08:00	7.78	0
2021-12-24 12:08:00	7.87	0
2021-12-24 12:08:00	8.06	0
2021-12-24 12:08:00	7.94	0
2021-12-24 12:08:00	7.92	0
2021-12-24 12:08:00	7.93	0
2021-12-24 12:08:00	8.15	0
2021-12-24 12:08:00	8.08	0
2021-12-24 12:08:00	8.05	0
2021-12-24 12:08:00	8.01	0
2021-12-24 12:08:00	7.98	0
2021-12-24 12:08:00	8.04	0
2021-12-24 12:08:00	8.13	0
2021-12-24 12:08:00	8.04	0
2021-12-24 12:08:00	7.99	0
2021-12-24 12:08:00	7.95	0
2021-12-24 12:08:00	7.94	0
2021-12-24 12:08:00	7.67	0
2021-12-24 12:08:00	7.65	0
2021-12-24 12:08:00	7.69	0
2021-12-24 12:08:00	7.66	0
2021-12-24 12:08:00	7.59	0
2021-12-24 12:09:00	7.61	0
2021-12-24 12:09:00	7.53	0
2021-12-24 12:09:00	7.45	0
2021-12-24 12:09:00	7.45	0
2021-12-24 12:09:00	7.6	0
2021-12-24 12:09:00	7.52	0
2021-12-24 12:09:00	7.47	0
2021-12-24 12:09:00	7.62	0
2021-12-24 12:09:00	7.51	0
2021-12-24 12:09:00	7.46	0
2021-12-24 12:09:00	7.58	0
2021-12-24 12:09:00	7.48	0
2021-12-24 12:09:00	7.41	0
2021-12-24 12:09:00	7.37	0
2021-12-24 12:09:00	7.27	0
2021-12-24 12:09:00	7.34	0
2021-12-24 12:09:00	7.65	0
2021-12-24 12:09:00	7.7	0
2021-12-24 12:09:00	7.49	0
2021-12-24 12:09:00	7.48	0
2021-12-24 12:09:00	7.46	0
2021-12-24 12:09:00	7.68	0
2021-12-24 12:09:00	7.59	0
2021-12-24 12:09:00	7.45	0
2021-12-24 12:09:00	7.59	0
2021-12-24 12:09:00	7.5	0
2021-12-24 12:09:00	7.4	0
2021-12-24 12:09:00	7.44	0
2021-12-24 12:09:00	7.52	0
2021-12-24 12:09:00	7.44	0
2021-12-24 12:09:00	7.42	0
2021-12-24 12:09:00	7.47	0
2021-12-24 12:09:00	7.72	0
2021-12-24 12:09:00	7.55	0
2021-12-24 12:09:00	7.64	0
2021-12-24 12:09:00	7.48	0
2021-12-24 12:09:00	7.75	0
2021-12-24 12:09:00	7.86	0
2021-12-24 12:09:00	7.92	0
2021-12-24 12:09:00	10.21	0
2021-12-24 12:09:00	9.85	0
2021-12-24 12:09:00	9.06	0
2021-12-24 12:09:00	8.93	0
2021-12-24 12:09:00	8.73	0
2021-12-24 12:09:00	8.54	0
2021-12-24 12:09:00	8.46	0
2021-12-24 12:09:00	8.34	0
2021-12-24 12:09:00	8.21	0
2021-12-24 12:09:00	8.22	0
2021-12-24 12:09:00	8.13	0
2021-12-24 12:09:00	8.09	0
2021-12-24 12:09:00	7.97	0
2021-12-24 12:09:00	7.88	0
2021-12-24 12:09:00	7.88	0
2021-12-24 12:09:00	7.84	0
2021-12-24 12:09:00	7.69	0
2021-12-24 12:09:00	7.69	0
2021-12-24 12:09:00	7.66	0
2021-12-24 12:09:00	7.65	0
2021-12-24 12:09:00	7.67	0
2021-12-24 12:09:00	7.7	0
2021-12-24 12:10:00	8	0
2021-12-24 12:10:00	7.91	0
2021-12-24 12:10:00	7.79	0
2021-12-24 12:10:00	7.81	0
2021-12-24 12:10:00	7.76	0
2021-12-24 12:10:00	7.76	0
2021-12-24 12:10:00	7.81	0
2021-12-24 12:10:00	8.17	0
2021-12-24 12:10:00	7.88	0
2021-12-24 12:10:00	7.7	0
2021-12-24 12:10:00	7.67	0
2021-12-24 12:10:00	7.59	0
2021-12-24 12:10:00	7.72	0
2021-12-24 12:10:00	7.64	0
2021-12-24 12:10:00	7.69	0
2021-12-24 12:10:00	7.78	0
2021-12-24 12:10:00	7.59	0
2021-12-24 12:10:00	7.53	0
2021-12-24 12:10:00	7.45	0
2021-12-24 12:10:00	7.48	0
2021-12-24 12:10:00	7.45	0
2021-12-24 12:10:00	7.48	0
2021-12-24 12:10:00	7.54	0
2021-12-24 12:10:00	7.51	0
2021-12-24 12:10:00	7.49	0
2021-12-24 12:10:00	7.45	0
2021-12-24 12:10:00	7.5	0
2021-12-24 12:10:00	7.55	0
2021-12-24 12:10:00	7.58	0
2021-12-24 12:10:00	7.54	0
2021-12-24 12:10:00	7.63	0
2021-12-24 12:10:00	7.49	0
2021-12-24 12:10:00	7.4	0
2021-12-24 12:10:00	7.41	0
2021-12-24 12:10:00	7.58	0
2021-12-24 12:10:00	7.52	0
2021-12-24 12:10:00	7.41	0
2021-12-24 12:10:00	7.47	0
2021-12-24 12:10:00	7.89	0
2021-12-24 12:10:00	7.88	0
2021-12-24 12:10:00	11.14	0
2021-12-24 12:10:00	12.22	0
2021-12-24 12:10:00	11.88	0
2021-12-24 12:10:00	11.32	0
2021-12-24 12:10:00	11.14	0
2021-12-24 12:10:00	10.86	0
2021-12-24 12:10:00	11.98	0
2021-12-24 12:10:00	11.79	0
2021-12-24 12:10:00	11.31	0
2021-12-24 12:10:00	11.32	0
2021-12-24 12:10:00	18.95	0
2021-12-24 12:10:00	17.51	0
2021-12-24 12:10:00	16.45	0
2021-12-24 12:10:00	15.03	0
2021-12-24 12:10:00	14.58	0
2021-12-24 12:10:00	14.07	0
2021-12-24 12:10:00	13.72	0
2021-12-24 12:10:00	14.82	0
2021-12-24 12:10:00	14.27	0
2021-12-24 12:10:00	14.99	0
2021-12-24 12:10:00	18.75	0
2021-12-24 12:10:00	19.28	0
2021-12-24 12:11:00	18.68	0
2021-12-24 12:11:00	25.76	0
2021-12-24 12:11:00	16.27	0
2021-12-24 12:11:00	14.41	0
2021-12-24 12:11:00	13.84	0
2021-12-24 12:11:00	14.3	0
2021-12-24 12:11:00	13.44	0
2021-12-24 12:11:00	15.72	0
2021-12-24 12:11:00	13.22	0
2021-12-24 12:11:00	16.66	0
2021-12-24 12:11:00	14.04	0
2021-12-24 12:11:00	14.58	0
2021-12-24 12:11:00	14.06	0
2021-12-24 12:11:00	17.63	0
2021-12-24 12:11:00	15.23	0
2021-12-24 12:11:00	14.62	0
2021-12-24 12:11:00	15.6	0
2021-12-24 12:11:00	14.84	0
2021-12-24 12:11:00	13.91	0
2021-12-24 12:11:00	14.01	0
2021-12-24 12:11:00	13.04	0
2021-12-24 12:11:00	12.77	0
2021-12-24 12:11:00	12.42	0
2021-12-24 12:11:00	12.31	0
2021-12-24 12:11:00	12.14	0
2021-12-24 12:11:00	11.99	0
2021-12-24 12:11:00	11.99	0
2021-12-24 12:11:00	11.85	0
2021-12-24 12:11:00	12.82	0
2021-12-24 12:11:00	12.02	0
2021-12-24 12:11:00	11.62	0
2021-12-24 12:11:00	11.56	0
2021-12-24 12:11:00	11.31	0
2021-12-24 12:11:00	11.24	0
2021-12-24 12:11:00	11.1	0
2021-12-24 12:11:00	11.08	0
2021-12-24 12:11:00	10.92	0
2021-12-24 12:11:00	10.81	0
2021-12-24 12:11:00	10.7	0
2021-12-24 12:11:00	10.8	0
2021-12-24 12:11:00	10.83	0
2021-12-24 12:11:00	11.04	0
2021-12-24 12:11:00	11.19	0
2021-12-24 12:11:00	10.82	0
2021-12-24 12:11:00	10.93	0
2021-12-24 12:11:00	10.86	0
2021-12-24 12:11:00	10.86	0
2021-12-24 12:11:00	10.83	0
2021-12-24 12:11:00	10.85	0
2021-12-24 12:11:00	11.33	0
2021-12-24 12:11:00	11.46	0
2021-12-24 12:11:00	11.59	0
2021-12-24 12:11:00	11.24	0
2021-12-24 12:11:00	11.14	0
2021-12-24 12:11:00	11.03	0
2021-12-24 12:11:00	11.01	0
2021-12-24 12:11:00	10.71	0
2021-12-24 12:11:00	12.45	0
2021-12-24 12:11:00	11.85	0
2021-12-24 12:11:00	17.77	0
2021-12-24 12:11:00	14.16	0
2021-12-24 12:12:00	20.64	0
2021-12-24 12:12:00	13.27	0
2021-12-24 12:12:00	12.65	0
2021-12-24 12:12:00	12.06	0
2021-12-24 12:12:00	11.72	0
2021-12-24 12:12:00	12.62	0
2021-12-24 12:12:00	11.83	0
2021-12-24 12:12:00	11.6	0
2021-12-24 12:12:00	16.28	0
2021-12-24 12:12:00	12.61	0
2021-12-24 12:12:00	11.7	0
2021-12-24 12:12:00	11.37	0
2021-12-24 12:12:00	11.14	0
2021-12-24 12:12:00	10.81	0
2021-12-24 12:12:00	10.8	0
2021-12-24 12:12:00	10.79	0
2021-12-24 12:12:00	10.42	0
2021-12-24 12:12:00	10.23	0
2021-12-24 12:12:00	10.16	0
2021-12-24 12:12:00	10.03	0
2021-12-24 12:12:00	10.78	0
2021-12-24 12:12:00	10.6	0
2021-12-24 12:12:00	9.93	0
2021-12-24 12:12:00	9.83	0
2021-12-24 12:12:00	9.56	0
2021-12-24 12:12:00	9.64	0
2021-12-24 12:12:00	9.54	0
2021-12-24 12:12:00	9.39	0
2021-12-24 12:12:00	9.23	0
2021-12-24 12:12:00	9.29	0
2021-12-24 12:12:00	9.54	0
2021-12-24 12:12:00	9.24	0
2021-12-24 12:12:00	9.01	0
2021-12-24 12:12:00	9.48	0
2021-12-24 12:12:00	10.39	0
2021-12-24 12:12:00	10.09	0
2021-12-24 12:12:00	9.81	0
2021-12-24 12:12:00	9.56	0
2021-12-24 12:12:00	9.5	0
2021-12-24 12:12:00	9.53	0
2021-12-24 12:12:00	9.28	0
2021-12-24 12:12:00	9.21	0
2021-12-24 12:12:00	9.15	0
2021-12-24 12:12:00	8.94	0
2021-12-24 12:12:00	9	0
2021-12-24 12:12:00	8.89	0
2021-12-24 12:12:00	9.75	0
2021-12-24 12:12:00	9.5	0
2021-12-24 12:12:00	9.48	0
2021-12-24 12:12:00	9.52	0
2021-12-24 12:12:00	9.35	0
2021-12-24 12:12:00	9.24	0
2021-12-24 12:12:00	9.32	0
2021-12-24 12:12:00	9.15	0
2021-12-24 12:12:00	8.97	0
2021-12-24 12:12:00	8.9	0
2021-12-24 12:12:00	8.88	0
2021-12-24 12:12:00	8.85	0
2021-12-24 12:12:00	8.83	0
2021-12-24 12:12:00	8.88	0
2021-12-24 12:12:00	8.69	0
2021-12-24 12:13:00	8.84	0
2021-12-24 12:13:00	8.6	0
2021-12-24 12:13:00	8.46	0
2021-12-24 12:13:00	8.43	0
2021-12-24 12:13:00	8.36	0
2021-12-24 12:13:00	8.38	0
2021-12-24 12:13:00	8.42	0
2021-12-24 12:13:00	8.35	0
2021-12-24 12:13:00	8.29	0
2021-12-24 12:13:00	8.15	0
2021-12-24 12:13:00	8.09	0
2021-12-24 12:13:00	8.02	0
2021-12-24 12:13:00	7.99	0
2021-12-24 12:13:00	8.07	0
2021-12-24 12:13:00	7.88	0
2021-12-24 12:13:00	7.85	0
2021-12-24 12:13:00	7.84	0
2021-12-24 12:13:00	7.79	0
2021-12-24 12:13:00	7.8	0
2021-12-24 12:13:00	7.85	0
2021-12-24 12:13:00	7.96	0
2021-12-24 12:13:00	7.92	0
2021-12-24 12:13:00	8.05	0
2021-12-24 12:13:00	8.17	0
2021-12-24 12:13:00	8.1	0
2021-12-24 12:13:00	8.29	0
2021-12-24 12:13:00	8.4	0
2021-12-24 12:13:00	9.01	0
2021-12-24 12:13:00	9.19	0
2021-12-24 12:13:00	9.19	0
2021-12-24 12:13:00	9.09	0
2021-12-24 12:13:00	8.88	0
2021-12-24 12:13:00	8.92	0
2021-12-24 12:13:00	9.08	0
2021-12-24 12:13:00	8.8	0
2021-12-24 12:13:00	8.76	0
2021-12-24 12:13:00	8.69	0
2021-12-24 12:13:00	8.67	0
2021-12-24 12:13:00	8.77	0
2021-12-24 12:13:00	8.64	0
2021-12-24 12:13:00	8.62	0
2021-12-24 12:13:00	8.63	0
2021-12-24 12:13:00	8.49	0
2021-12-24 12:13:00	8.79	0
2021-12-24 12:13:00	8.64	0
2021-12-24 12:13:00	8.62	0
2021-12-24 12:13:00	8.83	0
2021-12-24 12:13:00	8.61	0
2021-12-24 12:13:00	8.5	0
2021-12-24 12:13:00	8.39	0
2021-12-24 12:13:00	8.48	0
2021-12-24 12:13:00	8.55	0
2021-12-24 12:13:00	8.32	0
2021-12-24 12:13:00	8.35	0
2021-12-24 12:13:00	8.34	0
2021-12-24 12:13:00	8.31	0
2021-12-24 12:13:00	8.2	0
2021-12-24 12:13:00	8.21	0
2021-12-24 12:13:00	8.23	0
2021-12-24 12:13:00	8.3	0
2021-12-24 12:13:00	8.35	0
2021-12-24 12:14:00	8.46	0
2021-12-24 12:14:00	8.32	0
2021-12-24 12:14:00	8.22	0
2021-12-24 12:14:00	8.22	0
2021-12-24 12:14:00	8.26	0
2021-12-24 12:14:00	8.44	0
2021-12-24 12:14:00	8.34	0
2021-12-24 12:14:00	8.24	0
2021-12-24 12:14:00	8.24	0
2021-12-24 12:14:00	8.18	0
2021-12-24 12:14:00	8.36	0
2021-12-24 12:14:00	8.3	0
2021-12-24 12:14:00	8.39	0
2021-12-24 12:14:00	8.5	0
2021-12-24 12:14:00	8.62	0
2021-12-24 12:14:00	8.45	0
2021-12-24 12:14:00	8.35	0
2021-12-24 12:14:00	8.4	0
2021-12-24 12:14:00	8.41	0
2021-12-24 12:14:00	8.32	0
2021-12-24 12:14:00	8.33	0
2021-12-24 12:14:00	8.22	0
2021-12-24 12:14:00	8.1	0
2021-12-24 12:14:00	8.07	0
2021-12-24 12:14:00	7.99	0
2021-12-24 12:14:00	8.07	0
2021-12-24 12:14:00	8.49	0
2021-12-24 12:14:00	8.75	0
2021-12-24 12:14:00	8.64	0
2021-12-24 12:14:00	8.69	0
2021-12-24 12:14:00	8.68	0
2021-12-24 12:14:00	8.54	0
2021-12-24 12:14:00	8.42	0
2021-12-24 12:14:00	8.44	0
2021-12-24 12:14:00	8.44	0
2021-12-24 12:14:00	8.52	0
2021-12-24 12:14:00	8.39	0
2021-12-24 12:14:00	8.3	0
2021-12-24 12:14:00	8.4	0
2021-12-24 12:14:00	8.33	0
2021-12-24 12:14:00	8.14	0
2021-12-24 12:14:00	8.25	0
2021-12-24 12:14:00	8.18	0
2021-12-24 12:14:00	8.19	0
2021-12-24 12:14:00	8.13	0
2021-12-24 12:14:00	8.18	0
2021-12-24 12:14:00	8.13	0
2021-12-24 12:14:00	8.24	0
2021-12-24 12:14:00	8.23	0
2021-12-24 12:14:00	8.38	0
2021-12-24 12:14:00	8.29	0
2021-12-24 12:14:00	8.3	0
2021-12-24 12:14:00	8.36	0
2021-12-24 12:14:00	8.73	0
2021-12-24 12:14:00	9.02	0
2021-12-24 12:14:00	8.98	0
2021-12-24 12:14:00	8.99	0
2021-12-24 12:14:00	9.79	0
2021-12-24 12:14:00	9.77	0
2021-12-24 12:14:00	9.32	0
2021-12-24 12:14:00	9.19	0
2021-12-24 12:15:00	8.97	0
2021-12-24 12:15:00	9.01	0
2021-12-24 12:15:00	8.85	0
2021-12-24 12:15:00	8.63	0
2021-12-24 12:15:00	8.68	0
2021-12-24 12:15:00	8.55	0
2021-12-24 12:15:00	8.45	0
2021-12-24 12:15:00	8.4	0
2021-12-24 12:15:00	8.31	0
2021-12-24 12:15:00	8.41	0
2021-12-24 12:15:00	8.44	0
2021-12-24 12:15:00	8.35	0
2021-12-24 12:15:00	8.58	0
2021-12-24 12:15:00	8.47	0
2021-12-24 12:15:00	8.2	0
2021-12-24 12:15:00	8.23	0
2021-12-24 12:15:00	8.15	0
2021-12-24 12:15:00	8.25	0
2021-12-24 12:15:00	8.17	0
2021-12-24 12:15:00	8.35	0
2021-12-24 12:15:00	8.1	0
2021-12-24 12:15:00	7.98	0
2021-12-24 12:15:00	7.99	0
2021-12-24 12:15:00	8	0
2021-12-24 12:15:00	8	0
2021-12-24 12:15:00	8.54	0
2021-12-24 12:15:00	8.43	0
2021-12-24 12:15:00	8.35	0
2021-12-24 12:15:00	8.49	0
2021-12-24 12:15:00	8.43	0
2021-12-24 12:15:00	8.45	0
2021-12-24 12:15:00	8.35	0
2021-12-24 12:15:00	8.27	0
2021-12-24 12:15:00	8.31	0
2021-12-24 12:15:00	8.24	0
2021-12-24 12:15:00	8.22	0
2021-12-24 12:15:00	8.24	0
2021-12-24 12:15:00	8.4	0
2021-12-24 12:15:00	8.33	0
2021-12-24 12:15:00	8.57	0
2021-12-24 12:15:00	8.39	0
2021-12-24 12:15:00	8.61	0
2021-12-24 12:15:00	8.37	0
2021-12-24 12:15:00	8.24	0
2021-12-24 12:15:00	8.26	0
2021-12-24 12:15:00	8.36	0
2021-12-24 12:15:00	8.25	0
2021-12-24 12:15:00	8.24	0
2021-12-24 12:15:00	8.17	0
2021-12-24 12:15:00	8.27	0
2021-12-24 12:15:00	8.15	0
2021-12-24 12:15:00	8.13	0
2021-12-24 12:15:00	8.06	0
2021-12-24 12:15:00	8.03	0
2021-12-24 12:15:00	8.15	0
2021-12-24 12:15:00	8.13	0
2021-12-24 12:15:00	8.16	0
2021-12-24 12:15:00	7.99	0
2021-12-24 12:15:00	8.11	0
2021-12-24 12:15:00	8.31	0
2021-12-24 12:15:00	8.11	0
2021-12-24 12:16:00	8.25	0
2021-12-24 12:16:00	9.11	0
2021-12-24 12:16:00	8.9	0
2021-12-24 12:16:00	8.97	0
2021-12-24 12:16:00	8.61	0
2021-12-24 12:16:00	8.74	0
2021-12-24 12:16:00	9.1	0
2021-12-24 12:16:00	9.39	0
2021-12-24 12:16:00	9.12	0
2021-12-24 12:16:00	10.65	0
2021-12-24 12:16:00	10.02	0
2021-12-24 12:16:00	10	0
2021-12-24 12:16:00	9.6	0
2021-12-24 12:16:00	9.43	0
2021-12-24 12:16:00	9.39	0
2021-12-24 12:16:00	9.21	0
2021-12-24 12:16:00	9.28	0
2021-12-24 12:16:00	9.06	0
2021-12-24 12:16:00	9.05	0
2021-12-24 12:16:00	9.02	0
2021-12-24 12:16:00	9.29	0
2021-12-24 12:16:00	10.5	0
2021-12-24 12:16:00	10.27	0
2021-12-24 12:16:00	10.08	0
2021-12-24 12:16:00	9.57	0
2021-12-24 12:16:00	9.57	0
2021-12-24 12:16:00	9.23	0
2021-12-24 12:16:00	9.16	0
2021-12-24 12:16:00	9.16	0
2021-12-24 12:16:00	9.06	0
2021-12-24 12:16:00	8.92	0
2021-12-24 12:16:00	8.76	0
2021-12-24 12:16:00	8.65	0
2021-12-24 12:16:00	8.68	0
2021-12-24 12:16:00	8.5	0
2021-12-24 12:16:00	8.47	0
2021-12-24 12:16:00	8.52	0
2021-12-24 12:16:00	8.46	0
2021-12-24 12:16:00	8.42	0
2021-12-24 12:16:00	8.35	0
2021-12-24 12:16:00	8.21	0
2021-12-24 12:16:00	8.15	0
2021-12-24 12:16:00	8	0
2021-12-24 12:16:00	7.95	0
2021-12-24 12:16:00	8.02	0
2021-12-24 12:16:00	8.05	0
2021-12-24 12:16:00	8.29	0
2021-12-24 12:16:00	8.38	0
2021-12-24 12:16:00	8.47	0
2021-12-24 12:16:00	8.25	0
2021-12-24 12:16:00	8.15	0
2021-12-24 12:16:00	8.06	0
2021-12-24 12:16:00	8.02	0
2021-12-24 12:16:00	7.95	0
2021-12-24 12:16:00	7.94	0
2021-12-24 12:16:00	8	0
2021-12-24 12:16:00	8.06	0
2021-12-24 12:16:00	8.11	0
2021-12-24 12:16:00	8.21	0
2021-12-24 12:16:00	8.16	0
2021-12-24 12:16:00	8.13	0
2021-12-24 12:17:00	8.1	0
2021-12-24 12:17:00	8.19	0
2021-12-24 12:17:00	8.19	0
2021-12-24 12:17:00	8.04	0
2021-12-24 12:17:00	8.07	0
2021-12-24 12:17:00	8.12	0
2021-12-24 12:17:00	8.06	0
2021-12-24 12:17:00	8.46	0
2021-12-24 12:17:00	8.66	0
2021-12-24 12:17:00	8.64	0
2021-12-24 12:17:00	8.47	0
2021-12-24 12:17:00	8.55	0
2021-12-24 12:17:00	8.37	0
2021-12-24 12:17:00	8.48	0
2021-12-24 12:17:00	8.85	0
2021-12-24 12:17:00	9.44	0
2021-12-24 12:17:00	9.19	0
2021-12-24 12:17:00	9.03	0
2021-12-24 12:17:00	9.31	0
2021-12-24 12:17:00	9.23	0
2021-12-24 12:17:00	9.12	0
2021-12-24 12:17:00	9.21	0
2021-12-24 12:17:00	9.35	0
2021-12-24 12:17:00	9.44	0
2021-12-24 12:17:00	9.34	0
2021-12-24 12:17:00	9.15	0
2021-12-24 12:17:00	9.13	0
2021-12-24 12:17:00	8.99	0
2021-12-24 12:17:00	8.85	0
2021-12-24 12:17:00	8.96	0
2021-12-24 12:17:00	8.88	0
2021-12-24 12:17:00	9	0
2021-12-24 12:17:00	9.05	0
2021-12-24 12:17:00	8.91	0
2021-12-24 12:17:00	8.92	0
2021-12-24 12:17:00	8.96	0
2021-12-24 12:17:00	8.72	0
2021-12-24 12:17:00	8.53	0
2021-12-24 12:17:00	8.58	0
2021-12-24 12:17:00	8.56	0
2021-12-24 12:17:00	8.64	0
2021-12-24 12:17:00	8.78	0
2021-12-24 12:17:00	8.66	0
2021-12-24 12:17:00	8.56	0
2021-12-24 12:17:00	8.71	0
2021-12-24 12:17:00	8.79	0
2021-12-24 12:17:00	8.72	0
2021-12-24 12:17:00	8.69	0
2021-12-24 12:17:00	8.95	0
2021-12-24 12:17:00	8.93	0
2021-12-24 12:17:00	9	0
2021-12-24 12:17:00	8.94	0
2021-12-24 12:17:00	8.97	0
2021-12-24 12:17:00	8.89	0
2021-12-24 12:17:00	8.59	0
2021-12-24 12:17:00	8.72	0
2021-12-24 12:17:00	8.78	0
2021-12-24 12:17:00	8.79	0
2021-12-24 12:17:00	8.76	0
2021-12-24 12:17:00	8.64	0
2021-12-24 12:17:00	8.56	0
2021-12-24 12:18:00	8.56	0
2021-12-24 12:18:00	8.55	0
2021-12-24 12:18:00	8.48	0
2021-12-24 12:18:00	8.55	0
2021-12-24 12:18:00	8.58	0
2021-12-24 12:18:00	8.43	0
2021-12-24 12:18:00	8.5	0
2021-12-24 12:18:00	8.28	0
2021-12-24 12:18:00	8.24	0
2021-12-24 12:18:00	8.31	0
2021-12-24 12:18:00	8.3	0
2021-12-24 12:18:00	8.48	0
2021-12-24 12:18:00	8.51	0
2021-12-24 12:18:00	8.39	0
2021-12-24 12:18:00	8.41	0
2021-12-24 12:18:00	8.46	0
2021-12-24 12:18:00	8.39	0
2021-12-24 12:18:00	8.42	0
2021-12-24 12:18:00	8.7	0
2021-12-24 12:18:00	8.69	0
2021-12-24 12:18:00	8.69	0
2021-12-24 12:18:00	8.52	0
2021-12-24 12:18:00	8.49	0
2021-12-24 12:18:00	8.58	0
2021-12-24 12:18:00	8.51	0
2021-12-24 12:18:00	8.68	0
2021-12-24 12:18:00	8.66	0
2021-12-24 12:18:00	8.62	0
2021-12-24 12:18:00	8.56	0
2021-12-24 12:18:00	8.54	0
2021-12-24 12:18:00	8.42	0
2021-12-24 12:18:00	8.47	0
2021-12-24 12:18:00	8.59	0
2021-12-24 12:18:00	8.8	0
2021-12-24 12:18:00	8.7	0
2021-12-24 12:18:00	8.67	0
2021-12-24 12:18:00	8.51	0
2021-12-24 12:18:00	8.65	0
2021-12-24 12:18:00	8.62	0
2021-12-24 12:18:00	8.43	0
2021-12-24 12:18:00	8.52	0
2021-12-24 12:18:00	8.69	0
2021-12-24 12:18:00	8.67	0
2021-12-24 12:18:00	8.74	0
2021-12-24 12:18:00	8.88	0
2021-12-24 12:18:00	8.87	0
2021-12-24 12:18:00	8.75	0
2021-12-24 12:18:00	8.7	0
2021-12-24 12:18:00	8.56	0
2021-12-24 12:18:00	8.63	0
2021-12-24 12:18:00	8.78	0
2021-12-24 12:18:00	8.58	0
2021-12-24 12:18:00	8.48	0
2021-12-24 12:18:00	8.58	0
2021-12-24 12:18:00	8.57	0
2021-12-24 12:18:00	8.59	0
2021-12-24 12:18:00	8.51	0
2021-12-24 12:18:00	8.55	0
2021-12-24 12:18:00	8.48	0
2021-12-24 12:18:00	8.62	0
2021-12-24 12:18:00	8.7	0
2021-12-24 12:19:00	8.72	0
2021-12-24 12:19:00	8.75	0
2021-12-24 12:19:00	8.85	0
2021-12-24 12:19:00	8.65	0
2021-12-24 12:19:00	8.73	0
2021-12-24 12:19:00	8.73	0
2021-12-24 12:19:00	8.88	0
2021-12-24 12:19:00	8.49	0
2021-12-24 12:19:00	8.53	0
2021-12-24 12:19:00	8.77	0
2021-12-24 12:19:00	8.62	0
2021-12-24 12:19:00	8.55	0
2021-12-24 12:19:00	8.37	0
2021-12-24 12:19:00	8.54	0
2021-12-24 12:19:00	8.64	0
2021-12-24 12:19:00	8.79	0
2021-12-24 12:19:00	8.79	0
2021-12-24 12:19:00	8.85	0
2021-12-24 12:19:00	8.96	0
2021-12-24 12:19:00	9.01	0
2021-12-24 12:19:00	8.9	0
2021-12-24 12:19:00	8.62	0
2021-12-24 12:19:00	8.63	0
2021-12-24 12:19:00	8.57	0
2021-12-24 12:19:00	8.66	0
2021-12-24 12:19:00	8.7	0
2021-12-24 12:19:00	8.82	0
2021-12-24 12:19:00	8.63	0
2021-12-24 12:19:00	8.79	0
2021-12-24 12:19:00	8.78	0
2021-12-24 12:19:00	8.87	0
2021-12-24 12:19:00	8.8	0
2021-12-24 12:19:00	8.55	0
2021-12-24 12:19:00	8.48	0
2021-12-24 12:19:00	8.41	0
2021-12-24 12:19:00	8.47	0
2021-12-24 12:19:00	8.47	0
2021-12-24 12:19:00	8.42	0
2021-12-24 12:19:00	8.5	0
2021-12-24 12:19:00	8.37	0
2021-12-24 12:19:00	8.34	0
2021-12-24 12:19:00	8.43	0
2021-12-24 12:19:00	8.48	0
2021-12-24 12:19:00	8.41	0
2021-12-24 12:19:00	8.66	0
2021-12-24 12:19:00	8.75	0
2021-12-24 12:19:00	8.49	0
2021-12-24 12:19:00	8.39	0
2021-12-24 12:19:00	8.32	0
2021-12-24 12:19:00	8.43	0
2021-12-24 12:19:00	8.78	0
2021-12-24 12:19:00	8.7	0
2021-12-24 12:19:00	8.59	0
2021-12-24 12:19:00	8.76	0
2021-12-24 12:19:00	9.23	0
2021-12-24 12:19:00	9.07	0
2021-12-24 12:19:00	8.83	0
2021-12-24 12:19:00	8.69	0
2021-12-24 12:19:00	8.65	0
2021-12-24 12:19:00	8.53	0
2021-12-24 12:19:00	8.59	0
2021-12-24 12:20:00	8.64	0
2021-12-24 12:20:00	8.65	0
2021-12-24 12:20:00	8.66	0
2021-12-24 12:20:00	8.52	0
2021-12-24 12:20:00	8.41	0
2021-12-24 12:20:00	8.43	0
2021-12-24 12:20:00	8.35	0
2021-12-24 12:20:00	8.33	0
2021-12-24 12:20:00	8.93	0
2021-12-24 12:20:00	8.72	0
2021-12-24 12:20:00	8.49	0
2021-12-24 12:20:00	8.61	0
2021-12-24 12:20:00	8.57	0
2021-12-24 12:20:00	8.45	0
2021-12-24 12:20:00	8.74	0
2021-12-24 12:20:00	8.72	0
2021-12-24 12:20:00	8.53	0
2021-12-24 12:20:00	8.59	0
2021-12-24 12:20:00	8.58	0
2021-12-24 12:20:00	8.87	0
2021-12-24 12:20:00	8.75	0
2021-12-24 12:20:00	9.23	0
2021-12-24 12:20:00	9.08	0
2021-12-24 12:20:00	8.88	0
2021-12-24 12:20:00	8.83	0
2021-12-24 12:20:00	8.83	0
2021-12-24 12:20:00	8.91	0
2021-12-24 12:20:00	8.9	0
2021-12-24 12:20:00	8.68	0
2021-12-24 12:20:00	8.7	0
2021-12-24 12:20:00	8.67	0
2021-12-24 12:20:00	8.75	0
2021-12-24 12:20:00	9.49	0
2021-12-24 12:20:00	9.61	0
2021-12-24 12:20:00	9.25	0
2021-12-24 12:20:00	9.39	0
2021-12-24 12:20:00	9.42	0
2021-12-24 12:20:00	9.42	0
2021-12-24 12:20:00	9.72	0
2021-12-24 12:20:00	9.45	0
2021-12-24 12:20:00	9.49	0
2021-12-24 12:20:00	9.3	0
2021-12-24 12:20:00	9.38	0
2021-12-24 12:20:00	9.15	0
2021-12-24 12:20:00	9.04	0
2021-12-24 12:20:00	8.99	0
2021-12-24 12:20:00	9.03	0
2021-12-24 12:20:00	8.94	0
2021-12-24 12:20:00	8.77	0
2021-12-24 12:20:00	8.81	0
2021-12-24 12:20:00	8.68	0
2021-12-24 12:20:00	8.82	0
2021-12-24 12:20:00	9.02	0
2021-12-24 12:20:00	9.45	0
2021-12-24 12:20:00	10.12	0
2021-12-24 12:20:00	9.87	0
2021-12-24 12:20:00	9.33	0
2021-12-24 12:20:00	9.52	0
2021-12-24 12:20:00	9.14	0
2021-12-24 12:20:00	8.88	0
2021-12-24 12:20:00	8.72	0
2021-12-24 12:21:00	8.67	0
2021-12-24 12:21:00	8.92	0
2021-12-24 12:21:00	8.72	0
2021-12-24 12:21:00	8.58	0
2021-12-24 12:21:00	8.49	0
2021-12-24 12:21:00	8.42	0
2021-12-24 12:21:00	8.62	0
2021-12-24 12:21:00	8.53	0
2021-12-24 12:21:00	8.53	0
2021-12-24 12:21:00	8.53	0
2021-12-24 12:21:00	8.58	0
2021-12-24 12:21:00	8.7	0
2021-12-24 12:21:00	8.67	0
2021-12-24 12:21:00	8.44	0
2021-12-24 12:21:00	8.32	0
2021-12-24 12:21:00	8.37	0
2021-12-24 12:21:00	8.43	0
2021-12-24 12:21:00	8.43	0
2021-12-24 12:21:00	8.47	0
2021-12-24 12:21:00	8.42	0
2021-12-24 12:21:00	8.24	0
2021-12-24 12:21:00	8.44	0
2021-12-24 12:21:00	8.5	0
2021-12-24 12:21:00	8.46	0
2021-12-24 12:21:00	8.59	0
2021-12-24 12:21:00	8.43	0
2021-12-24 12:21:00	8.32	0
2021-12-24 12:21:00	8.36	0
2021-12-24 12:21:00	8.57	0
2021-12-24 12:21:00	8.54	0
2021-12-24 12:21:00	8.81	0
2021-12-24 12:21:00	9.15	0
2021-12-24 12:21:00	9.62	0
2021-12-24 12:21:00	9.5	0
2021-12-24 12:21:00	9.26	0
2021-12-24 12:21:00	8.99	0
2021-12-24 12:21:00	9.06	0
2021-12-24 12:21:00	8.89	0
2021-12-24 12:21:00	8.69	0
2021-12-24 12:21:00	8.62	0
2021-12-24 12:21:00	8.56	0
2021-12-24 12:21:00	8.67	0
2021-12-24 12:21:00	8.68	0
2021-12-24 12:21:00	8.6	0
2021-12-24 12:21:00	8.55	0
2021-12-24 12:21:00	8.52	0
2021-12-24 12:21:00	8.46	0
2021-12-24 12:21:00	8.26	0
2021-12-24 12:21:00	8.35	0
2021-12-24 12:21:00	8.24	0
2021-12-24 12:21:00	8.27	0
2021-12-24 12:21:00	8.47	0
2021-12-24 12:21:00	8.37	0
2021-12-24 12:21:00	8.62	0
2021-12-24 12:21:00	8.5	0
2021-12-24 12:21:00	8.38	0
2021-12-24 12:21:00	8.37	0
2021-12-24 12:21:00	8.43	0
2021-12-24 12:21:00	8.35	0
2021-12-24 12:21:00	8.38	0
2021-12-24 12:21:00	8.34	0
2021-12-24 12:21:00	8.23	0
2021-12-24 12:22:00	8.53	0
2021-12-24 12:22:00	8.57	0
2021-12-24 12:22:00	8.39	0
2021-12-24 12:22:00	8.42	0
2021-12-24 12:22:00	8.3	0
2021-12-24 12:22:00	8.5	0
2021-12-24 12:22:00	8.42	0
2021-12-24 12:22:00	8.49	0
2021-12-24 12:22:00	8.48	0
2021-12-24 12:22:00	8.36	0
2021-12-24 12:22:00	8.37	0
2021-12-24 12:22:00	8.36	0
2021-12-24 12:22:00	8.28	0
2021-12-24 12:22:00	8.28	0
2021-12-24 12:22:00	8.32	0
2021-12-24 12:22:00	8.25	0
2021-12-24 12:22:00	8.18	0
2021-12-24 12:22:00	8.47	0
2021-12-24 12:22:00	8.59	0
2021-12-24 12:22:00	8.56	0
2021-12-24 12:22:00	8.64	0
2021-12-24 12:22:00	8.5	0
2021-12-24 12:22:00	8.53	0
2021-12-24 12:22:00	8.62	0
2021-12-24 12:22:00	8.76	0
2021-12-24 12:22:00	8.65	0
2021-12-24 12:22:00	8.48	0
2021-12-24 12:22:00	8.64	0
2021-12-24 12:22:00	8.69	0
2021-12-24 12:22:00	8.48	0
2021-12-24 12:22:00	8.59	0
2021-12-24 12:22:00	8.67	0
2021-12-24 12:22:00	8.61	0
2021-12-24 12:22:00	8.61	0
2021-12-24 12:22:00	8.79	0
2021-12-24 12:22:00	8.77	0
2021-12-24 12:22:00	8.84	0
2021-12-24 12:22:00	8.71	0
2021-12-24 12:22:00	8.74	0
2021-12-24 12:22:00	8.97	0
2021-12-24 12:22:00	10.26	0
2021-12-24 12:22:00	9.56	0
2021-12-24 12:22:00	9.41	0
2021-12-24 12:22:00	9.25	0
2021-12-24 12:22:00	9.35	0
2021-12-24 12:22:00	9.34	0
2021-12-24 12:22:00	9.21	0
2021-12-24 12:22:00	9.25	0
2021-12-24 12:22:00	9.18	0
2021-12-24 12:22:00	9.29	0
2021-12-24 12:22:00	9.24	0
2021-12-24 12:22:00	9.15	0
2021-12-24 12:22:00	9.15	0
2021-12-24 12:22:00	9.08	0
2021-12-24 12:22:00	9.07	0
2021-12-24 12:22:00	9.06	0
2021-12-24 12:22:00	9.26	0
2021-12-24 12:22:00	9.16	0
2021-12-24 12:22:00	8.87	0
2021-12-24 12:22:00	8.85	0
2021-12-24 12:22:00	8.97	0
2021-12-24 12:23:00	9.08	0
2021-12-24 12:23:00	9.01	0
2021-12-24 12:23:00	8.87	0
2021-12-24 12:23:00	8.85	0
2021-12-24 12:23:00	8.99	0
2021-12-24 12:23:00	9.13	0
2021-12-24 12:23:00	9.7	0
2021-12-24 12:23:00	9.61	0
2021-12-24 12:23:00	9.24	0
2021-12-24 12:23:00	9.24	0
2021-12-24 12:23:00	9.17	0
2021-12-24 12:23:00	9.1	0
2021-12-24 12:23:00	9.08	0
2021-12-24 12:23:00	9.29	0
2021-12-24 12:23:00	8.98	0
2021-12-24 12:23:00	8.93	0
2021-12-24 12:23:00	9.04	0
2021-12-24 12:23:00	8.93	0
2021-12-24 12:23:00	9.14	0
2021-12-24 12:23:00	8.94	0
2021-12-24 12:23:00	9.08	0
2021-12-24 12:23:00	8.99	0
2021-12-24 12:23:00	8.86	0
2021-12-24 12:23:00	8.92	0
2021-12-24 12:23:00	8.99	0
2021-12-24 12:23:00	8.9	0
2021-12-24 12:23:00	8.63	0
2021-12-24 12:23:00	8.77	0
2021-12-24 12:23:00	8.82	0
2021-12-24 12:23:00	8.91	0
2021-12-24 12:23:00	8.94	0
2021-12-24 12:23:00	8.69	0
2021-12-24 12:23:00	8.98	0
2021-12-24 12:23:00	8.89	0
2021-12-24 12:23:00	8.76	0
2021-12-24 12:23:00	8.79	0
2021-12-24 12:23:00	8.5	0
2021-12-24 12:23:00	8.37	0
2021-12-24 12:23:00	8.33	0
2021-12-24 12:23:00	8.21	0
2021-12-24 12:23:00	8.31	0
2021-12-24 12:23:00	8.25	0
2021-12-24 12:23:00	8.37	0
2021-12-24 12:23:00	8.3	0
2021-12-24 12:23:00	8.22	0
2021-12-24 12:23:00	8.28	0
2021-12-24 12:23:00	8.33	0
2021-12-24 12:23:00	8.33	0
2021-12-24 12:23:00	8.15	0
2021-12-24 12:23:00	8.06	0
2021-12-24 12:23:00	8.13	0
2021-12-24 12:23:00	8.04	0
2021-12-24 12:23:00	7.96	0
2021-12-24 12:23:00	8.13	0
2021-12-24 12:23:00	7.98	0
2021-12-24 12:23:00	7.87	0
2021-12-24 12:23:00	7.95	0
2021-12-24 12:23:00	7.91	0
2021-12-24 12:23:00	7.82	0
2021-12-24 12:23:00	7.8	0
2021-12-24 12:23:00	8.01	0
2021-12-24 12:24:00	7.94	0
2021-12-24 12:24:00	7.84	0
2021-12-24 12:24:00	7.87	0
2021-12-24 12:24:00	7.88	0
2021-12-24 12:24:00	8.05	0
2021-12-24 12:24:00	8.18	0
2021-12-24 12:24:00	8.11	0
2021-12-24 12:24:00	8.02	0
2021-12-24 12:24:00	7.98	0
2021-12-24 12:24:00	8.32	0
2021-12-24 12:24:00	8.34	0
2021-12-24 12:24:00	8.44	0
2021-12-24 12:24:00	8.5	0
2021-12-24 12:24:00	8.25	0
2021-12-24 12:24:00	8.11	0
2021-12-24 12:24:00	8.18	0
2021-12-24 12:24:00	8.2	0
2021-12-24 12:24:00	8.27	0
2021-12-24 12:24:00	8.29	0
2021-12-24 12:24:00	8.38	0
2021-12-24 12:24:00	8.6	0
2021-12-24 12:24:00	8.5	0
2021-12-24 12:24:00	8.63	0
2021-12-24 12:24:00	8.37	0
2021-12-24 12:24:00	8.3	0
2021-12-24 12:24:00	8.66	0
2021-12-24 12:24:00	8.59	0
2021-12-24 12:24:00	8.43	0
2021-12-24 12:24:00	8.46	0
2021-12-24 12:24:00	8.52	0
2021-12-24 12:24:00	8.39	0
2021-12-24 12:24:00	8.27	0
2021-12-24 12:24:00	8.24	0
2021-12-24 12:24:00	8.18	0
2021-12-24 12:24:00	8.29	0
2021-12-24 12:24:00	8.35	0
2021-12-24 12:24:00	8.36	0
2021-12-24 12:24:00	8.37	0
2021-12-24 12:24:00	8.28	0
2021-12-24 12:24:00	8.32	0
2021-12-24 12:24:00	8.56	0
2021-12-24 12:24:00	8.49	0
2021-12-24 12:24:00	8.48	0
2021-12-24 12:24:00	8.46	0
2021-12-24 12:24:00	8.53	0
2021-12-24 12:24:00	9	0
2021-12-24 12:24:00	9.33	0
2021-12-24 12:24:00	9.09	0
2021-12-24 12:24:00	8.71	0
2021-12-24 12:24:00	8.63	0
2021-12-24 12:24:00	8.63	0
2021-12-24 12:24:00	8.73	0
2021-12-24 12:24:00	9.07	0
2021-12-24 12:24:00	8.72	0
2021-12-24 12:24:00	8.53	0
2021-12-24 12:24:00	9.15	0
2021-12-24 12:24:00	8.93	0
2021-12-24 12:24:00	8.78	0
2021-12-24 12:24:00	8.73	0
2021-12-24 12:24:00	8.74	0
2021-12-24 12:24:00	8.72	0
2021-12-24 12:25:00	8.71	0
2021-12-24 12:25:00	9	0
2021-12-24 12:25:00	9	0
2021-12-24 12:25:00	8.98	0
2021-12-24 12:25:00	8.94	0
2021-12-24 12:25:00	8.95	0
2021-12-24 12:25:00	8.88	0
2021-12-24 12:25:00	8.93	0
2021-12-24 12:25:00	9.04	0
2021-12-24 12:25:00	8.78	0
2021-12-24 12:25:00	8.72	0
2021-12-24 12:25:00	8.67	0
2021-12-24 12:25:00	8.75	0
2021-12-24 12:25:00	8.71	0
2021-12-24 12:25:00	8.68	0
2021-12-24 12:25:00	8.66	0
2021-12-24 12:25:00	8.68	0
2021-12-24 12:25:00	8.85	0
2021-12-24 12:25:00	8.98	0
2021-12-24 12:25:00	9.15	0
2021-12-24 12:25:00	8.91	0
2021-12-24 12:25:00	8.69	0
2021-12-24 12:25:00	8.55	0
2021-12-24 12:25:00	8.59	0
2021-12-24 12:25:00	8.65	0
2021-12-24 12:25:00	8.66	0
2021-12-24 12:25:00	8.46	0
2021-12-24 12:25:00	8.45	0
2021-12-24 12:25:00	8.49	0
2021-12-24 12:25:00	8.48	0
2021-12-24 12:25:00	8.52	0
2021-12-24 12:25:00	8.54	0
2021-12-24 12:25:00	8.64	0
2021-12-24 12:25:00	8.78	0
2021-12-24 12:25:00	8.51	0
2021-12-24 12:25:00	8.46	0
2021-12-24 12:25:00	8.72	0
2021-12-24 12:25:00	8.84	0
2021-12-24 12:25:00	8.63	0
2021-12-24 12:25:00	8.63	0
2021-12-24 12:25:00	8.65	0
2021-12-24 12:25:00	8.56	0
2021-12-24 12:25:00	8.31	0
2021-12-24 12:25:00	8.29	0
2021-12-24 12:25:00	8.29	0
2021-12-24 12:25:00	8.16	0
2021-12-24 12:25:00	8.24	0
2021-12-24 12:25:00	8.24	0
2021-12-24 12:25:00	8.36	0
2021-12-24 12:25:00	8.28	0
2021-12-24 12:25:00	8.46	0
2021-12-24 12:25:00	9.2	0
2021-12-24 12:25:00	9.2	0
2021-12-24 12:25:00	9.22	0
2021-12-24 12:25:00	9.1	0
2021-12-24 12:25:00	9.29	0
2021-12-24 12:25:00	9.31	0
2021-12-24 12:25:00	8.9	0
2021-12-24 12:25:00	8.95	0
2021-12-24 12:25:00	8.66	0
2021-12-24 12:25:00	8.57	0
2021-12-24 12:26:00	8.62	0
2021-12-24 12:26:00	8.47	0
2021-12-24 12:26:00	8.57	0
2021-12-24 12:26:00	8.61	0
2021-12-24 12:26:00	8.67	0
2021-12-24 12:26:00	8.83	0
2021-12-24 12:26:00	8.77	0
2021-12-24 12:26:00	8.83	0
2021-12-24 12:26:00	8.86	0
2021-12-24 12:26:00	8.97	0
2021-12-24 12:26:00	8.95	0
2021-12-24 12:26:00	8.88	0
2021-12-24 12:26:00	8.78	0
2021-12-24 12:26:00	8.65	0
2021-12-24 12:26:00	8.94	0
2021-12-24 12:26:00	8.52	0
2021-12-24 12:26:00	8.36	0
2021-12-24 12:26:00	8.46	0
2021-12-24 12:26:00	8.43	0
2021-12-24 12:26:00	9.08	0
2021-12-24 12:26:00	9.06	0
2021-12-24 12:26:00	8.87	0
2021-12-24 12:26:00	8.8	0
2021-12-24 12:26:00	8.76	0
2021-12-24 12:26:00	8.72	0
2021-12-24 12:26:00	8.7	0
2021-12-24 12:26:00	8.98	0
2021-12-24 12:26:00	8.78	0
2021-12-24 12:26:00	8.64	0
2021-12-24 12:26:00	8.71	0
2021-12-24 12:26:00	9.19	0
2021-12-24 12:26:00	9.4	0
2021-12-24 12:26:00	8.94	0
2021-12-24 12:26:00	8.7	0
2021-12-24 12:26:00	8.75	0
2021-12-24 12:26:00	8.8	0
2021-12-24 12:26:00	8.63	0
2021-12-24 12:26:00	8.62	0
2021-12-24 12:26:00	8.66	0
2021-12-24 12:26:00	8.6	0
2021-12-24 12:26:00	8.62	0
2021-12-24 12:26:00	8.62	0
2021-12-24 12:26:00	9.04	0
2021-12-24 12:26:00	9.06	0
2021-12-24 12:26:00	8.77	0
2021-12-24 12:26:00	8.62	0
2021-12-24 12:26:00	8.36	0
2021-12-24 12:26:00	8.27	0
2021-12-24 12:26:00	8.49	0
2021-12-24 12:26:00	8.45	0
2021-12-24 12:26:00	8.6	0
2021-12-24 12:26:00	8.81	0
2021-12-24 12:26:00	8.48	0
2021-12-24 12:26:00	8.39	0
2021-12-24 12:26:00	8.45	0
2021-12-24 12:26:00	8.47	0
2021-12-24 12:26:00	8.43	0
2021-12-24 12:26:00	8.45	0
2021-12-24 12:26:00	8.33	0
2021-12-24 12:26:00	8.36	0
2021-12-24 12:26:00	8.5	0
2021-12-24 12:27:00	8.51	0
2021-12-24 12:27:00	8.54	0
2021-12-24 12:27:00	8.46	0
2021-12-24 12:27:00	8.54	0
2021-12-24 12:27:00	8.48	0
2021-12-24 12:27:00	8.47	0
2021-12-24 12:27:00	8.61	0
2021-12-24 12:27:00	8.47	0
2021-12-24 12:27:00	8.49	0
2021-12-24 12:27:00	8.57	0
2021-12-24 12:27:00	8.53	0
2021-12-24 12:27:00	8.49	0
2021-12-24 12:27:00	8.84	0
2021-12-24 12:27:00	8.93	0
2021-12-24 12:27:00	8.81	0
2021-12-24 12:27:00	8.61	0
2021-12-24 12:27:00	8.63	0
2021-12-24 12:27:00	8.55	0
2021-12-24 12:27:00	8.48	0
2021-12-24 12:27:00	8.6	0
2021-12-24 12:27:00	8.55	0
2021-12-24 12:27:00	9.05	0
2021-12-24 12:27:00	9.75	0
2021-12-24 12:27:00	9.39	0
2021-12-24 12:27:00	9.15	0
2021-12-24 12:27:00	9.07	0
2021-12-24 12:27:00	9.28	0
2021-12-24 12:27:00	8.98	0
2021-12-24 12:27:00	8.92	0
2021-12-24 12:27:00	8.72	0
2021-12-24 12:27:00	8.66	0
2021-12-24 12:27:00	8.52	0
2021-12-24 12:27:00	8.52	0
2021-12-24 12:27:00	8.53	0
2021-12-24 12:27:00	8.37	0
2021-12-24 12:27:00	8.43	0
2021-12-24 12:27:00	8.43	0
2021-12-24 12:27:00	8.27	0
2021-12-24 12:27:00	8.31	0
2021-12-24 12:27:00	8.44	0
2021-12-24 12:27:00	8.75	0
2021-12-24 12:27:00	8.35	0
2021-12-24 12:27:00	8.05	0
2021-12-24 12:27:00	8.03	0
2021-12-24 12:27:00	7.99	0
2021-12-24 12:27:00	8.42	0
2021-12-24 12:27:00	9.92	0
2021-12-24 12:27:00	9.61	0
2021-12-24 12:27:00	9.43	0
2021-12-24 12:27:00	9.3	0
2021-12-24 12:27:00	9.31	0
2021-12-24 12:27:00	8.71	0
2021-12-24 12:27:00	8.58	0
2021-12-24 12:27:00	8.33	0
2021-12-24 12:27:00	8.15	0
2021-12-24 12:27:00	8.04	0
2021-12-24 12:27:00	8.02	0
2021-12-24 12:27:00	8.07	0
2021-12-24 12:27:00	8.23	0
2021-12-24 12:27:00	8.19	0
2021-12-24 12:27:00	8.28	0
2021-12-24 12:28:00	8.27	0
2021-12-24 12:28:00	8.24	0
2021-12-24 12:28:00	8.43	0
2021-12-24 12:28:00	8.26	0
2021-12-24 12:28:00	8.28	0
2021-12-24 12:28:00	8.09	0
2021-12-24 12:28:00	7.99	0
2021-12-24 12:28:00	8.12	0
2021-12-24 12:28:00	8.05	0
2021-12-24 12:28:00	8.17	0
2021-12-24 12:28:00	8.06	0
2021-12-24 12:28:00	8.09	0
2021-12-24 12:28:00	8.09	0
2021-12-24 12:28:00	7.96	0
2021-12-24 12:28:00	8.06	0
2021-12-24 12:28:00	8.04	0
2021-12-24 12:28:00	8.04	0
2021-12-24 12:28:00	8.05	0
2021-12-24 12:28:00	8.24	0
2021-12-24 12:28:00	8.24	0
2021-12-24 12:28:00	8.08	0
2021-12-24 12:28:00	8.05	0
2021-12-24 12:28:00	8.06	0
2021-12-24 12:28:00	8.01	0
2021-12-24 12:28:00	8.19	0
2021-12-24 12:28:00	8.14	0
2021-12-24 12:28:00	8.11	0
2021-12-24 12:28:00	8.37	0
2021-12-24 12:28:00	8.4	0
2021-12-24 12:28:00	8.31	0
2021-12-24 12:28:00	9.82	0
2021-12-24 12:28:00	9.03	0
2021-12-24 12:28:00	9.05	0
2021-12-24 12:28:00	8.88	0
2021-12-24 12:28:00	8.62	0
2021-12-24 12:28:00	8.56	0
2021-12-24 12:28:00	8.39	0
2021-12-24 12:28:00	8.36	0
2021-12-24 12:28:00	8.32	0
2021-12-24 12:28:00	8.19	0
2021-12-24 12:28:00	8.19	0
2021-12-24 12:28:00	8.13	0
2021-12-24 12:28:00	7.99	0
2021-12-24 12:28:00	8.05	0
2021-12-24 12:28:00	8.17	0
2021-12-24 12:28:00	8.13	0
2021-12-24 12:28:00	8.13	0
2021-12-24 12:28:00	8.14	0
2021-12-24 12:28:00	8.27	0
2021-12-24 12:28:00	8.13	0
2021-12-24 12:28:00	8.05	0
2021-12-24 12:28:00	8.22	0
2021-12-24 12:28:00	8.69	0
2021-12-24 12:28:00	8.32	0
2021-12-24 12:28:00	8.1	0
2021-12-24 12:28:00	8.24	0
2021-12-24 12:28:00	8.28	0
2021-12-24 12:28:00	8.53	0
2021-12-24 12:28:00	8.53	0
2021-12-24 12:28:00	8.39	0
2021-12-24 12:28:00	8.58	0
2021-12-24 12:29:00	8.54	0
2021-12-24 12:29:00	8.68	0
2021-12-24 12:29:00	8.55	0
2021-12-24 12:29:00	8.56	0
2021-12-24 12:29:00	8.59	0
2021-12-24 12:29:00	8.61	0
2021-12-24 12:29:00	8.4	0
2021-12-24 12:29:00	8.22	0
2021-12-24 12:29:00	8.19	0
2021-12-24 12:29:00	8.66	0
2021-12-24 12:29:00	8.54	0
2021-12-24 12:29:00	8.43	0
2021-12-24 12:29:00	8.56	0
2021-12-24 12:29:00	8.37	0
2021-12-24 12:29:00	8.25	0
2021-12-24 12:29:00	8.21	0
2021-12-24 12:29:00	8.07	0
2021-12-24 12:29:00	8.07	0
2021-12-24 12:29:00	8.09	0
2021-12-24 12:29:00	7.94	0
2021-12-24 12:29:00	8	0
2021-12-24 12:29:00	7.83	0
2021-12-24 12:29:00	7.9	0
2021-12-24 12:29:00	8.03	0
2021-12-24 12:29:00	8.09	0
2021-12-24 12:29:00	8.18	0
2021-12-24 12:29:00	8.2	0
2021-12-24 12:29:00	8.28	0
2021-12-24 12:29:00	8.45	0
2021-12-24 12:29:00	8.37	0
2021-12-24 12:29:00	8.4	0
2021-12-24 12:29:00	8.45	0
2021-12-24 12:29:00	8.28	0
2021-12-24 12:29:00	8.3	0
2021-12-24 12:29:00	8.22	0
2021-12-24 12:29:00	8.08	0
2021-12-24 12:29:00	8.29	0
2021-12-24 12:29:00	8.13	0
2021-12-24 12:29:00	7.89	0
2021-12-24 12:29:00	7.91	0
2021-12-24 12:29:00	8.16	0
2021-12-24 12:29:00	8.11	0
2021-12-24 12:29:00	8.01	0
2021-12-24 12:29:00	8.23	0
2021-12-24 12:29:00	8.21	0
2021-12-24 12:29:00	8.17	0
2021-12-24 12:29:00	8.02	0
2021-12-24 12:29:00	8.02	0
2021-12-24 12:29:00	8.03	0
2021-12-24 12:29:00	8.2	0
2021-12-24 12:29:00	8.32	0
2021-12-24 12:29:00	8.08	0
2021-12-24 12:29:00	8.1	0
2021-12-24 12:29:00	7.98	0
2021-12-24 12:29:00	7.87	0
2021-12-24 12:29:00	8.28	0
2021-12-24 12:29:00	8.03	0
2021-12-24 12:29:00	7.74	0
2021-12-24 12:29:00	7.87	0
2021-12-24 12:29:00	7.89	0
2021-12-24 12:29:00	8.01	0
2021-12-24 12:30:00	7.89	0
2021-12-24 12:30:00	7.95	0
2021-12-24 12:30:00	8.32	0
2021-12-24 12:30:00	8.6	0
2021-12-24 12:30:00	8.65	0
2021-12-24 12:30:00	9.92	0
2021-12-24 12:30:00	9.07	0
2021-12-24 12:30:00	8.77	0
2021-12-24 12:30:00	8.56	0
2021-12-24 12:30:00	8.46	0
2021-12-24 12:30:00	8.41	0
2021-12-24 12:30:00	8.37	0
2021-12-24 12:30:00	8.36	0
2021-12-24 12:30:00	8.56	0
2021-12-24 12:30:00	8.79	0
2021-12-24 12:30:00	8.44	0
2021-12-24 12:30:00	8.3	0
2021-12-24 12:30:00	8.44	0
2021-12-24 12:30:00	8.21	0
2021-12-24 12:30:00	8.15	0
2021-12-24 12:30:00	8.24	0
2021-12-24 12:30:00	7.95	0
2021-12-24 12:30:00	7.86	0
2021-12-24 12:30:00	7.77	0
2021-12-24 12:30:00	8	0
2021-12-24 12:30:00	7.99	0
2021-12-24 12:30:00	8.45	0
2021-12-24 12:30:00	8.04	0
2021-12-24 12:30:00	7.98	0
2021-12-24 12:30:00	8.19	0
2021-12-24 12:30:00	9.1	0
2021-12-24 12:30:00	8.72	0
2021-12-24 12:30:00	8.37	0
2021-12-24 12:30:00	8.38	0
2021-12-24 12:30:00	8.18	0
2021-12-24 12:30:00	8.08	0
2021-12-24 12:30:00	8.14	0
2021-12-24 12:30:00	8.19	0
2021-12-24 12:30:00	8.43	0
2021-12-24 12:30:00	8.14	0
2021-12-24 12:30:00	8.07	0
2021-12-24 12:30:00	8.02	0
2021-12-24 12:30:00	8.13	0
2021-12-24 12:30:00	8.37	0
2021-12-24 12:30:00	8.42	0
2021-12-24 12:30:00	8.27	0
2021-12-24 12:30:00	9.07	0
2021-12-24 12:30:00	9.49	0
2021-12-24 12:30:00	9.39	0
2021-12-24 12:30:00	9.1	0
2021-12-24 12:30:00	8.76	0
2021-12-24 12:30:00	8.67	0
2021-12-24 12:30:00	8.62	0
2021-12-24 12:30:00	8.72	0
2021-12-24 12:30:00	8.61	0
2021-12-24 12:30:00	8.37	0
2021-12-24 12:30:00	8.16	0
2021-12-24 12:30:00	8.28	0
2021-12-24 12:30:00	8.17	0
2021-12-24 12:30:00	8.22	0
2021-12-24 12:30:00	8.2	0
2021-12-24 12:31:00	8.19	0
2021-12-24 12:31:00	8.15	0
2021-12-24 12:31:00	8.29	0
2021-12-24 12:31:00	8.27	0
2021-12-24 12:31:00	8.05	0
2021-12-24 12:31:00	8.05	0
2021-12-24 12:31:00	8.05	0
2021-12-24 12:31:00	8	0
2021-12-24 12:31:00	8.05	0
2021-12-24 12:31:00	7.89	0
2021-12-24 12:31:00	7.96	0
2021-12-24 12:31:00	7.98	0
2021-12-24 12:31:00	8.02	0
2021-12-24 12:31:00	7.98	0
2021-12-24 12:31:00	7.9	0
2021-12-24 12:31:00	8.1	0
2021-12-24 12:31:00	8.2	0
2021-12-24 12:31:00	7.95	0
2021-12-24 12:31:00	8	0
2021-12-24 12:31:00	7.91	0
2021-12-24 12:31:00	7.94	0
2021-12-24 12:31:00	8.06	0
2021-12-24 12:31:00	8.07	0
2021-12-24 12:31:00	8.11	0
2021-12-24 12:31:00	8.16	0
2021-12-24 12:31:00	8.1	0
2021-12-24 12:31:00	7.98	0
2021-12-24 12:31:00	7.86	0
2021-12-24 12:31:00	7.89	0
2021-12-24 12:31:00	7.73	0
2021-12-24 12:31:00	7.84	0
2021-12-24 12:31:00	7.8	0
2021-12-24 12:31:00	7.83	0
2021-12-24 12:31:00	7.89	0
2021-12-24 12:31:00	8.23	0
2021-12-24 12:31:00	7.94	0
2021-12-24 12:31:00	7.98	0
2021-12-24 12:31:00	7.84	0
2021-12-24 12:31:00	7.88	0
2021-12-24 12:31:00	7.79	0
2021-12-24 12:31:00	7.73	0
2021-12-24 12:31:00	7.75	0
2021-12-24 12:31:00	7.67	0
2021-12-24 12:31:00	7.77	0
2021-12-24 12:31:00	7.79	0
2021-12-24 12:31:00	7.78	0
2021-12-24 12:31:00	7.87	0
2021-12-24 12:31:00	7.78	0
2021-12-24 12:31:00	7.84	0
2021-12-24 12:31:00	7.77	0
2021-12-24 12:31:00	7.78	0
2021-12-24 12:31:00	7.67	0
2021-12-24 12:31:00	7.67	0
2021-12-24 12:31:00	7.77	0
2021-12-24 12:31:00	7.89	0
2021-12-24 12:31:00	7.9	0
2021-12-24 12:31:00	7.86	0
2021-12-24 12:31:00	8.04	0
2021-12-24 12:31:00	8.09	0
2021-12-24 12:31:00	7.9	0
2021-12-24 12:31:00	7.79	0
2021-12-24 12:32:00	7.76	0
2021-12-24 12:32:00	7.83	0
2021-12-24 12:32:00	7.74	0
2021-12-24 12:32:00	7.83	0
2021-12-24 12:32:00	7.88	0
2021-12-24 12:32:00	7.84	0
2021-12-24 12:32:00	7.83	0
2021-12-24 12:32:00	7.6	0
2021-12-24 12:32:00	7.75	0
2021-12-24 12:32:00	7.81	0
2021-12-24 12:32:00	7.76	0
2021-12-24 12:32:00	7.52	0
2021-12-24 12:32:00	7.44	0
2021-12-24 12:32:00	7.42	0
2021-12-24 12:32:00	7.49	0
2021-12-24 12:32:00	7.67	0
2021-12-24 12:32:00	7.58	0
2021-12-24 12:32:00	7.52	0
2021-12-24 12:32:00	7.59	0
2021-12-24 12:32:00	7.57	0
2021-12-24 12:32:00	8.01	0
2021-12-24 12:32:00	7.85	0
2021-12-24 12:32:00	7.61	0
2021-12-24 12:32:00	7.58	0
2021-12-24 12:32:00	7.61	0
2021-12-24 12:32:00	7.6	0
2021-12-24 12:32:00	7.74	0
2021-12-24 12:32:00	8.2	0
2021-12-24 12:32:00	8.15	0
2021-12-24 12:32:00	8	0
2021-12-24 12:32:00	7.9	0
2021-12-24 12:32:00	7.65	0
2021-12-24 12:32:00	7.75	0
2021-12-24 12:32:00	7.75	0
2021-12-24 12:32:00	7.72	0
2021-12-24 12:32:00	7.78	0
2021-12-24 12:32:00	7.78	0
2021-12-24 12:32:00	7.71	0
2021-12-24 12:32:00	7.61	0
2021-12-24 12:32:00	7.58	0
2021-12-24 12:32:00	7.75	0
2021-12-24 12:32:00	7.68	0
2021-12-24 12:32:00	7.67	0
2021-12-24 12:32:00	7.66	0
[truncated: 85,967 more rows]
