# Supplementary material for: A portable feedback-controlled pump for monitoring eye outflow facility in conscious rats
Source: PLoS One. 2023 Jan 11;18(1):e0280332. doi: 10.1371/journal.pone.0280332 (PMC9833506; doi:10.1371/journal.pone.0280332)
Supplement: S2 Appendix — (ZIP) [file pone.0280332.s002.zip › Fig_8.xlsx]

## Sheet: Sheet1
Y77 Diurnal Facility											Y72 Diurnal Facility														Y45 Diurnal Facility													Facility Day-Night			Compilied Day vs Night
Time of Day	mean Facility (nl/min/mmHg)	std Facility (nl/min/mmHg)									Time of Day	mean Facility (nl/min/mmHg)	std Facility (nl/min/mmHg)												Time of Day	mean Facility (nl/min/mmHg)	std Facility (nl/min/mmHg)										Y77	13.7227			Day	Night
3	8.29655	1.59418									0	15.8121	3.46177												0	9.67234	#DIV/0!										Y72	7.13622			35.3732	24.0713
9	25.8186	4.25514									2	19.6125	2.84539												2	9.98065	2.78746										Y45	6.7518			22.8131	10.6588
15	25.0779	8.51418									4	20.4111	1.9786												4	11.2664	1.47004										mean	9.20357			16.3809	14.1626
21	16.2976	4.01632									6	24.5551	3.1816												6	15.2061	#DIV/0!										std	3.91838			18.0826	11.1566
											8	27.4255	4.02165												8	20.393	#DIV/0!														36.4432	4.3185
											10	25.9997	1.03577												10	15.6947	3														51.0292	7.14279
											12	25.5519	2.18282												12	20.0787	4.03155														7.13429	10.5683
											14	22.56	3.07938												14	20.1796	2.85412														9.90615	12.7
											16	19.05	1.5665												16	15.2689	1.1463														18.6966	2.3
											18	15.3571	1.39281												18	14.5351	0.510657														38.6233	18.8
											20	11.9833	1.78763												20	10.7865	2.23266														35.0307	13.3
											22	17.7182	2.70106												22	9.92541	0.841103														25.2	18.9
																																									16.3	17.7
																																									31	16.9
																																									15.4	9.2
Facility Measurment by Time Periods Across Days							Facility Measurment by Time Periods Across Days														Facility Measurment by Time Periods Across Days																				24.4	13.7
3AM	9AM	3PM	9PM				12AM	2AM	4AM	6AM	8Am	10AM	12PM	2PM	4PM	6PM	8PM	10PM			12AM	2AM	4AM	6AM	8Am	10AM	12PM	2PM	4PM	6PM	8PM	10PM									23.7	7.6
11.1566	35.3732	51.0292	24.0713				31.6	31.8	16.9	35.0307	23.7	23.1	22.6	29.4198	15.4	12.7	13.7	4.25953			9.67234	7.19319	8.32651	15.2061	20.393	22.9961	28.3923	23.0337	13.3632	14.0245	14.6859	11.6069									25.6935	16.7
4.3185	22.8131	7.13429	10.6588				13.6	21.8	20.2	25.2	25.6935	26.2979	22.8	13.7	16.8		7.6	24.4118				12.7681	12.7658			9.09495	15.2842	17.3255	15.1179	15.0458	10.7209	9.12709									44.2098	11.5
7.14279	16.3809	9.90615	14.1626				3.57075	14.6	27.7	16.3	44.2098	27.3	33.3	23.9	15.5	18.8	16.7	10.1696					12.7069			14.9931	11.3641		17.3255		6.95255	9.04224									21.15	6.2
10.5683	18.0826	18.6966					15.0142	14.7	23.3	31	21.15	27.3	33.4155	35.7	17.5	13.3	11.5	30.8									25.2741														16.7	16.2
	36.4432	38.6233					12.3	25.3	30.5	15.4	16.7	28.2	24.7	22.5	27.6	18.9	6.2	22.2																							33.1	4.25953
							10.9	10.2	15.5	24.4	33.1	21.3	30.3	19.6	15.6	17.7	16.2	20.3																							23.1	24.4118
							23.7	27.3	21.5			28.5	16.4	13.1	22.9	16.9		21.841																							26.2979	10.1696
								11.2	14.1				20.9		21.1	9.2		7.2																							27.3	30.8
									14									22.9																							27.3	22.2
																		13.1																							28.2	20.3
																																									21.3	21.841
																																									28.5	7.2
	Facility Day	Facility Night									Facility Day	Facility Night													Facility Day	Facility Night															22.6	22.9
	35.3732	24.0713									35.0307	12.7													15.2061	14.0245															22.8	13.1
	22.8131	10.6588									25.2	2.3													20.393	15.0458															33.3	31.6
	16.3809	14.1626									16.3	18.8													22.9961	14.6859															33.4155	13.6
	18.0826	11.1566									31	13.3													9.09495	10.7209															24.7	3.57075
	36.4432	4.3185									15.4	18.9													14.9931	6.95255															30.3	15.0142
	51.0292	7.14279									24.4	17.7													28.3923	11.6069															16.4	12.3
	7.13429	10.5683									23.7	16.9													15.2842	9.12709															20.9	10.9
	9.90615										25.6935	9.2													11.3641	9.04224															29.4198	23.7
	18.6966										44.2098	13.7													25.2741	9.67234															13.7	31.8
	38.6233										21.15	7.6													23.0337	7.19319															23.9	21.8
mean	25.4482	11.7256									16.7	16.7													17.3255	12.7681															35.7	14.6
std	14.1944	6.28523									33.1	11.5													13.3632	8.32651															22.5	14.7
											23.1	6.2													15.1179	12.7658															19.6	25.3
											26.2979	16.2													17.3255	12.7069															13.1	10.2
											27.3	4.25953												mean	17.7974	11.0456															15.4	27.3
											27.3	24.4118												std	5.50971	2.71464															16.8	11.2
											28.2	10.1696																													15.5	16.9
											21.3	30.8																													17.5	20.2
											28.5	22.2																													27.6	27.7
											22.6	20.3																													15.6	23.3
											22.8	21.841																													22.9	30.5
											33.3	7.2																													21.1	15.5
											33.4155	22.9																													15.2061	21.5
											24.7	13.1																													20.393	14.1
											30.3	31.6																													22.9961	14
											16.4	13.6																													9.09495	14.0245
											20.9	3.57075																													14.9931	15.0458
											29.4198	15.0142																													28.3923	14.6859
											13.7	12.3																													15.2842	10.7209
											23.9	10.9																													11.3641	6.95255
											35.7	23.7																													25.2741	11.6069
											22.5	31.8																													23.0337	9.12709
											19.6	21.8																													17.3255	9.04224
											13.1	14.6																													13.3632	9.67234
											15.4	14.7																													15.1179	7.19319
											16.8	25.3																													17.3255	12.7681
											15.5	10.2																														8.32651
											17.5	27.3																														12.7658
											27.6	11.2																														12.7069
											15.6	16.9																												mean	22.9131	15.1722
											22.9	20.2																												std	8.46357	7.09836
											21.1	27.7
												23.3																												Difference	7.74084
												30.5
												15.5
												21.5
												14.1
												14
										mean	24.0147	16.8785
										std	6.92556	7.48356
