# Supplementary material for: A portable feedback-controlled pump for monitoring eye outflow facility in conscious rats
Source: PLoS One. 2023 Jan 11;18(1):e0280332. doi: 10.1371/journal.pone.0280332 (PMC9833506; doi:10.1371/journal.pone.0280332)
Supplement: S2 Appendix — (ZIP) [file pone.0280332.s002.zip › Pump Characteristics.xlsx]

## Sheet: Sheet1
Cs			Rs			Resistance vs Time Slopes			Rc (with silicone cannula)			Rc (with 33-Gauge Needle)			25-Gauge Tubing Length			Pressure Profile Fitting			Fitted Polynomials						y52				y62				B26				y67				B20
pump	compliance		pump	Mean Resistance (mmHg/ul/min)		Device	Slopes (mmHg/ul/min/day)		pump	Resistance (mmHg/ul/min)		Needle	Resistance (mmHg/ul/min)		pump	25 Gauge_tubing length (cm)		pump	Goodness of Fit		pump	a3	a2	a1	b		Duty Cycle (%)	Pressure (mmHg)	Pressure^2	pressure^3	Duty Cycle (%)	Pressure (mmHg)	Pressure^2	pressure^3	Duty Cycle (%)	Pressure (mmHg)	Pressure^2	pressure^3	Duty Cycle (%)	Pressure (mmHg)	Pressure^2	pressure^3	Duty Cycle (%)	Pressure (mmHg)	Pressure^2	pressure^3
1	0.0628776		1	131.14		1	-0.0137592		1	2.13821		1	0.916003		1	108		1	0.997064		1	2.35737e-05	-0.00426582	0.403224	5.28936		0	-1.555	2.41802	-3.76003	0	-2.14	4.5796	-9.80034	0	0.122333	0.0149654	0.00183077	0	-5.76167	33.1968	-191.269	0	0.835667	0.698339	0.583578
2	0.0362088		2	175.17		2	-0.0575315		2	2.29469		2	0.856702		2	116		2	0.998884		2	1.93779e-05	-0.00354244	0.397868	5.64825		1.96078	-1.778	3.16128	-5.62076	1.96078	-2.399	5.7552	-13.8067	1.96078	-0.206	0.042436	-0.00874182	2	-5.80967	33.7522	-196.089	1.96078	0.834667	0.696668	0.581486
3	0.0388493		3	95.75		3	0.0095389		3	2.10192		3	0.953475		3	111		3	0.999358		3	1.24867e-05	-0.00322689	0.497403	6.85911		3.92157	-1.319	1.73976	-2.29474	3.92157	-1.474	2.17268	-3.20252	3.92157	-0.316667	0.100278	-0.0317546	4	-5.75667	33.1392	-190.771	3.92157	1.006	1.01204	1.01811
4	0.0371938		4	75.53		4	-0.0257342		4	2.21401		4	0.89985		4	100		4	0.997714		4	7.55787e-05	-0.00872428	0.59399	12.5261		5.88235	0.496	0.246016	0.122024	5.88235	0.637	0.405769	0.258475	5.88235	0.224333	0.0503254	0.0112897	6	-5.47667	29.9939	-164.266	5.88235	1.758	3.09056	5.43321
5	0.0299337		5	194.652		5	-0.00817154		5	2.271		5	1.12183		5	110		5	0.999721		5	1.20849e-05	-0.0027032	0.457898	7.3904		7.84314	6.715	45.0912	302.788	7.84314	5.8	33.64	195.112	7.84314	2.409	5.80328	13.9801	8	-4.71867	22.2658	-105.065	7.84314	3.41533	11.6645	39.8382
mean	0.0410127		mean	134.448		Mean	-0.0191315		mean	2.20397		mean	0.949573		mean	109		mean	0.998548								9.80392	13.083	171.165	2239.35	9.80392	10.968	120.297	1319.42	9.80392	5.73533	32.894	188.658	10	-3.38233	11.4402	-38.6945	9.80392	6.13333	37.6178	230.722
std	0.0126803		std	50.6523		std	0.0249456		std	0.0830094		std	0.102364		std	5.83095		std	0.00112266								11.7647	20.865	435.348	9083.54	11.7647	17.416	303.317	5282.57	11.7647	9.36467	87.697	821.253	12	-1.38267	1.91177	-2.64334	11.7647	9.746	94.9845	925.719
																											13.7255	29.587	875.391	25900.2	13.7255	25.3885	644.576	16364.8	13.7255	13.6923	187.48	2567.04	14	1.74967	3.06133	5.35631	13.7255	14.323	205.148	2938.34
																											15.6863	38.866	1510.57	58709.7	15.6863	34.7625	1208.43	42008.1	15.6863	18.8103	353.829	6655.63	16	6.00733	36.0881	216.793	15.6863	19.7347	389.457	7685.81
																											17.6471	50.426	2542.78	128222	17.6471	44.344	1966.39	87197.6	17.6471	24.267	588.887	14290.5	18	11.007	121.154	1333.54	17.6471	25.6557	658.213	16886.9
																											19.6078	61.673	3803.56	234577	19.6078	53.8125	2895.79	155829	19.6078	30.609	936.911	28677.9	20	16.6613	277.6	4625.19	19.6078	32.07	1028.48	32983.5
																											21.5686	72.986	5326.96	388793	21.5686	63.3695	4015.69	254472	21.5686	37.7937	1428.36	53983	22	22.9577	527.054	12099.9	21.5686	38.5223	1483.97	57166
																											23.5294	83.099	6905.44	573835	23.5294	72.874	5310.62	387006	23.5294	45.1177	2035.6	91841.7	24	29.203	852.815	24904.8	23.5294	45.401	2061.25	93582.8
																											25.4902	93.388	8721.32	814466	25.4902	81.9645	6718.18	550652	25.4902	52.9627	2805.04	148563	26	35.7433	1277.59	45665.2	25.4902	52.6837	2775.57	146227
																											27.451	102.975	10603.9	1.09193e+06	27.451	90.5175	8193.42	741648	27.451	60.8007	3696.72	224763	28	42.282	1787.77	75590.4	27.451	59.816	3577.95	214019
																											29.4118	111.084	12339.7	1.37074e+06	29.4118	98.7505	9751.66	962981	29.4118	68.8263	4737.06	326035	30	49.718	2471.88	122897	29.4118	66.9233	4478.73	299732
																											31.3725	117.768	13869.3	1.63336e+06	31.3725	106.278	11295	1.20041e+06	31.3725	76.667	5877.83	450636	32	55.379	3066.83	169838	31.3725	74.1847	5503.36	408265
																											33.3333	123.175	15172.1	1.86882e+06	33.3333	112.991	12767	1.44255e+06	33.3333	84.673	7169.52	607065	34	60.9567	3715.72	226498	33.3333	81.3237	6613.54	537837
																											35.2941	127.243	16190.8	2.06016e+06	35.2941	119.335	14240.8	1.69943e+06	35.2941	92.4663	8550.02	790589	36	66.5893	4434.14	295266	35.2941	88.4497	7823.34	691972
																											37.2549	130.436	17013.6	2.21918e+06	37.2549	124.96	15614.9	1.95123e+06	37.2549	100.441	10088.5	1.0133e+06	38	71.236	5074.57	361492	37.2549	95.484	9117.19	870546
																											39.2157	132.743	17620.7	2.33903e+06	39.2157	129.371	16736.9	2.16526e+06	39.2157	108.276	11723.7	1.26939e+06	40	75.582	5712.64	431773	39.2157	102.342	10473.9	1.07192e+06
																											41.1765	134.292	18034.3	2.42187e+06	41.1765	133.702	17876.4	2.39011e+06	41.1765	115.976	13450.4	1.55991e+06	42	79.3083	6289.81	498834	41.1765	109.133	11910.1	1.29979e+06
																											43.1373	135.425	18339.9	2.48369e+06	43.1373	136.409	18607.4	2.53822e+06	43.1373	123.916	15355.2	1.90275e+06	44	82.408	6791.08	559639	43.1373	115.755	13399.2	1.55103e+06
																											45.098	136.151	18537.1	2.52384e+06	45.098	139.661	19505.1	2.72409e+06	45.098	131.689	17342.1	2.28377e+06	46	85.8023	7362.04	631680	45.098	121.653	14799.4	1.80038e+06
																											47.0588	136.732	18695.6	2.55629e+06	47.0588	141.617	20055.4	2.84018e+06	47.0588	138.413	19158.3	2.65176e+06	48	88.26	7789.83	687530	47.0588	128.016	16388.2	2.09795e+06
																											49.0196	136.909	18744.1	2.56623e+06	49.0196	143.563	20610.5	2.95891e+06	49.0196	144.869	20986.9	3.04035e+06	50	90.0027	8100.48	729065	49.0196	133.666	17866.6	2.38816e+06
																											50.9804	136.991	18766.5	2.57085e+06	50.9804	144.868	20986.7	3.04031e+06	50.9804	150.658	22697.7	3.41959e+06	52	91.5657	8384.27	767711	50.9804	139.049	19334.5	2.68844e+06
																											52.9412	136.94	18752.6	2.56798e+06	52.9412	146.197	21373.6	3.12475e+06	52.9412	155.92	24311.2	3.7906e+06	54	91.5803	8386.96	768080	52.9412	143.898	20706.7	2.97966e+06
																											54.902	136.954	18756.4	2.56876e+06	54.902	147.668	21805.8	3.22002e+06	54.902	160.764	25845.2	4.15498e+06	56	91.674	8404.12	770440	54.902	148.425	22030	3.2698e+06
																											56.8627	136.711	18689.9	2.55511e+06	56.8627	148.798	22140.8	3.29451e+06	56.8627	165.298	27323.4	4.51651e+06	58	92.194	8499.73	783624	56.8627	152.608	23289.2	3.55412e+06
																											58.8235	136.429	18612.9	2.53934e+06	58.8235	149.157	22247.8	3.31842e+06	58.8235	169.346	28678	4.85649e+06	60	92.872	8625.21	801040	58.8235	156.364	24449.8	3.82308e+06
																											60.7843	136.12	18528.7	2.52212e+06	60.7843	149.629	22388.8	3.35002e+06	60.7843	172.945	29909.9	5.17275e+06	62	90.938	8269.72	752032	60.7843	159.701	25504.4	4.07308e+06
																											62.7451	135.694	18412.9	2.49851e+06	62.7451	149.489	22347.1	3.34066e+06	62.7451	176.251	31064.4	5.47513e+06	64	90.278	8150.12	735776	62.7451	162.927	26545.3	4.32496e+06
																											64.7059	135.035	18234.5	2.46229e+06	64.7059	149.259	22278.2	3.32523e+06	64.7059	178.204	31756.7	5.65916e+06	66	89.4463	8000.65	715628	64.7059	165.595	27421.8	4.54092e+06
																											66.6667	134.047	17968.6	2.40864e+06	66.6667	148.684	22106.9	3.28695e+06	66.6667	179.385	32179.1	5.77246e+06	68	88.1683	7773.66	685390	66.6667	167.487	28051.8	4.6983e+06
																											68.6275	132.93	17670.4	2.34892e+06	68.6275	148.419	22028.2	3.2694e+06	68.6275	179.297	32147.4	5.76393e+06	70	86.972	7564.13	657867	68.6275	168.474	28383.4	4.78185e+06
																											70.5882	131.857	17386.3	2.2925e+06	70.5882	147.021	21615.2	3.17788e+06	70.5882	178.531	31873.4	5.69041e+06	72	85.6767	7340.49	628909	70.5882	168.217	28297	4.76003e+06
																											72.549	131.1	17187.2	2.25324e+06	72.549	139.94	19583.2	2.74047e+06	72.549	177.747	31594.1	5.61577e+06	74	84.7003	7174.15	607653	72.549	167.129	27932.2	4.66829e+06
																											74.5098	131.058	17176.2	2.25108e+06	74.5098	145.361	21129.7	3.07142e+06	74.5098	177.27	31424.8	5.57068e+06	76	84.6963	7173.47	607567	74.5098	165.957	27541.7	4.57074e+06
																											76.4706	133.026	17695.9	2.35402e+06	76.4706	145.317	21116.9	3.06863e+06	76.4706	178.148	31736.7	5.65383e+06	78	85.7303	7349.69	630091	76.4706	165.108	27260.8	4.50098e+06
																											78.4314	135.874	18461.7	2.50847e+06	78.4314	148.193	21961.2	3.25449e+06	78.4314	179.041	32055.8	5.73931e+06	80	89.349	7983.24	713295	78.4314	165.363	27344.8	4.52181e+06
																											80.3922	139.687	19512.5	2.72564e+06	80.3922	151.094	22829.4	3.44938e+06	80.3922	179.487	32215.6	5.78228e+06	82	93.1507	8677.05	808273	80.3922	169.249	28645.1	4.84815e+06
																											82.3529	143.43	20572.2	2.95067e+06	82.3529	157.304	24744.5	3.89242e+06	82.3529	179.747	32309	5.80744e+06	84	98.5877	9719.53	958226	82.3529	173.896	30239.9	5.25861e+06
																											84.3137	147.482	21750.9	3.20787e+06	84.3137	158.23	25036.7	3.96156e+06	84.3137	179.44	32198.6	5.77771e+06	86	104.511	10922.5	1.14153e+06	84.3137	180.178	32464.2	5.84935e+06
																											86.2745	151.228	22869.9	3.45857e+06	86.2745	162.778	26496.7	4.31308e+06	86.2745	178.478	31854.5	5.68534e+06	88	110.157	12134.6	1.33672e+06	86.2745	188.286	35451.7	6.67508e+06
																											88.2353	155.653	24227.9	3.77114e+06	88.2353	166.824	27830.1	4.64271e+06	88.2353	177.571	31531.5	5.59907e+06	90	113.61	12907.2	1.46638e+06	88.2353	198.006	39206.2	7.76306e+06
																											90.1961	160.561	25779.8	4.13924e+06	90.1961	162.672	26462.2	4.30466e+06	90.1961	175.977	30967.8	5.44961e+06	92	112.263	12602.9	1.41484e+06	90.1961	206.418	42608.5	8.79518e+06
																											92.1569	167.051	27906	4.66173e+06	92.1569	168.141	28271.4	4.75358e+06	92.1569	173.573	30127.7	5.22937e+06	94	99.178	9836.28	975542	92.1569	214.696	46094.5	9.89632e+06
																											94.1176	159.376	25400.7	4.04826e+06	94.1176	157.891	24929.4	3.93612e+06	94.1176	174.994	30623	5.35885e+06	96	66.8847	4473.56	299212	94.1176	210.024	44110.2	9.26422e+06
																											96.0784	134.608	18119.3	2.439e+06	96.0784	136.456	18620.2	2.54084e+06	96.0784	186.053	34615.7	6.44036e+06	98	198.05	39223.8	7.76827e+06	96.0784	193.296	37363.3	7.22218e+06
																											98.0392	310.65	96503.4	2.99788e+07	98.0392	339.059	114961	3.89786e+07	98.0392	182.158	33181.7	6.04432e+06	100	200.171	40068.6	8.02058e+06	98.0392	174.343	30395.6	5.29927e+06
																											100	312.035	97365.8	3.03816e+07	100	341.56	116663	3.98475e+07	100	203.115	41255.7	8.37965e+06			0	0	100	320.939	103002	3.30573e+07
